# Supplementary material for: Mapping the driving forces of chromosome structure and segregation in Escherichia coli
Source: Nucleic Acids Res. 2013 Jun 17;41(15):7370–7. doi: 10.1093/nar/gkt468 (PMC3753618; doi:10.1093/nar/gkt468)
Supplement: Supplementary Data [file supp_gkt468_nar-00959-h-2013-File006.zip]

Archive with 14 entries (11 files):
- seg_paper_nar_supplemental_resub/
- seg_paper_nar_supplemental_resub/Dataset 1.txt
- seg_paper_nar_supplemental_resub/Dataset 2.txt
- seg_paper_nar_supplemental_resub/Dataset 3.txt
- seg_paper_nar_supplemental_resub/Dataset 4.txt
- seg_paper_nar_supplemental_resub/Dataset 5.txt
- seg_paper_nar_supplemental_resub/Dataset 6.txt
- seg_paper_nar_supplemental_resub/Dataset 7.txt
- seg_paper_nar_supplemental_resub/Dataset 8.txt
- seg_paper_nar_supplemental_resub/Dataset Legend.rtf
- __MACOSX/
- __MACOSX/seg_paper_nar_supplemental_resub/
- __MACOSX/seg_paper_nar_supplemental_resub/._Dataset Legend.rtf
- seg_paper_nar_supplemental_resub/NJK_supplemental_material_NAR.pdf
