# Supplementary material for: Mapping the driving forces of chromosome structure and segregation in Escherichia coli
Source: Nucleic Acids Res. 2013 Jun 17;41(15):7370–7. doi: 10.1093/nar/gkt468 (PMC3753618; doi:10.1093/nar/gkt468)
Supplement: Supplementary Data [file supp_gkt468_nar-00959-h-2013-File006.zip › seg_paper_nar_supplemental_resub/Dataset 1.txt]

0	0	0	0	0	0	0	0	0	0	0	0	0	0	0	0	0	0	0	0	0	0	0	0	0	0	0	0	0	0	0	0	0	0	0	0	0	0	0	0	0	0	0	0	0	0	0	0	0	0
0	0	0	0	0	0	0	0	0	0	0	0	0	0	0	0	0	0	0	0	0	0	0	0	0	0	0	0	0	0	0	0	0	0	0	0	0	0	0	0	0	0	0	0	0	0	0	0	0	0
0	0	0	0	0	0	0	0	0	0	0	0	0	0	0	0	0	0	0	0	0	0	0	0	0	0	0	0	0	0	0	0	0	0	0	0	0	0	0	0	0	0	0	0	0	0	0	0	0	0
0	0	0	0	0	0	0	0	0	0	0	0	0	0	0	0	0	0	0	0	0	0	0	0	0	0	0	0	0	0	0	0	0	0	0	0	0	0	0	0	0	0	0	0	0	0	0	0	0	0
0	0	0	0	0	0	0	0	0	0	0	0	0	0	0	0	0	0	0	0	0	0	0	0	0	0	0	0	0	0	0	0	0	0	0	0	0	0	0	0	0	0	0	0	0	0	0	0	0	0
0	0	0	0	0	0	0	0	0	0	0	0	0	0	0	0	0	0	0	0	0	0	0	0	0	0	0	0	0	0	0	0	0	0	0	0	0	0	0	0	0	0	0	0	0	0	0	0	0	0
0	0	0	0	0	0	0	0	0	0	0	0	0	0	0	0	0	0	0	0	0	0	0	0	0	0	0	0	0	0	0	0	0	0	0	0	0	0	0	0	0	0	0	0	0	0	0	0	0	0
0	0	0	0	0	0	0	0	0	0	0	0	0	0	0	0	0	0	0	0	0	0	0	0	0	0	0	0	0	0	0	0	0	0	0	0	0	0	0	0	0	0	0	0	0	0	0	0	0	0
0	0	0	0	0	0	0	0	0	0	0	0	0	0	0	0	0	0	0	0	0	0	0	0	0	0	0	0	0	0	0	0	0	0	0	0	0	0	0	0	0	0	0	0	0	0	0	0	0	0
0	0	0	0	0	0	0	0	0	0	0	0	0	0	0	0	0	0	0	0	0	0	0	0	0	0	0	0	0	0	0	0	0	0	0	0	0	0	0	0	0	0	0	0	0	0	0	0	0	0
0	0	0	0	0	0	0	0	0	0	0	0	0	0	0	0	0	0	0	0	0	0	0	0	0	0	0	0	0	0	0	0	0	0	0	0	0	0	0	0	0	0	0	0	0	0	0	0	0	0
0	0	0	0	0	0	0	0	0	0	0	0	0	0	0	0	0	0	0	0	0	0	0	0	0	0	0	0	0	0	0	0	0	0	0	0	0	0	0	0	0	0	0	0	0	0	0	0	0	0
0	0	0	0	0	0	0	0	0	0	0	0	0	0	0	0	0	0	0	0	0	0	0	0	0	0	0	0	0	0	0	0	0	0	0	0	0	0	0	0	0	0	0	0	0	0	0	0	0	0
0	0	0	0	0	0	0	0	0	0	0	0	0	0	0	0	0	0	0	0	0	0	0	0	0	0	0	0	0	0	0	0	0	0	0	0	0	0	0	0	0	0	0	0	0	0	0	0	0	0
0	0	0	0	0	0	0	0	0	0	0	0	0	0	0	0	0	0	0	0	0	0	0	0	0	0	0	0	0	0	0	0	0	0	0	0	0	0	0	0	0	0	0	0	0	0	0	0	0	0
0	0	0	0	0	0	0	0	0	0	0	0	0	0	0	0	0	0	0	0	0	0	0	0	0	0	0	0	0	0	0	0	0	0	0	0	0	0	0	0	0	0	0	0	0	0	0	0	0	0
0	0	0	0	0	0	0	0	0	0	0	0	0	0	0	0	0	0	0	0	0	0	0	0	0	0	0	0	0	0	0	0	0	0	0	0	0	0	0	0	0	0	0	0	0	0	0	0	0	0
0	0	0	0	0	0	0	0	0	0	0	0	0	0	0	0	0	0	0	0	0	0	0	0	0	0	0	0	0	0	0	0	0	0	0	0	0	0	0	0	0	0	0	0	0	0	0	0	0	0
0	0	0	0	0	0	0	0	0	0	0	0	0	0	0	0	0	0	0	0	0	0	0	0	0	0	0	0	0	0	0	0	0	0	0	0	0	0	0	0	0	0	0	0	0	0	0	0	0	0
0	0	0	0	0	0	0	0	0	0	0	0	0	0	0	0	0	0	0	0	0	0	0	0	0	0	0	0	0	0	0	0	0	0	0	0	0	0	0	0	0	0	0	0	0	0	0	0	0	0
0	0	0	0	0	0	0	0	0	0	0	0	0	0	0	0	0	0	0	0	0	0	0	0	0	0	0	0	0	0	0	0	0	0	0	0	0	0	0	0	0	0	0	0	0	0	0	0	0	0
0	0	0	0	0	0	0	0	0	0	0	0	0	0	0	0	0	0	0	0	0	0	0	0	0	0	0	0	0	0	0	0	0	0	0	0	0	0	0	0	0	0	0	0	0	0	0	0	0	0
0	0	0	0	0	0	0	0	0	0	0	0	0	0	0	0	0	0	0	0	0	0	0	0	0	0	0	0	0	0	0	0	0	0	0	0	0	0	0	0	0	0	0	0	0	0	0	0	0	0
0	0	0	0	0	0	0	0	0	0	0	0	0	0	0	0	0	0	0	0	0	0	0	0	0	0	0	0	0	0	0	0	0	0	0	0	0	0	0	0	0	0	0	0	0	0	0	0	0	0
0	0	0	0	0	0	0	0	0	0	0	0	0	0	0	0	0	0	0	0	0	0	0	0	0	0	0	0	0	0	0	0	0	0	0	0	0	0	0	0	0	0	0	0	0	0	0	0	0	0
0	0	0	0	0	0	0	0	0	0	0	0	0	0	0	0	0	0	0	0	0	0	0	0	0	0	0	0	0	0	0	0	0	0	0	0	0	0	0	0	0	0	0	0	0	0	0	0	0	0
0	0	0	0	0	0	0	0	0	0	0	0	0	0	0	0	0	0	0	0	0	0	0	0	0	0	0	0	0	0	0	0	0	0	0	0	0	0	0	0	0	0	0	0	0	0	0	0	0	0
0	0	0	0	0	0	0	0	0	0	0	0	0	0	0	0	0	0	0	0	0	0	0	0	0	0	0	0	0	0	0	0	0	0	0	0	0	0	0	0	0	0	0	0	0	0	0	0	0	0
0	0	0	0	0	0	0	0	0	0	0	0	0	0	0	0	0	0	0	0	0	0	0	0	0	0	0	0	0	0	0	0	0	0	0	0	0	0	0	0	0	0	0	0	0	0	0	0	0	0
0	0	0	0	0	0	0	0	0	0	0	0	0	0	0	0	0	0	0	0	0	0	0	0	0	0	0	0	0	0	0	0	0	0	0	0	0	0	0	0	0	0	0	0	0	0	0	0	0	0
0	0	0	0	0	0	0	0	0	0	0	0	0	0	0	0	0	0	0	0	0	0	0	0	0	0	0	0	0	0	0	0	0	0	0	0	0	0	0	0	0	0	0	0	0	0	0	0	0	0
0	0	0	0	0	0	0	0	0	0	0	0	0	0	0	0	0	0	0	0	0	0	0	0	0	0	0	0	0	0	0	0	0	0	0	0	0	0	0	0	0	0	0	0	0	0	0	0	0	0
0	0	0	0	0	0	0	0	0	0	0	0	0	0	0	0	0	0	0	0	0	0	0	0	0	0	0	0	0	0	0	0	0	0	0	0	0	0	0	0	0	0	0	0	0	0	0	0	0	0
0	0	0	0	0	0	0	0	0	0	0	0	0	0	0	0	0	0	0	0	0	0	0	0	0	0	0	0	0	0	0	0	0	0	0	0	0	0	0	0	0	0	0	0	0	0	0	0	0	0
0	0	0	0	0	0	0	0	0	0	0	0	0	0	0	0	0	0	0	0	0	0	0	0	0	0	0	0	0	0	0	0	0	0	0	0	0	0	0	0	0	0	0	0	0	0	0	0	0	0
0	0	0	0	0	0	0	0	0	0	0	0	0	0	0	0	0	0	0	0	0	0	0	0	0	0	0	0	0	0	0	0	0	0	0	0	0	0	0	0	0	0	0	0	0	0	0	0	0	0
0	0	0	0	0	0	0	0	0	0	0	0	0	0	0	0	0	0	0	0	0	0	0	0	0	0	0	0	0	0	0	0	0	0	0	0	0	0	0	0	0	0	0	0	0	0	0	0	0	0
0	0	0	0	0	0	0	0	0	0	0	0	0	0	0	0	0	0	0	0	0	0	0	0	0	0	0	0	0	0	0	0	0	0	0	0	0	0	0	0	0	0	0	0	0	0	0	0	0	0
0	0	0	0	0	0	0	0	0	0	0	0	0	0	0	0	0	0	0	0	0	0	0	0	0	0	0	0	0	0	0	0	0	0	0	0	0	0	0	0	0	0	0	0	0	0	0	0	0	0
0	0	0	0	0	0	0	0	0	0	0	0	0	0	0	0	0	0	0	0	0	0	0	0	0	0	0	0	0	0	0	0	0	0	0	0	0	0	0	0	0	0	0	0	0	0	0	0	0	0
0	0	0	0	0	0	0	0	0	0	0	0	0	0	0	0	0	0	0	0	0	0	0	0	0	0	0	0	0	0	0	0	0	0	0	0	0	0	0	0	0	0	0	0	0	0	0	0	0	0
0	0	0	0	0	0	0	0	0	0	0	0	0	0	0	0	0	0	0	0	0	0	0	0	0	0	0	0	0	0	0	0	0	0	0	0	0	0	0	0	0	0	0	0	0	0	0	0	0	0
0	0	0	0	0	0	0	0	0	0	0	0	0	0	0	0	0	0	0	0	0	0	0	0	0	0	0	0	0	0	0	0	0	0	0	0	0	0	0	0	0	0	0	0	0	0	0	0	0	0
0	0	0	0	0	0	0	0	0	0	0	0	0	0	0	0	0	0	0	0	0	0	0	0	0	0	0	0	0	0	0	0	0	0	0	0	0	0	0	0	0	0	0	0	0	0	0	0	0	0
0	0	0	0	0	0	0	0	0	0	0	0	0	0	0	0	0	0	0	0	0	0	0	0	0	0	0	0	0	0	0	0	0	0	0	0	0	0	0	0	0	0	0	0	0	0	0	0	0	0
0	0	0	0	0	0	0	0	0	0	0	0	0	0	0	0	0	0	0	0	0	0	0	0	0	0	0	0	0	0	0	0	0	0	0	0	0	0	0	0	0	0	0	0	0	0	0	0	0	0
0	0	0	0	0	0	0	0	0	0	0	0	0	0	0	0	0	0	0	0	0	0	0	0	0	0	0	0	0	0	0	0	0	0	0	0	0	0	0	0	0	0	0	0	0	0	0	0	0	0
0	0	0	0	0	0	0	0	0	0	0	0	0	0	0	0	0	0	0	0	0	0	0	0	0	0	0	0	0	0	0	0	0	0	0	0	0	0	0	0	0	0	0	0	0	0	0	0	0	0
0	0	0	0	0	0	0	0	0	0	0	0	0	0	0	0	0	0	0	0	0	0	0	0	0	0	0	0	0	0	0	0	0	0	0	0	0	0	0	0	0	0	0	0	0	0	0	0	0	0
0	0	0	0	0	0	0	0	0	0	0	0	0	0	0	0	0	0	0	0	0	0	0	0	0	0	0	0	0	0	0	0	0	0	0	0	0	0	0	0	0	0	0	0	0	0	0	0	0	0
0	0	0	0	0	0	0	0	0	0	0	0	0	0	0	0	0	0	0	0	0	0	0	0	0	0	0	0	0	0	0	0	0	0	0	0	0	0	0	0	0	0	0	0	0	0	0	0	0	0
0	0	0	0	0	0	0	0	0	0	0	0	0	0	0	0	0	0	0	0	0	0	0	0	0	0	0	0	0	0	0	0	0	0	0	0	0	0	0	0	0	0	0	0	0	0	0	0	0	0
0	0	0	0	0	0	0	0	0	0	0	0	0	0	0	0	0	0	0	0	0	0	0	0	0	0	0	0	0	0	0	0	0	0	0	0	0	0	0	0	0	0	0	0	0	0	0	0	0	0
0	0	0	0	0	0	0	0	0	0	0	0	0	0	0	0	0	0	0	0	0	0	0	0	0	0	0	0	0	0	0	0	0	0	0	0	0	0	0	0	0	0	0	0	0	0	0	0	0	0
0	0	0	0	0	0	0	0	0	0	0	0	0	0	0	0	0	0	0	0	0	0	0	0	0	0	0	0	0	0	0	0	0	0	0	0	0	0	0	0	0	0	0	0	0	0	0	0	0	0
0	0	0	0	0	0	0	0	0	0	0	0	0	0	0	0	0	0	0	0	0	0	0	0	0	0	0	0	0	0	0	0	0	0	0	0	0	0	0	0	0	0	0	0	0	0	0	0	0	0
0	0	0	0	0	0	0	0	0	0	0	0	0	0	0	0	0	0	0	0	0	0	0	0	0	0	0	0	0	0	0	0	0	0	0	0	0	0	0	0	0	0	0	0	0	0	0	0	0	0
0	0	0	0	0	0	0	0	0	0	0	0	0	0	0	0	0	0	0	0	0	0	0	0	0	0	0	0	0	0	0	0	0	0	0	0	0	0	0	0	0	0	0	0	0	0	0	0	0	0
0	0	0	0	0	0	0	0	0	0	0	0	0	0	0	0	0	0	0	0	0	0	0	0	0	0	0	0	0	0	0	0	0	0	0	0	0	0	0	0	0	0	0	0	0	0	0	0	0	0
0	0	0	0	0	0	0	0	0	0	0	0	0	0	0	0	0	0	0	0	0	0	0	0	0	0	0	0	0	0	0	0	0	0	0	0	0	0	0	0	0	0	0	0	0	0	0	0	0	0
0	0	0	0	0	0	0	0	0	0	0	0	0	0	0	0	0	0	0	0	0	0	0	0	0	0	0	0	0	0	0	0	0	0	0	0	0	0	0	0	0	0	0	0	0	0	0	0	0	0
0	0	0	0	0	0	0	0	0	0	0	0	0	0	0	0	0	0	0	0	0	0	0	0	0	0	0	0	0	0	0	0	0	0	0	0	0	0	0	0	0	0	0	0	0	0	0	0	0	0
0	0	0	0	0	0	0	0	0	0	0	0	0	0	0	0	0	0	0	0	0	0	0	0	0	0	0	0	0	0	0	0	0	0	0	0	0	0	0	0	0	0	0	0	0	0	0	0	0	0
0	0	0	0	0	0	0	0	0	0	0	0	0	0	0	0	0	0	0	0	0	0	0	0	0	0	0	0	0	0	0	0	0	0	0	0	0	0	0	0	0	0	0	0	0	0	0	0	0	0
0	0	0	0	0	0	0	0	0	0	0	0	0	0	0	0	0	0	0	0	0	0	0	0	0	0	0	0	0	0	0	0	0	0	0	0	0	0	0	0	0	0	0	0	0	0	0	0	0	0
0	0	0	0	0	0	0	0	0	0	0	0	0	0	0	0	0	0	0	0	0	0	0	0	0	0	0	0	0	0	0	0	0	0	0	0	0	0	0	0	0	0	0	0	0	0	0	0	0	0
0	0	0	0	0	0	0	0	0	0	0	0	0	0	0	0	0	0	0	0	0	0	0	0	0	0	0	0	0	0	0	0	0	0	0	0	0	0	0	0	0	0	0	0	0	0	0	0	0	0
0	0	0	0	0	0	0	0	0	0	0	0	0	0	0	0	0	0	0	0	0	0	0	0	0	0	0	0	0	0	0	0	0	0	0	0	0	0	0	0	0	0	0	0	0	0	0	0	0	0
0	0	0	2.4	0	0	0	0	0	0	0	0	0	0	0	0	0	0	0	0	0	0	0	0	0	0	0	0	0	0	0	0	0	0	0	0	0	0	0	0	0	0	0	0	0	0	0	0	0	0
0	0	0	2.4	0	0	0	0	0	0	0	0	0	0	0	0	0	0	0	0	0	0	0	0	0	0	0	0	0	0	0	0	0	0	0	0	0	0	0	0	0	0	0	0	0	0	0	0	0	0
0	0	0	2.4	0	0	0	0	0	0	0	0	0	0	0	0	0	0	0	0	0	0	0	0	0	0	0	0	0	0	0	0	0	0	0	0	0	0	0	0	0	0	0	0	0	0	0	0	0	0
0	0	0	2.4	0	0	0	0	0	0	0	0	0	0	0	0	0	0	0	0	0	0	0	0	0	0	0	0	0	0	0	0	0	0	0	0	0	0	0	0	0	0	0	0	0	0	0	0	0	0
0	0	0	2.4	0	0	0	0	0	0	0	0	0	0	0	0	0	0	0	0	0	0	0	0	0	0	0	0	0	0	0	0	0	0	0	0	0	0	0	0	0	0	0	0	0	0	0	0	0	0
0	0	0	2.6	0	0	0	0	0	0	0	0	0	0	0	0	0	0	0	0	0	0	0	0	0	0	0	0	0	0	0	0	0	0	0	0	0	0	0	0	0	0	0	0	0	0	0	0	0	0
0	0	0	2.6	0	0	0	0	0	0	0	0	0	0	0	0	0	0	0	0	0	0	0	0	0	0	0	0	0	0	0	0	0	0	0	0	0	0	0	0	0	0	0	0	0	0	0	0	0	0
0	0	0	2.6	0	0	0	0	0	0	0	0	0	0	0	0	0	0	0	0	0	0	0	0	0	0	0	0	0	0	0	0	0	0	0	0	0	0	0	0	0	0	0	0	0	0	0	0	0	0
0	0	0	2.6	0	0	0	0	0	0	0	0	0	0	0	0	0	0	0	0	0	0	0	0	0	0	0	0	0	0	0	0	0	0	0	0	0	0	0	0	0	0	0	0	0	0	0	0	0	0
0	0	0	2.6	0	0	0	0	0	0	0	0	0	0	0	0	0	0	0	0	0	0	0	0	0	0	0	0	0	0	0	0	0	0	0	0	0	0	0	0	0	0	0	0	0	0	0	0	0	0
0	0	0	2.6	0	0	0	0	0	0	0	0	0	0	0	0	0	0	0	0	0	0	0	0	0	0	0	0	0	0	0	0	0	0	0	0	0	0	0	0	0	0	0	0	0	0	0	0	0	0
0	0	0	2.6	0	0	0	0	0	0	0	0	0	0	0	0	0	0	0	0	0	0	0	0	0	0	0	0	0	0	0	0	0	0	0	0	0	0	0	0	0	0	0	0	0	0	0	0	0	0
0	0	0	2.6	0	0	0	0	0	0	0	0	0	0	0	0	0	0	0	0	0	0	0	0	0	0	0	0	0	0	0	0	0	0	0	0	0	0	0	0	0	0	0	0	0	0	0	0	0	0
0	0	0	2.6	0	0	0	0	0	0	0	0	0	0	0	0	0	0	0	0	0	0	0	0	0	0	0	0	0	0	0	0	0	0	0	0	0	0	0	0	0	0	0	0	0	0	0	0	0	0
0	0	0	2.6	0	0	0	0	0	0	0	0	0	0	0	0	0	0	0	0	0	0	0	0	0	0	0	0	0	0	0	0	0	0	0	0	0	0	0	0	0	0	0	0	0	0	0	0	0	0
0	0	0	2.7	0	0	0	0	0	0	0	0	0	0	0	0	0	0	0	0	0	0	0	0	0	0	0	0	0	0	0	0	0	0	0	0	0	0	0	0	0	0	0	0	0	0	0	0	0	0
0	0	0	2.7	0	0	0	0	0	0	0	0	0	0	0	0	0	0	0	0	0	0	0	0	0	0	0	0	0	0	0	0	0	0	0	0	0	0	0	0	0	0	0	0	0	0	0	0	0	0
0	0	0	2.7	0	0	0	0	0	0	0	0	0	0	0	0	0	0	0	0	0	0	0	0	0	0	0	0	0	0	0	0	0	0	0	0	0	0	0	0	0	0	0	0	0	0	0	0	0	0
0	0	0	2.7	0	0	0	0	0	0	0	0	0	0	0	0	0	0	0	0	0	0	0	0	0	0	0	0	0	0	0	0	0	0	0	0	0	0	0	0	0	0	0	0	0	0	0	0	0	0
0	0	0	2.7	0	0	0	0	0	0	0	0	0	0	0	0	0	0	0	0	0	0	0	0	0	0	0	0	0	0	0	0	0	0	0	0	0	0	0	0	0	0	0	0	0	0	0	0	0	0
0	0	0	2.7	0	0	0	0	0	0	0	0	0	0	0	0	0	0	0	0	0	0	0	0	0	0	0	0	0	0	0	0	0	0	0	0	0	0	0	0	0	0	0	0	0	0	0	0	0	0
0	0	0	2.7	0	0	0	0	0	0	0	0	0	0	0	0	0	0	0	0	0	0	0	0	0	0	0	0	0	0	0	0	0	0	0	0	0	0	0	0	0	0	0	0	0	0	0	0	0	0
0	0	0	2.7	0	0	0	0	0	0	0	0	0	0	0	0	0	0	0	0	0	0	0	0	0	0	0	0	0	0	0	0	0	0	0	0	0	0	0	0	0	0	0	0	0	0	0	0	0	0
0	0	0	2.7	0	0	0	0	0	0	0	0	0	0	0	0	0	0	0	0	0	0	0	0	0	0	0	0	0	0	0	0	0	0	0	0	0	0	0	0	0	0	0	0	0	0	0	0	0	0
0	0	0	2.7	0	0	0	0	0	0	0	0	0	0	0	0	0	0	0	0	0	0	0	0	0	0	0	0	0	0	0	0	0	0	0	0	0	0	0	0	0	0	0	0	0	0	0	0	0	0
0	0	0	2.7	0	0	0	0	0	0	0	0	0	0	0	0	0	0	0	0	0	0	0	0	0	0	0	0	0	0	0	0	0	0	0	0	0	0	0	0	0	0	0	0	0	0	0	0	0	0
0	0	0	2.7	0	0	0	0	0	0	0	0	0	0	0	0	0	0	0	0	0	0	0	0	0	0	0	0	0	0	0	0	0	0	0	0	0	0	0	0	0	0	0	0	0	0	0	0	0	0
0	0	0	2.7	0	0	0	0	0	0	0	0	0	0	0	0	0	0	0	0	0	0	0	0	0	0	0	0	0	0	0	0	0	0	0	0	0	0	0	0	0	0	0	0	0	0	0	0	0	0
0	0	0	2.7	0	0	0	0	0	0	0	0	0	0	0	0	0	0	0	0	0	0	0	0	0	0	0	0	0	0	0	0	0	0	0	0	0	0	0	0	0	0	0	0	0	0	0	0	0	0
0	0	0	2.7	0	0	0	0	0	0	0	0	0	0	0	0	0	0	0	0	0	0	0	0	0	0	0	0	0	0	0	0	0	0	0	0	0	0	0	0	0	0	0	0	0	0	0	0	0	0
0	0	0	2.8	0	0	0	0	0	0	0	0	0	0	0	0	0	0	0	0	0	0	0	0	0	0	0	0	0	0	0	0	0	0	0	0	0	0	0	0	0	0	0	0	0	0	0	0	0	0
0	0	0	2.8	0	0	0	0	0	0	0	0	0	0	0	0	0	0	0	0	0	0	0	0	0	0	0	0	0	0	0	0	0	0	0	0	0	0	0	0	0	0	0	0	0	0	0	0	0	0
0	0	0	2.8	0	0	0	0	0	0	0	0	0	0	0	0	0	0	0	0	0	0	0	0	0	0	0	0	0	0	0	0	0	0	0	0	0	0	0	0	0	0	0	0	0	0	0	0	0	0
0	0	0	2.8	0	0	0	0	0	0	0	0	0	0	0	0	0	0	0	0	0	0	0	0	0	0	0	0	0	0	0	0	0	0	0	0	0	0	0	0	0	0	0	0	0	0	0	0	0	0
0	0	0	2.8	0	0	0	0	0	0	0	0	0	0	0	0	0	0	0	0	0	0	0	0	0	0	0	0	0	0	0	0	0	0	0	0	0	0	0	0	0	0	0	0	0	0	0	0	0	0
0	0	0	2.9	0	0	0	0	0	0	0	0	0	0	0	0	0	0	0	0	0	0	0	0	0	0	0	0	0	0	0	0	0	0	0	0	0	0	0	0	0	0	0	0	0	0	0	0	0	0
0	0	0	2.9	0	0	0	0	0	0	0	0	0	0	0	0	0	0	0	0	0	0	0	0	0	0	0	0	0	0	0	0	0	0	0	0	0	0	0	0	0	0	0	0	0	0	0	0	0	0
0	0	0	2.9	0	0	0	0	0	0	0	0	0	0	0	0	0	0	0	0	0	0	0	0	0	0	0	0	0	0	0	0	0	0	0	0	0	0	0	0	0	0	0	0	0	0	0	0	0	0
0	0	0	2.9	0	0	0	0	0	0	0	0	0	0	0	0	0	0	0	0	0	0	0	0	0	0	0	0	0	0	0	0	0	0	0	0	0	0	0	0	0	0	0	0	0	0	0	0	0	0
0	0	0	2.9	0	0	0	0	0	0	0	0	0	0	0	0	0	0	0	0	0	0	0	0	0	0	0	0	0	0	0	0	0	0	0	0	0	0	0	0	0	0	0	0	0	0	0	0	0	0
0	0	0	3	0	0	0	0	0	0	0	0	0	0	0	0	0	0	0	0	0	0	0	0	0	0	0	0	0	0	0	0	0	0	0	0	0	0	0	0	0	0	0	0	0	0	0	0	0	0
0	0	0	3	0	0	0	0	0	0	0	0	0	0	0	0	0	0	0	0	0	0	0	0	0	0	0	0	0	0	0	0	0	0	0	0	0	0	0	0	0	0	0	0	0	0	0	0	0	0
0	0	0	3	0	0	0	0	0	0	0	0	0	0	0	0	0	0	0	0	0	0	0	0	0	0	0	0	0	0	0	0	0	0	0	0	0	0	0	0	0	0	0	0	0	0	0	0	0	0
0	0	0	3	0	0	0	0	0	0	0	0	0	0	0	0	0	0	0	0	0	0	0	0	2.3	0	0	0	0	0	0	0	0	0	0	0	0	0	0	0	0	0	0	0	0	0	0	0	0	0
0	0	0	3	0	0	0	0	0	0	0	0	0	0	0	0	0	0	0	0	0	0	0	0	2.3	0	0	0	0	0	0	0	0	0	0	0	0	0	0	0	0	0	0	0	0	0	0	0	0	0
0	0	0	3	0	0	0	0	0	0	0	0	0	0	0	0	0	0	0	0	0	0	0	0	2.3	0	0	0	0	0	0	0	0	0	0	0	0	0	0	0	0	0	0	0	0	0	0	0	0	0
0	0	0	3	0	0	0	0	2.4	0	0	0	0	0	0	0	0	0	0	0	0	0	0	0	2.3	0	0	0	0	0	0	0	0	0	0	0	0	0	0	0	0	0	0	0	0	0	0	0	0	0
0	0	0	3	0	0	0	0	2.4	0	0	0	0	0	0	0	0	0	0	0	0	0	0	0	2.3	0	0	0	0	0	0	0	0	0	0	0	0	0	0	0	0	0	0	0	0	0	0	0	0	0
0	0	0	3	0	0	0	0	2.4	0	0	0	0	0	0	0	0	0	0	0	0	0	0	0	2.4	0	0	0	0	0	0	0	0	0	0	0	0	0	0	0	0	0	0	0	0	0	0	0	0	0
0	0	0	3	0	0	0	0	2.4	0	0	0	0	0	0	0	0	0	0	0	0	0	0	0	2.4	0	0	0	0	0	0	0	0	0	0	0	0	0	0	0	0	0	0	0	0	0	0	0	0	0
0	0	0	3.1	0	0	0	0	2.4	0	0	0	0	0	0	0	0	0	0	0	0	0	0	0	2.4	0	0	0	0	0	0	0	0	0	0	0	0	0	0	0	0	0	0	0	0	0	0	0	2.6	0
0	0	0	3.1	0	0	0	0	2.4	0	0	0	0	0	0	0	0	0	0	0	0	0	0	0	2.4	0	0	0	0	0	0	0	0	0	0	0	0	0	0	0	0	0	0	0	0	0	0	0	2.6	0
0	0	0	3.1	0	0	0	0	2.4	0	0	0	0	0	0	0	0	0	0	0	0	0	0	0	2.4	0	0	0	0	0	2.2	0	0	0	0	0	0	0	0	0	0	0	0	0	0	0	0	0	2.6	0
0	0	0	3.1	0	0	0	0	2.4	0	0	0	0	0	0	0	0	0	0	0	0	0	0	0	2.4	0	0	0	0	0	2.2	0	0	0	0	0	0	0	0	0	0	0	0	0	0	0	0	0	2.6	0
0	0	0	3.1	0	0	0	0	2.4	0	0	0	0	0	0	0	0	0	0	0	0	0	0	0	2.4	0	0	0	0	0	2.2	0	0	0	0	0	0	0	0	0	0	0	0	0	0	0	0	0	2.6	0
0	0	0	3	0	0	0	0	2.4	0	0	0	0	0	0	0	0	0	0	0	0	0	0	0	2.4	0	0	0	0	0	2.2	0	0	0	0	0	0	0	0	0	0	0	0	0	0	0	0	0	2.7	0
0	0	0	3	0	0	0	0	2.3	0	0	0	0	0	0	0	0	0	0	0	0	0	0	0	2.4	0	0	0	0	0	2.2	0	0	0	0	0	0	0	0	0	0	0	0	0	0	0	0	0	2.7	0
0	0	0	3	0	0	0	0	2.3	0	0	0	0	0	0	0	0	0	0	0	0	0	0	0	2.4	0	0	0	0	0	2.3	0	0	0	0	0	0	0	0	0	0	0	0	0	0	0	0	0	2.7	0
0	0	0	3	0	0	0	0	2.3	0	0	0	0	0	0	0	0	0	0	0	0	0	0	0	2.4	0	0	0	0	0	2.3	0	0	0	0	0	0	0	0	0	0	0	0	0	0	0	0	0	2.7	0
0	0	0	3	0	0	0	0	2.3	0	0	0	0	0	0	0	0	0	0	0	0	0	0	0	2.4	0	0	0	0	0	2.3	0	0	0	0	0	0	0	0	0	0	0	0	0	0	0	0	0	2.7	0
0	0	0	3.2	0	0	0	0	2.3	0	0	0	0	0	0	0	0	0	0	0	0	0	0	0	2.4	0	0	0	0	0	2.3	0	0	0	0	0	0	0	0	0	0	0	0	0	0	0	0	0	2.8	0
0	0	0	3.2	0	0	0	0	2.4	0	0	0	0	0	0	0	0	0	0	0	0	0	0	0	2.4	0	0	0	0	0	2.3	0	0	0	0	0	0	2.2	0	0	0	0	0	0	0	0	0	0	2.8	0
0	0	0	3.2	0	0	0	0	2.4	0	0	0	0	0	0	0	0	0	0	0	0	0	0	0	2.4	0	0	0	0	0	2.3	0	0	0	0	0	0	2.2	0	0	0	0	0	0	0	0	0	0	2.8	0
0	0	0	3.2	0	0	0	0	2.4	0	0	0	0	0	0	0	0	0	0	0	0	0	0	0	2.5	0	0	0	0	0	2.3	0	0	0	0	0	0	2.2	0	0	0	0	0	0	0	0	0	0	2.8	0
0	0	0	3.2	0	0	0	0	2.4	0	0	0	0	0	0	0	0	0	0	0	0	0	0	0	2.5	0	0	0	0	0	2.3	0	0	0	0	0	0	2.2	0	0	0	0	0	0	0	0	0	0	2.8	0
0	0	0	3.3	0	0	0	0	2.4	0	0	0	0	0	0	0	0	0	0	0	0	0	0	0	2.5	0	0	0	0	0	2.3	0	0	0	0	0	0	2.2	0	0	0	0	0	0	0	0	0	0	2.6	0
0	0	0	3.3	0	0	0	0	2.6	0	0	0	0	0	0	0	0	0	0	0	0	0	0	0	2.5	0	0	0	0	0	2.3	0	0	0	0	0	0	2.2	0	0	0	0	0	0	0	0	0	0	2.6	0
0	0	0	3.3	0	0	0	0	2.6	0	0	0	0	0	0	0	0	0	0	0	0	0	0	0	2.5	0	0	0	0	0	2.4	0	0	0	0	0	0	2.2	0	0	0	0	0	0	0	0	0	0	2.6	0
0	0	0	3.3	0	0	2.8	0	2.6	0	0	0	0	0	0	0	0	0	0	0	0	0	0	0	2.5	0	0	0	0	0	2.4	0	0	0	0	0	0	2.2	0	0	0	0	0	0	0	0	0	0	2.6	0
0	0	0	3.3	0	0	2.8	0	2.6	0	0	0	0	0	0	0	0	0	0	0	0	0	2.6	0	2.5	0	0	0	0	0	2.4	0	0	0	0	0	0	2.2	0	0	0	0	0	0	0	0	0	0	2.6	0
0	0	0	3.3	0	0	2.8	0	2.6	0	0	0	0	0	0	0	0	0	0	0	0	0	2.6	0	2.5	0	0	0	0	0	2.4	0	0	0	0	0	0	2.2	0	0	0	0	0	0	0	0	0	0	2.6	0
0	0	0	3.3	0	0	2.8	0	2.6	0	0	0	0	0	0	0	0	0	0	0	0	0	2.6	0	2.5	0	0	0	0	0	2.4	0	0	0	0	0	0	2.2	0	0	0	0	0	0	0	0	0	0	2.6	0
0	0	0	3.3	0	0	2.8	0	2.6	0	0	0	0	0	0	0	0	0	0	0	0	0	2.6	0	2.5	0	0	0	0	0	2.4	0	0	0	0	0	0	2.2	0	0	0	0	0	0	0	0	0	0	2.6	0
0	0	0	3.3	0	0	3	0	2.6	0	0	0	0	0	0	0	0	0	0	0	0	0	2.6	0	2.6	0	0	0	0	0	2.4	0	0	0	0	0	0	2.2	0	0	0	0	0	0	0	0	0	0	2.6	0
0	0	0	3.3	0	0	3	0	2.6	0	0	0	0	0	0	0	0	0	0	0	0	0	2.6	0	2.6	0	0	0	0	0	2.4	0	0	0	0	0	0	2.2	0	0	0	0	0	0	0	0	0	0	2.6	0
0	0	0	3.6	0	0	3	0	2.6	0	0	0	0	0	0	0	0	0	0	0	0	0	2.6	0	2.6	0	0	0	0	0	2.4	0	0	0	0	0	0	2.2	0	0	2.6	0	0	0	0	0	0	0	2.8	0
0	0	0	3.6	0	0	3	0	2.6	0	0	0	0	0	0	0	0	0	0	0	0	0	2.6	0	2.6	0	0	0	0	0	2.4	0	0	0	0	0	0	2.4	0	0	2.6	0	0	0	0	0	0	0	2.8	0
0	0	0	3.6	0	0	3	0	2.6	0	0	0	0	0	0	0	0	0	0	0	0	0	2.6	0	2.6	0	0	0	0	0	2.4	0	0	0	0	0	0	2.4	0	0	2.6	0	0	0	0	0	0	0	2.8	0
0	0	0	3.6	0	0	3.1	0	2.6	0	0	0	0	0	0	0	0	0	0	0	0	0	2.6	0	2.6	0	0	0	0	0	2.4	0	0	0	0	0	0	2.4	0	0	2.6	0	0	0	0	0	0	0	2.8	0
0	0	0	3.6	0	0	3.1	0	2.6	0	0	0	0	0	0	0	0	0	0	0	0	0	2.8	0	2.6	0	0	0	0	0	2.4	0	0	0	0	0	0	2.4	0	0	2.6	0	0	0	0	0	0	0	2.8	0
0	0	0	3.6	0	0	3.1	0	2.6	0	0	0	0	0	0	0	0	0	0	0	0	0	2.8	0	2.6	0	0	0	0	0	2.4	0	0	0	0	0	0	2.4	0	0	2.7	0	0	0	0	0	0	0	2.8	0
0	0	0	3.6	0	0	3.1	0	2.8	0	0	0	0	0	0	0	0	0	0	0	0	0	2.8	0	2.6	0	0	0	0	0	2.4	0	0	0	0	0	0	2.4	0	0	2.7	0	0	0	0	0	0	0	2.8	0
0	0	0	3.6	0	0	3.1	0	2.8	0	0	0	0	0	0	0	0	0	0	0	0	0	2.8	0	2.6	0	0	0	0	0	2.6	0	0	0	0	0	0	2.4	0	0	2.7	0	0	0	0	0	0	0	2.8	0
0	0	0	3.6	0	0	3	0	2.8	0	0	0	0	0	0	0	0	0	0	0	0	0	2.8	0	2.7	0	0	0	0	0	2.6	0	0	0	0	0	0	2.4	0	0	2.7	0	0	0	0	0	0	0	2.8	0
0	0	0	3.6	0	0	3	0	2.8	0	0	0	0	0	0	0	0	0	0	0	0	0	2.8	0	2.7	0	0	0	0	0	2.6	0	0	0	0	0	0	2.4	0	0	2.7	0	0	0	0	0	0	0	2.8	0
0	0	0	3.7	0	0	3	0	2.8	0	0	0	0	0	0	0	0	0	0	0	0	0	2.8	0	2.7	0	0	0	0	0	2.6	0	0	0	0	0	0	2.4	2.3	0	2.8	0	0	0	0	0	0	0	3	0
0	0	0	3.7	0	0	3	0	2.8	0	0	0	0	0	0	0	0	0	0	0	0	0	2.8	0	2.7	0	0	0	0	0	2.6	0	0	0	0	0	0	2.4	2.3	0	2.8	0	0	0	0	2.60489	0	0	3	0
0	0	0	3.7	0	0	3	0	2.8	0	0	0	0	0	0	0	0	0	0	0	0	0	2.8	0	2.7	0	0	0	0	0	2.6	0	0	0	0	0	0	2.4	2.3	0	2.8	0	0	0	0	2.59562	0	0	3	0
0	0	0	3.7	0	0	3	0	2.8	0	0	0	0	0	0	0	0	0	0	0	0	0	2.8	0	2.8	0	0	0	0	0	2.6	0	0	0	0	0	0	2.4	2.3	0	2.8	0	0	0	0	2.64272	0	0	3	0
0	0	0	3.7	0	0	3	0	2.8	0	0	0	0	0	0	0	0	0	0	0	0	0	2.8	0	2.8	0	0	0	0	0	2.6	0	0	0	0	0	0	2.4	2.3	0	2.8	0	0	0	0	2.64271	0	0	3	0
0	0	0	3.9	0	0	3	0	2.8	0	0	0	0	0	0	0	0	0	0	2.7	0	2.8	2.8	0	2.8	0	0	0	0	0	2.6	0	0	0	0	0	0	2.4	2.3	0	2.9	0	0	0	0	2.64923	0	0	3	0
0	0	0	3.9	0	0	3	0	2.8	0	0	0	0	0	0	0	0	0	0	2.7	0	2.8	2.8	0	2.8	0	0	0	0	0	2.6	0	0	0	0	0	0	2.6	2.3	0	2.9	0	0	0	0	2.64832	0	0	3	0
0	0	0	3.9	0	0	3	0	2.8	0	0	0	0	0	0	0	0	0	0	2.7	0	2.8	2.8	0	2.8	0	0	0	0	0	2.6	0	0	0	0	0	0	2.6	2.3	0	2.9	0	0	0	0	2.6359	0	0	3	0
0	0	0	3.9	0	0	3.1	0	2.8	0	0	0	0	0	0	0	0	0	0	2.7	0	2.8	2.8	0	2.8	0	0	0	0	0	2.6	0	0	0	0	0	0	2.6	2.3	0	2.9	0	0	0	0	2.67589	0	0	3	0
0	0	0	3.9	0	0	3.1	0	2.8	0	0	0	0	0	0	0	0	0	0	2.7	0	2.8	2.8	0	2.8	0	0	0	0	0	2.6	0	0	0	0	0	0	2.6	2.3	0	2.9	0	0	0	0	2.63481	0	0	3	2
0	0	2.6	3.9	0	0	3.1	0	2.8	0	0	0	0	0	0	0	0	0	0	2.7	0	3	2.8	0	2.8	0	0	0	0	0	2.6	0	0	0	0	0	0	2.6	2.3	0	2.9	0	0	0	0	2.67199	0	0	3	2
0	0	2.6	3.9	0	0	3.1	0	2.8	0	0	0	0	0	0	0	0	0	0	2.7	0	3	2.8	2.4	2.8	0	0	0	0	0	2.6	0	0	0	0	0	0	2.7	2.3	0	2.9	0	0	0	2.6	2.67289	0	0	3	2
0	0	2.6	3.9	0	0	3.1	0	2.8	0	0	0	0	0	0	0	0	0	0	2.7	0	3	2.8	2.4	2.8	0	0	0	0	0	2.7	0	0	0	0	0	0	2.7	2.3	0	2.9	0	0	0	2.6	2.71712	0	0	3	2
0	0	2.6	3.9	0	0	3.2	0	2.8	0	0	0	0	0	0	0	0	0	0	2.7	0	3	2.8	2.4	2.8	0	0	0	0	0	2.7	0	0	0	0	0	0	2.7	2.3	0	2.9	0	0	0	2.6	2.71998	0	0	3	2
0	0	2.6	3.9	0	0	3.2	0	2.8	0	0	0	0	0	0	0	0	0	0	2.7	0	3	3	2.4	2.8	0	0	0	0	0	2.7	0	2.25025	0	0	0	0	2.7	2.3	0	2.9	0	0	0	2.6	2.69196	0	0	3	2.1
0	0	2.7	4	0	0	3.2	0	2.8	0	0	0	0	0	0	0	0	0	0	2.6	0	3	3	2.4	2.8	0	0	0	0	0	2.7	2.8	2.20239	0	0	0	0	2.7	2.4	0	3.2	0	2.4	0	2.6	2.7346	0	0	3	2.1
0	0	2.7	4	0	0	3.2	0	3.1	0	0	0	0	0	0	0	0	0	0	2.6	0	3	3	2.4	2.8	0	0	0	0	0	2.7	2.8	2.2606	0	0	0	0	2.7	2.4	0	3.2	0	2.4	0	2.5	2.74539	0	0	3	2.1
0	0	2.7	4	0	0	3.2	0	3.1	0	0	0	0	0	0	0	0	0	0	2.6	0	3	3	2.4	2.8	0	0	0	0	0	2.8	2.8	2.29655	0	0	0	0	2.7	2.4	0	3.2	0	2.4	0	2.5	2.7456	0	0	3	2.1
0	0	2.7	4	0	0	3.3	0	3.1	0	0	0	0	0	0	0	0	0	0	2.6	0	3	3	2.4	2.8	0	0	0	0	0	2.8	2.8	2.29607	0	0	0	0	2.7	2.4	0	3.2	0	2.4	0	2.5	2.78293	0	0	3	2.1
0	0	2.7	4	0	0	3.3	0	3.1	0	0	0	0	0	0	0	0	0	2.8	2.6	0	3	3	2.4	2.8	2.5	0	0	0	0	2.8	2.8	2.28079	2.5	0	0	0	2.7	2.4	0	3.2	0	2.4	0	2.5	2.77362	0	0	3	2.1
0	0	2.7	4.2	0	0	3.3	0	3.1	0	0	0	0	0	0	0	0	0	2.8	2.8	0	3.2	3	2.4	2.8	2.5	0	0	0	0	2.8	3	2.29346	2.5	0	0	0	2.7	2.5	0	3.2	0	2.4	0	2.5	2.78357	0	0	3.2	2.1
0	0	2.7	4.2	0	0	3.3	0	3.2	0	0	0	0	0	0	0	0	0	2.8	2.8	0	3.2	3	2.6	2.8	2.5	0	0	0	0	2.8	3	2.28381	2.5	0	0	0	2.8	2.5	0	3.2	0	2.4	0	2.6	2.81885	0	0	3.2	2.1
0	2.4	2.7	4.2	0	0	3.3	0	3.2	0	0	0	0	2.8	0	0	0	0	2.8	2.8	0	3.2	3	2.6	2.8	2.5	0	0	0	0	2.9	3	2.31017	2.5	0	0	0	2.8	2.5	0	3.2	0	2.4	0	2.6	2.76729	0	0	3.2	2.1
0	2.4	2.7	4.2	0	0	3.3	0	3.2	0	0	0	0	2.8	0	0	0	0	2.8	2.8	0	3.2	3	2.6	3	2.5	0	0	0	0	2.9	3	2.31052	2.5	0	0	0	2.8	2.5	0	3.2	0	2.4	0	2.6	2.80254	0	0	3.2	2.1
0	2.4	2.7	4.2	0	0	3.3	0	3.2	0	0	0	0	2.8	0	0	2.4	0	2.9	2.8	0	3.2	3	2.6	3	2.6	0	0	0	0	2.9	3	2.31678	2.6	0	0	0	2.8	2.5	0	3.2	0	2.4	0	2.6	2.76045	0	0	3.2	2.2
0	2.4	2.7	4.3	0	0	3.3	0	3.2	0	0	0	0	2.8	0	0	2.4	0	2.9	2.8	0	3.2	3	2.6	3	2.6	0	0	0	0	2.9	3	2.32988	2.6	0	0	0	2.8	2.5	0	3.3	0	2.6	0	2.6	2.80424	0	0	3.2	2.2
0	2.4	2.7	4.3	0	0	3.3	2.8	3.2	0	0	0	0	2.8	0	0	2.4	0	2.9	2.8	0	3.2	3	2.6	3	2.6	0	2.2	0	0	2.9	3	2.32986	2.6	0	0	0	2.9	2.5	0	3.3	0	2.6	0	2.7	2.76686	0	0	3.2	2.2
0	2.5	2.7	4.3	0	0	3.3	2.8	3.2	0	3.5	0	0	2.9	0	2.4	2.4	0	2.9	2.8	0	3.2	3	2.6	3	2.6	0	2.2	0	0	3	3	2.38224	2.6	0	0	0	2.9	2.5	0	3.3	0	2.6	0	2.7	2.8087	0	0	3.2	2.2
0	2.5	2.7	4.3	0	0	3.5	2.8	3.2	0	3.5	0	0	2.9	0	2.4	2.4	0	2.9	2.8	0	3.2	3	2.6	3	2.6	0	2.2	0	0	3	3	2.38476	2.6	0	0	0	2.9	2.5	0	3.3	2.46278	2.6	0	2.7	2.80892	0	0	3.2	2.2
0	2.5	2.7	4.3	0	0	3.5	2.8	3.2	0	3.5	0	0	2.9	0	2.4	2.5	0	3.1	2.8	0	3.2	3.2	2.6	3	2.8	0	2.2	0	0	3	3	2.36952	2.7	0	0	0	2.9	2.5	0	3.3	2.49702	2.6	0	2.7	2.84541	2.4	0	3.2	2.2
0	2.5	2.7	4.5	0	0	3.5	2.8	3.2	0	3.5	0	3.2	2.9	0	2.4	2.5	0	3.1	2.8	0	3.4	3.2	2.6	3	2.8	0	2.2	0	0	3	3	2.36249	2.7	0	0	0	2.9	2.5	0	3.3	2.49704	2.6	0	2.7	2.88956	2.4	0	3.4	2.2
2.30211	2.5	2.7	4.5	0	0	3.5	3	3.4	0	3.5	2.4	3.2	2.9	0	2.4	2.5	0	3.1	2.8	0	3.4	3.2	2.8	3	2.8	0	2.2	0	0	3	3	2.36963	2.7	0	0	0	3	2.5	0	3.3	2.49694	2.6	0	2.7	2.84538	2.4	0	3.4	2.2
2.30632	2.6	2.7	4.5	0	0	3.5	3	3.4	0	3.5	2.4	3.2	2.9	0	2.5	2.5	0	3.1	2.8	0	3.4	3.2	2.8	3	2.8	0	2.2	0	0	2.9	3	2.39897	2.7	2.2	0	0	3	2.5	0	3.3	2.54616	2.6	0	2.7	2.81167	2.4	0	3.4	2.2
2.3586	2.6	2.7	4.5	0	0	3.5	3	3.4	0	3.5	2.4	3.2	2.9	0	2.5	2.5	0	3.1	2.8	0	3.4	3.2	2.8	3.2	2.8	0	2.2	0	0	2.9	3	2.37331	2.7	2.2	0	0	3	2.5	0	3.3	2.54615	2.6	0	2.7	2.85015	2.4	0	3.4	2.2
2.36241	2.6	2.7	4.5	0	0	3.5	3	3.4	0	3.5	2.4	3.2	2.9	0	2.5	2.6	0	3.2	2.8	0	3.4	3.2	2.8	3.2	2.8	0	2.2	0	0	2.9	3	2.4435	2.7	2.2	0	0	3	2.5	0	3.3	2.56093	2.6	0	2.7	2.88825	2.5	0	3.4	2.2
2.35703	2.6	2.9	4.5	0	0	3.5	3	3.4	0	3.5	2.4	3.4	2.9	2.6	2.5	2.6	0	3.2	2.9	0	3.5	3.2	2.8	3.2	2.8	0	2.2	0	0	2.9	3.2	2.45847	2.7	2.2	0	0	3	2.6	0	3.6	2.57769	2.7	0	2.7	2.86733	2.5	0	3.4	2.2
2.36166	2.6	2.9	4.5	0	0	3.5	2.8	3.4	0	3.5	2.4	3.4	2.9	2.6	2.5	2.6	0	3.2	2.9	0	3.5	3.2	2.9	3.2	2.8	0	2.4	0	0	2.9	3.2	2.38722	2.7	2.2	0	0	3.1	2.6	0	3.6	2.59591	2.7	0	2.9	2.90468	2.5	0	3.4	2.2
2.41271	2.7	2.9	4.5	0	0	3.5	2.8	3.4	0	3.7	2.4	3.4	3	2.6	2.6	2.6	0	3.2	2.9	0	3.5	3.2	2.9	3.2	2.8	0	2.4	0	2.17222	3	3.2	2.46158	2.7	2.3	0	0	3.1	2.6	0	3.6	2.56208	2.7	0	2.9	2.94243	2.5	0	3.4	2.2
2.47267	2.7	2.9	4.5	0	0	3.6	2.8	3.4	0	3.7	2.4	3.4	3	2.6	2.6	2.6	0	3.2	2.9	0	3.5	3.2	2.9	3.2	2.8	0	2.4	0	2.19964	3	3.2	2.50409	2.7	2.3	0	0	3.1	2.6	0	3.6	2.57946	2.7	0	2.9	2.91376	2.5	0	3.4	2.2
2.47294	2.7	2.9	4.5	0	0	3.6	2.8	3.4	0	3.7	2.4	3.4	3	2.6	2.6	2.7	0	3.4	2.9	0	3.5	3.2	2.9	3.2	2.9	0	2.4	0	2.21467	3	3.2	2.51901	2.7	2.3	0	0	3.1	2.6	0	3.6	2.61295	2.7	0	2.9	2.89588	2.4	0	3.4	2.3
2.40757	2.7	2.8	4.7	0	0	3.6	2.8	3.4	3.6	3.7	2.4	3.5	3	2.6	2.6	2.7	0	3.4	3	2.69337	3.7	3.2	2.9	3.2	2.9	2.2	2.4	0	2.22968	3	3.2	2.53509	2.7	2.3	0	0	3.1	2.7	0	3.5	2.66344	2.7	0	2.9	2.90468	2.4	0	3.6	2.3
2.46437	2.7	2.8	4.7	0	0	3.6	3	3.6	3.6	3.7	2.6	3.5	3	2.6	2.6	2.7	0	3.4	3	2.74969	3.7	3.2	3	3.2	2.9	2.2	2.6	0	2.25797	3	3.2	2.57748	2.7	2.3	0	0	3.1	2.7	0	3.5	2.6636	2.7	0	3	2.98869	2.4	0	3.6	2.3
2.52188	2.7	2.8	4.7	0	0	3.6	3	3.6	3.6	3.7	2.6	3.5	3.1	2.6	2.7	2.7	0	3.4	3	2.72017	3.7	3.2	3	3.2	2.9	2.2	2.6	0	2.27481	3.3	3.2	2.59253	2.7	2.4	0	0	3.1	2.7	0	3.5	2.69665	2.7	0	3	2.94959	2.4	0	3.6	2.3
2.52165	2.7	2.8	4.7	0	0	3.7	3	3.6	3.6	3.7	2.6	3.5	3.1	2.6	2.7	2.7	0	3.4	3	2.72024	3.7	3.2	3	3.2	2.9	2.2	2.6	0	2.27476	3.3	3.2	2.5339	2.7	2.4	0	0	3.1	2.7	0	3.5	2.71492	2.7	0	3	2.94929	2.4	0	3.6	2.3
2.46346	2.7	2.8	4.7	0	0	3.7	3	3.6	3.6	3.7	2.6	3.5	3.1	2.6	2.7	2.8	0	3.4	3	2.71359	3.7	3.4	3	3.2	3	2.2	2.6	0	2.27572	3.3	3.2	2.57702	2.7	2.4	0	0	3.1	2.7	0	3.5	2.71488	2.7	0	3	2.94832	2.6	0	3.6	2.4
2.58068	2.7	3	4.9	0	3.8	3.7	3	3.6	3.7	3.7	2.6	3.4	3.1	2.7	2.7	2.8	0	3.4	3.1	2.76667	3.7	3.4	3	3.2	3	2.2	2.6	0	2.35087	3.3	3.4	2.59214	2.7	2.4	0	0	3.1	2.8	0	3.6	2.72893	2.8	0	3	2.94151	2.6	0	3.6	2.4
2.58045	2.7	3	4.9	0	3.8	3.7	3	3.6	3.7	3.7	2.6	3.4	3.1	2.7	2.7	2.8	0	3.4	3.1	2.766	3.7	3.4	3.2	3.2	3	2.2	2.6	0	2.37029	3.3	3.4	2.6352	2.7	2.4	0	0	3.2	2.8	0	3.6	2.76138	2.8	0	3	2.97459	2.6	0	3.6	2.4
2.58054	2.7	3	4.9	0	3.8	3.7	3	3.6	3.7	3.6	2.6	3.4	3.1	2.7	2.8	2.8	0	3.4	3.1	2.84752	3.7	3.4	3.2	3.2	3	2.2	2.6	0	2.31475	3.2	3.4	2.57613	2.7	2.5	0	0	3.2	2.8	0	3.6	2.7141	2.8	0	3	2.97466	2.6	0	3.6	2.4
2.58049	2.7	3	4.9	0	3.8	3.8	3	3.6	3.7	3.6	2.6	3.4	3.1	2.7	2.8	2.8	0	3.4	3.1	2.84797	3.7	3.4	3.2	3.3	3	2.2	2.6	0	2.31508	3.2	3.4	2.63437	2.7	2.5	0	0	3.2	2.8	0	3.6	2.74677	2.8	0	3	3.01487	2.6	0	3.6	2.4
2.64044	2.7	3	4.9	0	3.8	3.8	3	3.6	3.7	3.6	2.6	3.4	3.1	2.7	2.8	2.8	0	3.6	3.1	2.84764	3.7	3.4	3.2	3.3	3	2.2	2.6	0	2.37226	3.2	3.4	2.64814	2.9	2.5	0	0	3.2	2.8	0	3.6	2.77936	2.8	0	3	2.97907	2.7	0	3.6	2.5
2.58218	2.7	3	5	0	3.8	3.8	3	3.6	3.8	3.6	2.6	3.7	3.1	2.9	2.8	2.8	0	3.6	3.2	2.89989	3.9	3.4	3.2	3.3	3	2.2	2.6	0	2.42871	3.2	3.5	2.5904	2.9	2.5	0	0	3.2	2.8	0	3.8	2.76137	3	0	3	3.01495	2.7	0	3.8	2.5
2.64195	2.7	3	5	0	3.8	3.8	3	3.8	3.8	3.6	2.8	3.7	3.1	2.9	2.8	2.8	0	3.6	3.2	2.92568	3.9	3.4	3.3	3.3	3	2.2	2.9	0	2.37301	3.2	3.5	2.68985	2.9	2.5	0	0	3.2	2.8	0	3.8	2.7795	3	0	3.1	3.05941	2.7	0	3.8	2.5
2.64242	2.8	3	5	0	3.8	3.8	3	3.8	3.8	3.8	2.8	3.7	3.2	2.9	2.9	2.8	0	3.6	3.2	2.89979	3.9	3.4	3.3	3.3	3	2.2	2.9	0	2.42961	3.3	3.5	2.68963	2.9	2.6	0	0	3.2	2.8	0	3.8	2.81198	3	0	3.1	3.09965	2.7	0	3.8	2.5
2.70221	2.8	3	5	0	3.8	4	3	3.8	3.8	3.8	2.8	3.7	3.2	2.9	2.9	2.8	0	3.6	3.2	2.92554	3.9	3.4	3.3	3.4	3	2.2	2.9	0	2.42976	3.3	3.5	2.6442	2.9	2.6	0	0	3.2	2.8	0	3.8	2.81176	3	0	3.1	3.10401	2.7	0	3.8	2.5
2.64806	2.8	3	5	0	3.8	4	3	3.8	3.8	3.8	2.8	3.7	3.2	2.9	2.9	3	0	3.8	3.2	2.98082	3.9	3.6	3.3	3.4	3.1	2.2	2.9	0	2.4508	3.3	3.5	2.7021	3	2.6	0	0	3.2	2.8	0	3.8	2.83007	3	0	3.1	3.0997	2.7	0	3.8	2.4
2.76252	2.8	3.2	5.1	0	4	4	3	3.8	3.9	3.8	2.8	3.7	3.2	2.9	2.9	3	0	3.8	3.2	3.0063	4.1	3.6	3.3	3.4	3.1	2.4	2.9	0	2.47147	3.3	3.5	2.74637	3	2.6	0	0	3.2	2.9	0	3.9	2.86223	3.1	0	3.1	3.10285	2.7	0	3.8	2.4
2.76462	2.8	3.2	5.1	0	4	4	3	3.8	3.9	3.8	2.8	3.7	3.2	2.9	2.9	3	0	3.8	3.2	2.98081	4.1	3.6	3.4	3.4	3.1	2.4	2.9	0	2.47171	3.3	3.5	2.80462	3	2.6	0	0	3.5	2.9	0	3.9	2.88099	3.1	0	3.3	3.09623	2.7	0	3.8	2.4
2.8205	2.9	3.2	5.1	0	4	4	3	3.8	3.9	3.9	2.8	3.7	3.2	2.9	3.1	3	0	3.8	3.2	3.00874	4.1	3.6	3.4	3.4	3.1	2.4	2.9	0	2.45052	3.4	3.5	2.80402	3	2.7	0	0	3.5	2.9	0	3.9	2.9324	3.1	0	3.3	3.05917	2.7	0	3.8	2.4
2.82462	2.9	3.2	5.1	0	4	4.1	3	3.8	3.9	3.9	2.8	3.7	3.2	2.9	3.1	3	0	3.8	3.2	3.06324	4.1	3.6	3.4	3.6	3.1	2.4	2.9	0	2.47136	3.4	3.5	2.74617	3	2.7	0	0	3.5	2.9	0	3.9	2.96377	3.1	0	3.3	3.09972	2.7	0	3.8	2.4
2.82721	2.9	3.2	5.1	0	4	4.1	3	3.8	3.9	3.9	2.8	3.7	3.2	2.9	3.1	3.2	0	3.8	3.2	3.06324	4.1	3.7	3.4	3.6	3.3	2.4	2.9	0	2.47214	3.4	3.5	2.80424	3.1	2.7	0	0	3.5	2.9	0	3.9	2.96375	3.1	0	3.3	3.09596	2.8	0	3.8	2.5
2.83114	2.9	3.2	5.3	0	4	4.1	3	3.8	3.9	3.9	2.8	3.8	3.2	3.1	3.1	3.2	0	3.8	3.4	3.08834	4.2	3.7	3.4	3.6	3.3	2.5	2.9	0	2.47188	3.4	3.6	2.86199	3.1	2.7	0	0	3.5	2.9	0	4.1	2.99557	3.2	0	3.3	3.13895	2.8	0	3.8	2.5
2.83014	2.9	3.2	5.3	0	4	4.1	3.2	4	3.9	3.9	2.8	3.8	3.2	3.1	3.1	3.2	0	3.8	3.4	3.11722	4.2	3.7	3.5	3.6	3.3	2.5	3	0	2.47273	3.4	3.6	2.80319	3.1	2.7	0	0	3.6	2.9	0	4.1	3.02773	3.2	0	3.5	3.13895	2.8	0	3.8	2.5
2.83037	2.9	3.2	5.3	0	4	4.1	3.2	4	3.9	4	2.8	3.8	3.3	3.1	3.1	3.2	0	3.8	3.4	3.1453	4.2	3.7	3.5	3.6	3.3	2.5	3	0	2.4724	3.5	3.6	2.80341	3.1	2.8	0	0	3.6	2.9	0	4.1	3.04644	3.2	0	3.5	3.11657	2.8	0	3.8	2.5
2.83353	2.9	3.2	5.3	0	4	4.2	3.2	4	3.9	4	2.8	3.8	3.3	3.1	3.1	3.2	0	3.8	3.4	3.17445	4.2	3.7	3.5	3.5	3.3	2.5	3	0	2.47169	3.5	3.6	2.80402	3.1	2.8	0	0	3.6	2.9	0	4.1	3.09247	3.2	0	3.5	3.11612	2.8	0	3.8	2.5
2.94236	2.9	3.2	5.3	0	4	4.2	3.2	4	3.9	4	2.8	3.8	3.3	3.1	3.1	3.2	0	4	3.4	3.1168	4.2	3.8	3.5	3.5	3.4	2.5	3	0	2.52847	3.5	3.6	2.92162	3.2	2.8	0	0	3.6	2.9	0	4.1	3.11096	3.2	0	3.5	3.11612	2.9	0	3.8	2.6
2.94788	2.9	3.3	5.5	0	4.2	4.2	3.2	4	4	4	2.8	4	3.3	3.1	3.1	3.2	0	4	3.4	3.16962	4.5	3.8	3.5	3.5	3.4	2.5	3	0	2.52823	3.5	3.6	2.92132	3.2	2.8	0	0	3.6	2.8	0	4.2	3.11097	3.2	0	3.5	3.19514	2.9	0	4	2.6
2.95087	2.9	3.3	5.5	0	4.2	4.2	3.3	4.2	4	4	2.8	4	3.3	3.1	3.1	3.2	0	4	3.4	3.17384	4.5	3.8	3.6	3.5	3.4	2.5	3.2	0	2.54944	3.5	3.6	2.90926	3.2	2.8	0	0	3.7	2.8	0	4.2	3.14402	3.2	0	3.5	3.22834	2.9	0	4	2.6
2.94998	3	3.3	5.5	0	4.2	4.2	3.3	4.2	4	4	2.8	4	3.3	3.1	3.3	3.2	0	4	3.4	3.19899	4.5	3.8	3.6	3.5	3.4	2.5	3.2	0	2.55004	3.7	3.6	2.92268	3.2	2.9	0	0	3.7	2.8	0	4.2	3.16167	3.2	0	3.5	3.22817	2.9	0	4	2.6
3.00486	3	3.3	5.5	0	4.2	4.3	3.3	4.2	4	4	2.8	4	3.3	3.1	3.3	3.2	0	4	3.4	3.19882	4.5	3.8	3.6	3.7	3.4	2.5	3.2	0	2.54949	3.7	3.6	2.98034	3.2	2.9	0	0	3.7	2.8	0	4.2	3.19418	3.2	0	3.5	3.19581	2.9	0	4	2.6
3.05978	3	3.3	5.5	0	4.2	4.3	3.3	4.2	4	4	2.8	4	3.3	3.1	3.3	3.4	0	4.1	3.4	3.22732	4.5	3.9	3.6	3.7	3.5	2.5	3.2	0	2.55032	3.7	3.6	2.98058	3.3	2.9	0	0	3.7	2.8	0	4.2	3.24459	3.2	0	3.5	3.19581	3	0	4	2.7
3.06775	3	3.4	5.7	0	4.3	4.3	3.3	4.2	4	4	2.8	4.2	3.3	3.2	3.3	3.4	0	4.1	3.6	3.28007	4.6	3.9	3.6	3.7	3.5	2.5	3.2	0	2.55082	3.7	3.8	2.92149	3.3	2.9	0	0	3.7	2.9	0	4.4	3.24445	3.4	0	3.5	3.20475	3	0	4	2.7
3.07075	3	3.4	5.7	0	4.3	4.3	3.4	0	4	4	3	4.2	3.3	3.2	3.3	3.4	0	4.1	3.6	3.28015	4.6	3.9	3.8	3.7	3.5	2.5	3.1	0	2.57309	3.7	3.8	2.99407	3.3	2.9	0	0	3.8	2.9	0	4.4	3.27658	3.4	0	3.6	3.2522	3	0	4	2.7
3.07429	3.1	3.4	5.7	0	4.3	4.3	3.4	0	4	4.2	3	4.2	3.4	3.2	3.4	3.4	0	4.1	3.6	3.27536	4.6	3.9	3.8	3.7	3.5	2.5	3.1	0	2.60743	3.9	3.8	2.98171	3.3	3	0	0	3.8	2.9	0	4.4	3.29489	3.4	0	3.6	3.26426	3	0	4	2.7
3.07443	3.1	3.4	5.7	0	4.3	4.5	3.4	0	4	4.2	3	4.2	3.4	3.2	3.4	3.4	0	4.1	3.6	3.25469	4.6	3.9	3.8	3.7	3.5	2.5	3.1	0	2.63087	3.9	3.8	2.96795	3.3	3	0	0	3.8	2.9	0	4.4	3.28108	3.4	0	3.6	3.26415	3	0	4	2.7
3.12856	3.1	3.4	5.7	0	4.3	4.5	3.4	0	4	4.2	3	4.2	3.4	3.2	3.4	3.4	0	4.3	3.6	3.279	4.6	3.8	3.8	3.7	3.7	2.5	3.1	0	2.66306	3.9	3.8	2.98161	3.5	3	0	0	3.8	2.9	0	4.4	3.34549	3.4	0	3.6	3.2944	3.1	0	4	2.7
3.13208	3.1	3.5	5.9	0	4.3	4.5	3.4	0	4	4.2	3	4.3	3.4	3.2	3.4	3.4	0	4.3	3.4	3.30375	4.7	3.8	3.8	3.7	3.7	2.6	3.1	0	2.70986	3.9	3.8	2.98143	3.5	3	0	0	3.8	3.1	0	4.6	3.3455	3.6	0	3.6	3.2798	3.1	0	4.2	2.7
3.13519	3.1	3.5	5.9	0	4.3	4.5	3.4	0	4	4.2	3	4.3	3.4	3.2	3.4	3.4	0	4.3	3.4	3.33092	4.7	3.8	4	3.7	3.7	2.6	3.3	0	2.65504	3.9	3.8	3.03992	3.5	3	0	0	4	3.1	0	4.6	3.36414	3.6	0	3.6	3.33245	3.1	0	4.2	2.7
3.19118	3.1	3.5	5.9	0	4.3	4.5	3.4	0	4	4.3	3	4.3	3.4	3.2	3.5	3.4	0	4.3	3.4	3.35716	4.7	3.8	4	3.7	3.7	2.6	3.3	0	2.68651	3.9	3.8	3.04068	3.5	3.2	0	0	4	3.1	0	4.6	3.36379	3.6	0	3.6	3.30393	3.1	0	4.2	2.7
3.19027	3.1	3.5	5.9	0	4.3	4.6	3.4	0	4	4.3	3	4.3	3.4	3.2	3.5	3.4	0	4.3	3.4	3.38066	4.7	3.8	4	3.9	3.7	2.6	3.3	0	2.73557	3.9	3.8	3.05473	3.5	3.2	0	0	4	3.1	0	4.6	3.39623	3.6	0	3.6	3.31088	3.1	0	4.2	2.7
3.24481	3.1	3.5	5.9	0	4.3	4.6	3.4	0	4	4.3	3	4.3	3.4	3.2	3.5	3.5	0	4.6	3.4	3.40847	4.7	4	4	3.9	3.9	2.6	3.3	0	2.71128	3.9	3.8	3.0544	3.6	3.2	0	0	4	3.1	0	4.6	3.41493	3.6	0	3.6	3.33307	3.2	0	4.2	2.8
3.1926	3.1	3.6	0	0	4.3	4.6	3.4	0	4.1	4.3	3	4.4	3.4	3.5	3.5	3.5	0	4.6	3.7	3.43544	4.9	4	4	3.9	3.9	2.6	3.3	0	2.73678	3.9	3.9	3.0558	3.6	3.2	0	0	4	3	0	4.8	3.4151	3.6	0	3.6	3.35656	3.2	0	4.2	2.8
3.24921	3.1	3.6	0	0	4.3	4.6	3.4	0	4.1	4.3	3.2	4.4	3.4	3.5	3.5	3.5	0	4.6	3.7	3.46183	4.9	4	4.1	3.9	3.9	2.6	3.5	0	2.73686	3.9	3.9	3.14413	3.6	3.2	0	0	4.1	3	0	4.8	3.44704	3.6	0	3.7	3.3813	3.2	0	4.2	2.8
3.24917	3.2	3.6	0	0	4.3	4.6	3.4	0	4.1	4.5	3.2	4.4	3.5	3.5	3.7	3.5	0	4.6	3.7	3.51774	4.9	4	4.1	3.9	3.9	2.6	3.5	0	2.73704	4.1	3.9	3.14468	3.6	3.3	0	0	4.1	3	0	4.8	3.4788	3.6	0	3.7	3.40931	3.2	0	4.2	2.8
3.25136	3.2	3.6	0	0	4.3	4.7	3.4	0	4.1	4.5	3.2	4.4	3.5	3.5	3.7	3.5	0	4.6	3.7	3.51593	4.9	4	4.1	3.9	3.9	2.6	3.5	0	2.7632	4.1	3.9	3.14295	3.6	3.3	0	0	4.1	3	0	4.8	3.49849	3.6	0	3.7	3.35619	3.2	0	4.2	2.8
3.30841	3.2	3.6	0	0	4.3	4.7	3.4	0	4.1	4.5	3.2	4.4	3.5	3.5	3.7	3.6	0	4.7	3.7	3.57026	4.9	4	4.1	3.9	4.1	2.6	3.5	0	2.8174	4.1	3.9	3.12926	3.7	3.3	0	0	4.1	3	0	4.8	3.5294	3.6	0	3.7	3.40935	3.2	0	4.2	2.9
3.30883	3.2	3.7	0	0	4.4	4.7	3.4	0	4.2	4.5	3.2	4.5	3.5	3.6	3.7	3.6	0	4.7	3.7	3.59924	5	4	4.1	3.9	4.1	2.6	3.5	0	2.79054	4.1	4	3.20269	3.7	3.3	0	0	4.1	3.2	0	4.8	3.52942	3.8	0	3.7	3.4136	3.2	0	4.4	2.9
3.30773	3.2	3.7	0	0	4.4	4.7	3.6	0	4.2	4.5	3.2	4.5	3.5	3.6	3.7	3.6	0	4.7	3.7	3.65014	5	4	4.3	3.9	4.1	2.6	3.7	0	2.79091	4.1	4	3.20303	3.7	3.3	0	0	4.4	3.2	0	4.8	3.57144	3.8	0	3.8	3.43731	3.2	0	4.4	2.9
3.30828	3.3	3.7	0	0	4.4	4.7	3.6	0	4.2	4.6	3.2	4.5	3.6	3.6	3.9	3.6	0	4.7	3.7	3.65014	5	4	4.3	3.9	4.1	2.6	3.7	0	2.81744	4.3	4	3.20122	3.7	3.5	0	0	4.4	3.2	0	4.8	3.60198	3.8	0	3.8	3.46223	3.2	0	4.4	2.9
3.30789	3.3	3.7	0	0	4.4	4.8	3.6	0	4.2	4.6	3.2	4.5	3.6	3.6	3.9	3.6	0	4.7	3.7	3.65014	5	4	4.3	4	4.1	2.6	3.7	0	2.76354	4.3	4	3.27648	3.7	3.5	0	0	4.4	3.2	0	4.8	3.60195	3.8	0	3.8	3.44254	3.2	0	4.4	2.9
3.42567	3.3	3.7	0	0	4.4	4.8	3.6	0	4.2	4.6	3.2	4.5	3.6	3.6	3.9	3.8	0	4.9	3.7	3.70446	5	4	4.3	4	4.2	2.6	3.7	0	2.86956	4.3	4	3.2045	3.9	3.5	0	0	4.4	3.2	0	4.8	3.62486	3.8	0	3.8	3.46713	3.3	0	4.4	2.8
3.42445	3.3	3.7	0	0	4.4	4.8	3.6	0	4.2	4.6	3.2	4.6	3.6	3.8	3.9	3.8	0	4.9	3.8	3.72995	5.2	4	4.3	4	4.2	2.6	3.7	0	2.81733	4.3	4	3.24623	3.9	3.5	0	0	4.4	3.3	0	0	3.62491	4	0	3.8	3.47307	3.3	0	4.4	2.8
3.42652	3.3	3.7	0	0	4.4	4.8	3.7	0	4.2	4.6	3.4	4.6	3.6	3.8	3.9	3.8	0	4.9	3.8	3.72985	5.2	4	4.5	4	4.2	2.6	3.8	0	2.84339	4.3	4	3.30447	3.9	3.5	0	0	0	3.3	0	0	3.65356	4	0	3.9	3.49757	3.3	0	4.4	2.8
3.48282	3.4	3.7	0	0	4.4	4.8	3.7	0	4.2	4.7	3.4	4.6	3.7	3.8	4	3.8	0	4.9	3.8	3.75533	5.2	4	4.5	4	4.2	2.6	3.8	0	2.87058	4.4	4	3.32081	3.9	3.5	0	0	0	3.3	0	0	3.70603	4	0	3.9	3.49762	3.3	0	4.4	2.8
3.54288	3.4	3.7	0	0	4.4	5	3.7	0	4.2	4.7	3.4	4.6	3.7	3.8	4	3.8	0	4.9	3.8	3.7841	5.2	4	4.5	4.1	4.2	2.6	3.8	0	2.89771	4.4	4	3.33732	3.9	3.5	0	0	0	3.3	0	0	3.73063	4	0	3.9	3.52008	3.3	0	4.4	2.8
3.54171	3.4	3.7	0	0	4.4	5	3.7	0	4.2	4.7	3.4	4.6	3.7	3.8	4	4	0	5.1	3.8	3.80921	5.2	4.2	4.5	4.1	4.3	2.6	3.8	0	2.87073	4.4	4	3.29654	4.1	3.5	0	0	0	3.3	0	0	3.78668	4	0	3.9	3.52624	3.6	0	4.4	3
3.54386	3.4	3.9	0	0	4.6	5	3.7	0	4.4	4.7	3.4	4.8	3.7	3.9	4	4	0	5.1	4	3.80838	5.3	4.2	4.5	4.1	4.3	2.7	3.8	0	2.8702	4.4	4.2	3.2963	4.1	3.5	0	0	0	3.3	0	0	3.83699	4.1	0	3.9	3.54934	3.6	0	4.4	3
3.54679	3.4	3.9	0	0	4.6	5	3.7	0	4.4	4.7	3.4	4.8	3.7	3.9	4	4	0	5.1	4	3.86253	5.3	4.2	0	4.1	4.3	2.7	3.9	0	2.87123	4.4	4.2	3.33832	4.1	3.5	0	0	0	3.3	0	0	3.86467	4.1	0	4	3.54895	3.6	0	4.4	3
3.60693	3.5	3.9	0	0	4.6	5	3.7	0	4.4	4.8	3.4	4.8	3.8	3.9	4.2	4	0	5.1	4	3.94186	5.3	4.2	0	4.1	4.3	2.7	3.9	0	2.92434	4.5	4.2	3.33873	4.1	3.7	0	0	0	3.3	0	0	3.86457	4.1	0	4	3.57775	3.6	0	4.4	3
3.66667	3.5	3.9	0	0	4.6	5.1	3.7	0	4.4	4.8	3.4	4.8	3.8	3.9	4.2	4	0	5.1	4	3.91633	5.3	4.2	0	4.1	4.3	2.7	3.9	0	2.9248	4.5	4.2	3.41228	4.1	3.7	0	0	0	3.3	0	0	3.89067	4.1	0	4	3.5786	3.6	0	4.4	3
3.66796	3.5	3.9	0	0	4.6	5.1	3.7	0	4.4	4.8	3.4	4.8	3.8	3.9	4.2	4.1	0	0	4	3.91639	5.3	4.2	0	4.1	4.5	2.7	3.9	0	2.89816	4.5	4.2	3.39636	4.3	3.7	0	0	0	3.3	0	0	3.9178	4.1	0	4	3.60131	3.7	0	4.4	3.1
3.72654	3.5	4	0	0	4.6	5.1	3.7	0	4.4	4.8	3.4	0	3.8	4	4.2	4.1	0	0	4	3.92347	5.5	4.2	0	4.1	4.5	2.8	3.9	0	2.92407	4.5	4.4	3.43091	4.3	3.7	0	0	0	3.4	0	0	3.91765	4.2	0	4	3.60151	3.7	0	4.6	3.1
3.72493	3.5	4	0	0	4.6	5.1	3.8	0	4.4	4.8	3.4	0	3.8	4	4.2	4.1	0	0	4	3.97142	5.5	4.2	0	4.1	4.5	2.8	4.1	0	2.92513	4.5	4.4	3.43102	4.3	3.7	0	0	0	3.4	0	0	3.94448	4.2	0	4.1	3.60134	3.7	0	4.6	3.1
3.78286	3.5	4	0	0	4.6	5.1	3.8	0	4.4	4.9	3.4	0	3.8	4	4.4	4.1	0	0	4	4.0023	5.5	4.2	0	4.1	4.5	2.8	4.1	0	2.92468	0	4.4	3.41382	4.3	3.9	0	0	0	3.4	0	0	3.97224	4.2	0	4.1	3.63089	3.7	0	4.6	3.1
3.78469	3.5	4	0	0	4.6	0	3.8	0	4.4	4.9	3.4	0	3.8	4	4.4	4.1	0	0	4	4.00209	5.5	4.2	0	4.3	4.5	2.8	4.1	0	2.92489	0	4.4	3.48935	4.3	3.9	0	0	0	3.4	0	0	3.9723	4.2	0	4.1	3.63132	3.7	0	4.6	3.1
3.84176	3.5	4	0	0	4.6	0	3.8	0	4.4	4.9	3.4	0	3.8	4	4.4	4.3	0	0	4	4.03377	5.5	4.4	0	4.3	4.7	2.8	4.1	0	2.92567	0	4.4	3.47179	4.4	3.9	0	0	0	3.4	0	0	3.99845	4.2	0	4.1	3.65409	3.7	0	4.6	3.2
3.84268	3.5	4.1	0	0	4.7	0	3.8	0	4.5	4.9	3.4	0	3.8	0	4.4	4.3	0	0	4.1	4.03385	5.8	4.4	0	4.3	4.7	2.8	4.1	0	2.95442	0	4.4	3.48984	4.4	3.9	0	0	0	3.4	0	0	4.05511	4.5	0	4.1	3.68361	3.7	0	4.8	3.2
3.90175	3.5	4.1	0	0	4.7	0	3.9	0	4.5	4.9	3.6	0	3.8	0	4.4	4.3	0	0	4.1	4.05688	5.8	4.4	0	4.3	4.7	2.8	0	0	2.90496	0	4.4	3.472	4.4	3.9	0	0	0	3.4	0	0	4.05568	4.5	0	4.1	3.68299	3.7	0	4.8	3.2
3.96162	3.5	4.1	0	0	4.7	0	3.9	0	4.5	0	3.6	0	3.9	0	4.6	4.3	0	0	4.1	4.06616	5.8	4.4	0	4.3	4.7	2.8	0	0	2.95593	0	4.4	3.49007	4.4	4.1	0	0	0	3.4	0	0	4.1068	4.5	0	4.1	3.7064	3.7	0	4.8	3.2
3.96158	3.5	4.1	0	0	4.7	0	3.9	0	4.5	0	3.6	0	3.9	0	4.6	4.3	0	0	4.1	4.1122	5.8	4.4	0	4.3	4.7	2.8	0	0	2.92827	0	4.4	3.50791	4.4	4.1	0	0	0	3.4	0	0	4.13587	4.5	0	4.1	3.70619	3.7	0	4.8	3.2
3.96102	3.5	4.1	0	0	4.7	0	3.9	0	4.5	0	3.6	0	3.9	0	4.6	4.5	0	0	4.1	4.14477	5.8	4.5	0	4.3	5	2.8	0	0	2.95506	0	4.4	3.50878	4.6	4.1	0	0	0	3.4	0	0	4.16125	4.5	0	4.1	3.70607	3.7	0	4.8	3.2
4.02064	3.5	4.1	0	0	4.8	0	3.9	0	4.6	0	3.6	0	3.9	0	4.6	4.5	0	0	4.2	4.15535	0	4.5	0	4.3	5	2.9	0	0	2.92926	0	0	3.56586	4.6	4.1	0	0	0	3.6	0	0	4.21581	0	0	4.1	3.75588	3.7	0	0	3.2
4.02125	3.5	4.1	0	0	4.8	0	4	0	4.6	0	3.6	0	3.9	0	4.6	4.5	0	0	4.2	4.15575	0	4.5	0	4.3	5	2.9	0	0	2.95352	0	0	3.56526	4.6	4.1	0	0	0	3.6	0	0	4.22106	0	0	4.3	3.78369	3.7	0	0	3.2
4.02169	3.7	4.1	0	0	4.8	0	4	0	4.6	0	3.6	0	4.1	0	4.8	4.5	0	0	4.2	4.17833	0	4.5	0	4.3	5	2.9	0	0	2.97892	0	0	3.56553	4.6	4.3	0	0	0	3.6	0	0	4.27055	0	0	4.3	3.81011	3.7	0	0	3.2
4.14067	3.7	4.1	0	0	4.8	0	4	0	4.6	0	3.6	0	4.1	0	4.8	4.5	0	0	4.2	4.21248	0	4.5	0	0	5	2.9	0	0	2.9805	0	0	3.62268	4.6	4.3	0	0	0	3.6	0	0	4.3254	0	0	4.3	3.83705	3.7	0	0	3.2
4.14109	3.7	4.1	0	0	4.8	0	4	0	4.6	0	3.6	0	4.1	0	4.8	0	0	0	4.2	4.23456	0	4.6	0	0	0	2.9	0	0	2.98177	0	0	3.62249	4.9	4.3	0	0	0	3.6	0	0	4.3566	0	0	4.3	3.83752	3.9	0	0	3.4
4.2003	3.7	4.3	0	0	4.9	0	4	0	4.7	0	3.6	0	4.1	0	4.8	0	0	0	4.4	4.25592	0	4.6	0	0	0	2.9	0	0	2.98198	0	0	3.64024	4.9	4.3	0	0	0	3.5	0	0	0	0	0	4.3	3.83663	3.9	0	0	3.4
4.20076	3.7	4.3	0	0	4.9	0	4.2	0	4.7	0	3.8	0	4.1	0	4.8	0	0	0	4.4	4.30496	0	4.6	0	0	0	2.9	0	0	2.98189	0	0	3.64151	4.9	4.3	0	0	0	3.5	0	0	0	0	0	4.4	3.83651	3.9	0	0	3.4
4.26009	3.8	4.3	0	0	4.9	0	4.2	0	4.7	0	3.8	0	4.2	0	0	0	0	0	4.4	4.32626	0	4.6	0	0	0	2.9	0	0	3.0105	0	0	3.6414	4.9	4.4	0	0	0	3.5	0	0	0	0	0	4.4	3.88838	3.9	0	0	3.4
4.3202	3.8	4.3	0	0	4.9	0	4.2	0	4.7	0	3.8	0	4.2	0	0	0	0	0	4.4	4.38297	0	4.6	0	0	0	2.9	0	0	3.03959	0	0	3.73729	4.9	4.4	0	0	0	3.5	0	0	0	0	0	4.4	3.88915	3.9	0	0	3.4
4.38067	3.8	4.3	0	0	4.9	0	4.2	0	4.7	0	3.8	0	4.2	0	0	0	0	0	4.4	4.38312	0	0	0	0	0	2.9	0	0	3.0466	0	0	3.69744	0	4.4	0	0	0	3.5	0	0	0	0	0	4.4	3.88895	4	0	0	3.4
4.38115	3.8	4.4	0	0	5	0	4.2	0	4.8	0	3.8	0	4.2	0	0	0	0	0	4.4	4.4033	0	0	0	0	0	3	0	0	3.06925	0	0	3.71524	0	4.4	0	0	0	3.6	0	0	0	0	0	4.4	3.8641	4	0	0	3.4
4.44164	3.8	4.4	0	0	5	0	4.2	0	4.8	0	4	0	4.2	0	0	0	0	0	4.4	4.43972	0	0	0	0	0	3	0	0	3.07035	0	0	3.77266	0	4.4	0	0	0	3.6	0	0	0	0	0	4.4	3.86429	4	0	0	3.4
4.56034	3.9	4.4	0	0	5	0	4.2	0	4.8	0	4	0	4.3	0	0	0	0	0	4.4	4.4802	0	0	0	0	0	3	0	0	3.09397	0	0	3.77147	0	0	0	0	0	3.6	0	0	0	0	0	4.4	3.92201	4	0	0	3.4
4.56053	3.9	4.4	0	0	5	0	4.2	0	4.8	0	4	0	4.3	0	0	0	0	0	4.4	4.47987	0	0	0	0	0	3	0	0	3.11754	0	0	3.75267	0	0	0	0	0	3.6	0	0	0	0	0	4.4	3.96967	4	0	0	3.4
0	3.9	4.4	0	0	5	0	4.2	0	4.8	0	4	0	4.3	0	0	0	0	0	4.4	4.47984	0	0	0	0	0	3	0	0	3.10232	0	0	3.80974	0	0	0	0	0	3.6	0	0	0	0	0	4.4	3.97049	4.1	0	0	3.5
0	3.9	4.6	0	0	5.1	0	4.2	0	5	0	4	0	4.3	0	0	0	0	0	0	4.55297	0	0	0	0	0	3.1	0	0	3.1253	0	0	3.75191	0	0	0	0	0	3.8	0	0	0	0	0	4.4	3.9989	4.1	0	0	3.5
0	3.9	4.6	0	0	5.1	0	4.4	0	5	0	4	0	4.3	0	0	0	0	0	0	0	0	0	0	0	0	3.1	0	0	3.17658	0	0	3.82716	0	0	0	0	0	3.8	0	0	0	0	0	0	3.99889	4.1	0	0	3.5
0	4	4.6	0	0	5.1	0	4.4	0	5	0	4	0	4.4	0	0	0	0	0	0	0	0	0	0	0	0	3.1	0	0	3.12595	0	0	3.8493	0	0	0	0	0	3.8	0	0	0	0	0	0	4.02433	4.1	0	0	3.5
0	4	4.6	0	0	5.1	0	4.4	0	5	0	4	0	4.4	0	0	0	0	0	0	0	0	0	0	0	0	3.1	0	0	3.12566	0	0	3.84958	0	0	0	0	0	3.8	0	0	0	0	0	0	4.02465	4.1	0	0	3.5
0	4	4.6	0	0	5.1	0	4.4	0	5	0	4	0	4.4	0	0	0	0	0	0	0	0	0	0	0	0	3.1	0	0	3.14828	0	0	3.94141	0	0	0	0	0	3.8	0	0	0	0	0	0	4.05124	4.1	0	0	3.6
0	4	0	0	0	5.2	0	4.4	0	5	0	4	0	4.4	0	0	0	0	0	0	0	0	0	0	0	0	3.1	0	0	3.15792	0	0	3.92425	0	0	0	0	0	3.8	0	0	0	0	0	0	4.05141	4.1	0	0	3.6
0	4	0	0	0	5.2	0	4.4	0	5	0	0	0	4.4	0	0	0	0	0	0	0	0	0	0	0	0	3.1	0	0	3.18989	0	0	3.94152	0	0	0	0	0	3.8	0	0	0	0	0	0	4.05194	4.1	0	0	3.6
0	4.2	0	0	0	5.2	0	4.4	0	5	0	0	0	4.4	0	0	0	0	0	0	0	0	0	0	0	0	3.1	0	0	3.19099	0	0	3.98137	0	0	0	0	0	3.8	0	0	0	0	0	0	4.05206	4.1	0	0	3.6
0	4.2	0	0	0	5.2	0	4.4	0	5	0	0	0	4.4	0	0	0	0	0	0	0	0	0	0	0	0	3.1	0	0	3.18999	0	0	3.99771	0	0	0	0	0	3.8	0	0	0	0	0	0	4.052	4.1	0	0	3.6
0	4.2	0	0	0	5.2	0	4.4	0	5	0	0	0	4.4	0	0	0	0	0	0	0	0	0	0	0	0	3.1	0	0	3.21006	0	0	3.99781	0	0	0	0	0	3.8	0	0	0	0	0	0	4.133	4.2	0	0	3.7
0	4.2	0	0	0	5.3	0	4.4	0	5	0	0	0	4.4	0	0	0	0	0	0	0	0	0	0	0	0	3.2	0	0	3.27351	0	0	3.99766	0	0	0	0	0	3.9	0	0	0	0	0	0	4.15909	4.2	0	0	3.7
0	4.2	0	0	0	5.3	0	4.6	0	5	0	0	0	4.4	0	0	0	0	0	0	0	0	0	0	0	0	3.2	0	0	3.24308	0	0	4.01414	0	0	0	0	0	3.9	0	0	0	0	0	0	4.16292	4.2	0	0	3.7
0	4.3	0	0	0	5.3	0	4.6	0	5	0	0	0	4.5	0	0	0	0	0	0	0	0	0	0	0	0	3.2	0	0	3.25644	0	0	4.03891	0	0	0	0	0	3.9	0	0	0	0	0	0	4.18658	4.2	0	0	3.7
0	4.3	0	0	0	5.3	0	4.6	0	5	0	0	0	4.5	0	0	0	0	0	0	0	0	0	0	0	0	3.2	0	0	3.27616	0	0	4.03895	0	0	0	0	0	3.9	0	0	0	0	0	0	4.24594	4.2	0	0	3.7
0	4.3	0	0	0	5.3	0	4.6	0	5	0	0	0	4.5	0	0	0	0	0	0	0	0	0	0	0	0	3.2	0	0	3.30799	0	0	4.03914	0	0	0	0	0	3.9	0	0	0	0	0	0	4.2308	4.4	0	0	3.8
0	4.3	0	0	0	5.5	0	4.6	0	5.2	0	0	0	4.5	0	0	0	0	0	0	0	0	0	0	0	0	3.3	0	0	3.29489	0	0	4.11303	0	0	0	0	0	0	0	0	0	0	0	0	4.25598	4.4	0	0	3.8
0	4.3	0	0	0	5.5	0	0	0	5.2	0	0	0	4.5	0	0	0	0	0	0	0	0	0	0	0	0	3.3	0	0	3.27626	0	0	4.03019	0	0	0	0	0	0	0	0	0	0	0	0	4.29048	4.4	0	0	3.8
0	4.4	0	0	0	5.5	0	0	0	5.2	0	0	0	0	0	0	0	0	0	0	0	0	0	0	0	0	3.3	0	0	3.30831	0	0	4.07132	0	0	0	0	0	0	0	0	0	0	0	0	4.2698	4.4	0	0	3.8
0	4.4	0	0	0	5.5	0	0	0	5.2	0	0	0	0	0	0	0	0	0	0	0	0	0	0	0	0	3.3	0	0	3.30873	0	0	4.07979	0	0	0	0	0	0	0	0	0	0	0	0	4.27013	4.4	0	0	3.8
0	4.4	0	0	0	5.5	0	0	0	5.2	0	0	0	0	0	0	0	0	0	0	0	0	0	0	0	0	3.3	0	0	3.30901	0	0	4.07204	0	0	0	0	0	0	0	0	0	0	0	0	4.38329	4.5	0	0	3.8
0	4.4	0	0	0	5.7	0	0	0	5.2	0	0	0	0	0	0	0	0	0	0	0	0	0	0	0	0	3.5	0	0	3.30902	0	0	4.07249	0	0	0	0	0	0	0	0	0	0	0	0	4.34481	4.5	0	0	3.8
0	4.4	0	0	0	5.7	0	0	0	5.2	0	0	0	0	0	0	0	0	0	0	0	0	0	0	0	0	3.5	0	0	3.3277	0	0	4.07216	0	0	0	0	0	0	0	0	0	0	0	0	4.38291	4.5	0	0	3.8
0	0	0	0	0	5.7	0	0	0	5.2	0	0	0	0	0	0	0	0	0	0	0	0	0	0	0	0	3.5	0	0	3.30815	0	0	4.11241	0	0	0	0	0	0	0	0	0	0	0	0	4.36334	4.5	0	0	3.8
0	0	0	0	0	5.7	0	0	0	5.2	0	0	0	0	0	0	0	0	0	0	0	0	0	0	0	0	3.5	0	0	3.39162	0	0	4.11231	0	0	0	0	0	0	0	0	0	0	0	0	4.36214	4.5	0	0	3.8
0	0	0	0	0	5.7	0	0	0	5.2	0	0	0	0	0	0	0	0	0	0	0	0	0	0	0	0	3.5	0	0	3.3829	0	0	4.15401	0	0	0	0	0	0	0	0	0	0	0	0	4.38482	0	0	0	4
0	0	0	0	0	5.7	0	0	0	0	0	0	0	0	0	0	0	0	0	0	0	0	0	0	0	0	3.5	0	0	3.36427	0	0	0	0	0	0	0	0	0	0	0	0	0	0	0	4.44092	0	0	0	4
0	0	0	0	0	5.7	0	0	0	0	0	0	0	0	0	0	0	0	0	0	0	0	0	0	0	0	3.5	0	0	3.3262	0	0	0	0	0	0	0	0	0	0	0	0	0	0	0	4.4409	0	0	0	4
0	0	0	0	0	5.7	0	0	0	0	0	0	0	0	0	0	0	0	0	0	0	0	0	0	0	0	3.5	0	0	3.38318	0	0	0	0	0	0	0	0	0	0	0	0	0	0	0	4.48266	0	0	0	4
0	0	0	0	0	5.7	0	0	0	0	0	0	0	0	0	0	0	0	0	0	0	0	0	0	0	0	3.5	0	0	3.41449	0	0	0	0	0	0	0	0	0	0	0	0	0	0	0	4.48106	0	0	0	4
0	0	0	0	0	5.7	0	0	0	0	0	0	0	0	0	0	0	0	0	0	0	0	0	0	0	0	3.5	0	0	3.49759	0	0	0	0	0	0	0	0	0	0	0	0	0	0	0	4.5111	0	0	0	4.1
0	0	0	0	0	5.9	0	0	0	0	0	0	0	0	0	0	0	0	0	0	0	0	0	0	0	0	3.6	0	0	3.39622	0	0	0	0	0	0	0	0	0	0	0	0	0	0	0	0	0	0	0	4.1
0	0	0	0	0	5.9	0	0	0	0	0	0	0	0	0	0	0	0	0	0	0	0	0	0	0	0	3.6	0	0	3.41564	0	0	0	0	0	0	0	0	0	0	0	0	0	0	0	0	0	0	0	4.1
0	0	0	0	0	5.9	0	0	0	0	0	0	0	0	0	0	0	0	0	0	0	0	0	0	0	0	3.6	0	0	3.4472	0	0	0	0	0	0	0	0	0	0	0	0	0	0	0	0	0	0	0	4.1
0	0	0	0	0	5.9	0	0	0	0	0	0	0	0	0	0	0	0	0	0	0	0	0	0	0	0	3.6	0	0	3.47874	0	0	0	0	0	0	0	0	0	0	0	0	0	0	0	0	0	0	0	4.1
0	0	0	0	0	5.9	0	0	0	0	0	0	0	0	0	0	0	0	0	0	0	0	0	0	0	0	3.6	0	0	3.47884	0	0	0	0	0	0	0	0	0	0	0	0	0	0	0	0	0	0	0	0
0	0	0	0	0	6	0	0	0	0	0	0	0	0	0	0	0	0	0	0	0	0	0	0	0	0	3.7	0	0	3.47895	0	0	0	0	0	0	0	0	0	0	0	0	0	0	0	0	0	0	0	0
0	0	0	0	0	6	0	0	0	0	0	0	0	0	0	0	0	0	0	0	0	0	0	0	0	0	3.7	0	0	3.47895	0	0	0	0	0	0	0	0	0	0	0	0	0	0	0	0	0	0	0	0
0	0	0	0	0	6	0	0	0	0	0	0	0	0	0	0	0	0	0	0	0	0	0	0	0	0	3.7	0	0	3.511	0	0	0	0	0	0	0	0	0	0	0	0	0	0	0	0	0	0	0	0
0	0	0	0	0	6	0	0	0	0	0	0	0	0	0	0	0	0	0	0	0	0	0	0	0	0	3.7	0	0	3.47894	0	0	0	0	0	0	0	0	0	0	0	0	0	0	0	0	0	0	0	0
0	0	0	0	0	6	0	0	0	0	0	0	0	0	0	0	0	0	0	0	0	0	0	0	0	0	3.7	0	0	3.49335	0	0	0	0	0	0	0	0	0	0	0	0	0	0	0	0	0	0	0	0
0	0	0	0	0	6.2	0	0	0	0	0	0	0	0	0	0	0	0	0	0	0	0	0	0	0	0	3.9	0	0	3.5114	0	0	0	0	0	0	0	0	0	0	0	0	0	0	0	0	0	0	0	0
0	0	0	0	0	6.2	0	0	0	0	0	0	0	0	0	0	0	0	0	0	0	0	0	0	0	0	3.9	0	0	3.54418	0	0	0	0	0	0	0	0	0	0	0	0	0	0	0	0	0	0	0	0
0	0	0	0	0	6.2	0	0	0	0	0	0	0	0	0	0	0	0	0	0	0	0	0	0	0	0	3.9	0	0	0	0	0	0	0	0	0	0	0	0	0	0	0	0	0	0	0	0	0	0	0
0	0	0	0	0	6.2	0	0	0	0	0	0	0	0	0	0	0	0	0	0	0	0	0	0	0	0	3.9	0	0	0	0	0	0	0	0	0	0	0	0	0	0	0	0	0	0	0	0	0	0	0
0	0	0	0	0	6.2	0	0	0	0	0	0	0	0	0	0	0	0	0	0	0	0	0	0	0	0	3.9	0	0	0	0	0	0	0	0	0	0	0	0	0	0	0	0	0	0	0	0	0	0	0
0	0	0	0	0	6.4	0	0	0	0	0	0	0	0	0	0	0	0	0	0	0	0	0	0	0	0	4.1	0	0	0	0	0	0	0	0	0	0	0	0	0	0	0	0	0	0	0	0	0	0	0
0	0	0	0	0	6.4	0	0	0	0	0	0	0	0	0	0	0	0	0	0	0	0	0	0	0	0	4.1	0	0	0	0	0	0	0	0	0	0	0	0	0	0	0	0	0	0	0	0	0	0	0
0	0	0	0	0	6.4	0	0	0	0	0	0	0	0	0	0	0	0	0	0	0	0	0	0	0	0	4.1	0	0	0	0	0	0	0	0	0	0	0	0	0	0	0	0	0	0	0	0	0	0	0
0	0	0	0	0	6.4	0	0	0	0	0	0	0	0	0	0	0	0	0	0	0	0	0	0	0	0	4.1	0	0	0	0	0	0	0	0	0	0	0	0	0	0	0	0	0	0	0	0	0	0	0
0	0	0	0	0	6.4	0	0	0	0	0	0	0	0	0	0	0	0	0	0	0	0	0	0	0	0	4.1	0	0	0	0	0	0	0	0	0	0	0	0	0	0	0	0	0	0	0	0	0	0	0
0	0	0	0	0	6.5	0	0	0	0	0	0	0	0	0	0	0	0	0	0	0	0	0	0	0	0	4.1	0	0	0	0	0	0	0	0	0	0	0	0	0	0	0	0	0	0	0	0	0	0	0
0	0	0	0	0	6.5	0	0	0	0	0	0	0	0	0	0	0	0	0	0	0	0	0	0	0	0	4.1	0	0	0	0	0	0	0	0	0	0	0	0	0	0	0	0	0	0	0	0	0	0	0
0	0	0	0	0	6.5	0	0	0	0	0	0	0	0	0	0	0	0	0	0	0	0	0	0	0	0	4.1	0	0	0	0	0	0	0	0	0	0	0	0	0	0	0	0	0	0	0	0	0	0	0
0	0	0	0	0	6.5	0	0	0	0	0	0	0	0	0	0	0	0	0	0	0	0	0	0	0	0	4.1	0	0	0	0	0	0	0	0	0	0	0	0	0	0	0	0	0	0	0	0	0	0	0
0	0	0	0	0	6.5	0	0	0	0	0	0	0	0	0	0	0	0	0	0	0	0	0	0	0	0	4.1	0	0	0	0	0	0	0	0	0	0	0	0	0	0	0	0	0	0	0	0	0	0	0
0	0	0	0	0	6.6	0	0	0	0	0	0	0	0	0	0	0	0	0	0	0	0	0	0	0	0	0	0	0	0	0	0	0	0	0	0	0	0	0	0	0	0	0	0	0	0	0	0	0	0
0	0	0	0	0	6.6	0	0	0	0	0	0	0	0	0	0	0	0	0	0	0	0	0	0	0	0	0	0	0	0	0	0	0	0	0	0	0	0	0	0	0	0	0	0	0	0	0	0	0	0
0	0	0	0	0	6.6	0	0	0	0	0	0	0	0	0	0	0	0	0	0	0	0	0	0	0	0	0	0	0	0	0	0	0	0	0	0	0	0	0	0	0	0	0	0	0	0	0	0	0	0
0	0	0	0	0	6.6	0	0	0	0	0	0	0	0	0	0	0	0	0	0	0	0	0	0	0	0	0	0	0	0	0	0	0	0	0	0	0	0	0	0	0	0	0	0	0	0	0	0	0	0
0	0	0	0	0	6.6	0	0	0	0	0	0	0	0	0	0	0	0	0	0	0	0	0	0	0	0	0	0	0	0	0	0	0	0	0	0	0	0	0	0	0	0	0	0	0	0	0	0	0	0
0	0	0	0	0	0	0	0	0	0	0	0	0	0	0	0	0	0	0	0	0	0	0	0	0	0	0	0	0	0	0	0	0	0	0	0	0	0	0	0	0	0	0	0	0	0	0	0	0	0
0	0	0	0	0	0	0	0	0	0	0	0	0	0	0	0	0	0	0	0	0	0	0	0	0	0	0	0	0	0	0	0	0	0	0	0	0	0	0	0	0	0	0	0	0	0	0	0	0	0
0	0	0	0	0	0	0	0	0	0	0	0	0	0	0	0	0	0	0	0	0	0	0	0	0	0	0	0	0	0	0	0	0	0	0	0	0	0	0	0	0	0	0	0	0	0	0	0	0	0
0	0	0	0	0	0	0	0	0	0	0	0	0	0	0	0	0	0	0	0	0	0	0	0	0	0	0	0	0	0	0	0	0	0	0	0	0	0	0	0	0	0	0	0	0	0	0	0	0	0
0	0	0	0	0	0	0	0	0	0	0	0	0	0	0	0	0	0	0	0	0	0	0	0	0	0	0	0	0	0	0	0	0	0	0	0	0	0	0	0	0	0	0	0	0	0	0	0	0	0
0	0	0	0	0	0	0	0	0	0	0	0	0	0	0	0	0	0	0	0	0	0	0	0	0	0	0	0	0	0	0	0	0	0	0	0	0	0	0	0	0	0	0	0	0	0	0	0	0	0
0	0	0	0	0	0	0	0	0	0	0	0	0	0	0	0	0	0	0	0	0	0	0	0	0	0	0	0	0	0	0	0	0	0	0	0	0	0	0	0	0	0	0	0	0	0	0	0	0	0
0	0	0	0	0	0	0	0	0	0	0	0	0	0	0	0	0	0	0	0	0	0	0	0	0	0	0	0	0	0	0	0	0	0	0	0	0	0	0	0	0	0	0	0	0	0	0	0	0	0
0	0	0	0	0	0	0	0	0	0	0	0	0	0	0	0	0	0	0	0	0	0	0	0	0	0	0	0	0	0	0	0	0	0	0	0	0	0	0	0	0	0	0	0	0	0	0	0	0	0
0	0	0	0	0	0	0	0	0	0	0	0	0	0	0	0	0	0	0	0	0	0	0	0	0	0	0	0	0	0	0	0	0	0	0	0	0	0	0	0	0	0	0	0	0	0	0	0	0	0
0	0	0	0	0	0	0	0	0	0	0	0	0	0	0	0	0	0	0	0	0	0	0	0	0	0	0	0	0	0	0	0	0	0	0	0	0	0	0	0	0	0	0	0	0	0	0	0	0	0
0	0	0	0	0	0	0	0	0	0	0	0	0	0	0	0	0	0	0	0	0	0	0	0	0	0	0	0	0	0	0	0	0	0	0	0	0	0	0	0	0	0	0	0	0	0	0	0	0	0
0	0	0	0	0	0	0	0	0	0	0	0	0	0	0	0	0	0	0	0	0	0	0	0	0	0	0	0	0	0	0	0	0	0	0	0	0	0	0	0	0	0	0	0	0	0	0	0	0	0
0	0	0	0	0	0	0	0	0	0	0	0	0	0	0	0	0	0	0	0	0	0	0	0	0	0	0	0	0	0	0	0	0	0	0	0	0	0	0	0	0	0	0	0	0	0	0	0	0	0
0	0	0	0	0	0	0	0	0	0	0	0	0	0	0	0	0	0	0	0	0	0	0	0	0	0	0	0	0	0	0	0	0	0	0	0	0	0	0	0	0	0	0	0	0	0	0	0	0	0
0	0	0	0	0	0	0	0	0	0	0	0	0	0	0	0	0	0	0	0	0	0	0	0	0	0	0	0	0	0	0	0	0	0	0	0	0	0	0	0	0	0	0	0	0	0	0	0	0	0
0	0	0	0	0	0	0	0	0	0	0	0	0	0	0	0	0	0	0	0	0	0	0	0	0	0	0	0	0	0	0	0	0	0	0	0	0	0	0	0	0	0	0	0	0	0	0	0	0	0
0	0	0	0	0	0	0	0	0	0	0	0	0	0	0	0	0	0	0	0	0	0	0	0	0	0	0	0	0	0	0	0	0	0	0	0	0	0	0	0	0	0	0	0	0	0	0	0	0	0
0	0	0	0	0	0	0	0	0	0	0	0	0	0	0	0	0	0	0	0	0	0	0	0	0	0	0	0	0	0	0	0	0	0	0	0	0	0	0	0	0	0	0	0	0	0	0	0	0	0
0	0	0	0	0	0	0	0	0	0	0	0	0	0	0	0	0	0	0	0	0	0	0	0	0	0	0	0	0	0	0	0	0	0	0	0	0	0	0	0	0	0	0	0	0	0	0	0	0	0
0	0	0	0	0	0	0	0	0	0	0	0	0	0	0	0	0	0	0	0	0	0	0	0	0	0	0	0	0	0	0	0	0	0	0	0	0	0	0	0	0	0	0	0	0	0	0	0	0	0
0	0	0	0	0	0	0	0	0	0	0	0	0	0	0	0	0	0	0	0	0	0	0	0	0	0	0	0	0	0	0	0	0	0	0	0	0	0	0	0	0	0	0	0	0	0	0	0	0	0
0	0	0	0	0	0	0	0	0	0	0	0	0	0	0	0	0	0	0	0	0	0	0	0	0	0	0	0	0	0	0	0	0	0	0	0	0	0	0	0	0	0	0	0	0	0	0	0	0	0
0	0	0	0	0	0	0	0	0	0	0	0	0	0	0	0	0	0	0	0	0	0	0	0	0	0	0	0	0	0	0	0	0	0	0	0	0	0	0	0	0	0	0	0	0	0	0	0	0	0
0	0	0	0	0	0	0	0	0	0	0	0	0	0	0	0	0	0	0	0	0	0	0	0	0	0	0	0	0	0	0	0	0	0	0	0	0	0	0	0	0	0	0	0	0	0	0	0	0	0
0	0	0	0	0	0	0	0	0	0	0	0	0	0	0	0	0	0	0	0	0	0	0	0	0	0	0	0	0	0	0	0	0	0	0	0	0	0	0	0	0	0	0	0	0	0	0	0	0	0
0	0	0	0	0	0	0	0	0	0	0	0	0	0	0	0	0	0	0	0	0	0	0	0	0	0	0	0	0	0	0	0	0	0	0	0	0	0	0	0	0	0	0	0	0	0	0	0	0	0
0	0	0	0	0	0	0	0	0	0	0	0	0	0	0	0	0	0	0	0	0	0	0	0	0	0	0	0	0	0	0	0	0	0	0	0	0	0	0	0	0	0	0	0	0	0	0	0	0	0
0	0	0	0	0	0	0	0	0	0	0	0	0	0	0	0	0	0	0	0	0	0	0	0	0	0	0	0	0	0	0	0	0	0	0	0	0	0	0	0	0	0	0	0	0	0	0	0	0	0
0	0	0	0	0	0	0	0	0	0	0	0	0	0	0	0	0	0	0	0	0	0	0	0	0	0	0	0	0	0	0	0	0	0	0	0	0	0	0	0	0	0	0	0	0	0	0	0	0	0
0	0	0	0	0	0	0	0	0	0	0	0	0	0	0	0	0	0	0	0	0	0	0	0	0	0	0	0	0	0	0	0	0	0	0	0	0	0	0	0	0	0	0	0	0	0	0	0	0	0
0	0	0	0	0	0	0	0	0	0	0	0	0	0	0	0	0	0	0	0	0	0	0	0	0	0	0	0	0	0	0	0	0	0	0	0	0	0	0	0	0	0	0	0	0	0	0	0	0	0
0	0	0	0	0	0	0	0	0	0	0	0	0	0	0	0	0	0	0	0	0	0	0	0	0	0	0	0	0	0	0	0	0	0	0	0	0	0	0	0	0	0	0	0	0	0	0	0	0	0
0	0	0	0	0	0	0	0	0	0	0	0	0	0	0	0	0	0	0	0	0	0	0	0	0	0	0	0	0	0	0	0	0	0	0	0	0	0	0	0	0	0	0	0	0	0	0	0	0	0
0	0	0	0	0	0	0	0	0	0	0	0	0	0	0	0	0	0	0	0	0	0	0	0	0	0	0	0	0	0	0	0	0	0	0	0	0	0	0	0	0	0	0	0	0	0	0	0	0	0
0	0	0	0	0	0	0	0	0	0	0	0	0	0	0	0	0	0	0	0	0	0	0	0	0	0	0	0	0	0	0	0	0	0	0	0	0	0	0	0	0	0	0	0	0	0	0	0	0	0
0	0	0	0	0	0	0	0	0	0	0	0	0	0	0	0	0	0	0	0	0	0	0	0	0	0	0	0	0	0	0	0	0	0	0	0	0	0	0	0	0	0	0	0	0	0	0	0	0	0
[truncated: 356 more columns]
