# Supplementary material for: Mapping the driving forces of chromosome structure and segregation in Escherichia coli
Source: Nucleic Acids Res. 2013 Jun 17;41(15):7370–7. doi: 10.1093/nar/gkt468 (PMC3753618; doi:10.1093/nar/gkt468)
Supplement: Supplementary Data [file supp_gkt468_nar-00959-h-2013-File006.zip › seg_paper_nar_supplemental_resub/Dataset 2.txt]

0	0	0	0	0	0	0	0	0	0	0	0	0	0	0	0	0	0	0	0	0	0	0	0	0	0	0	0	0	0	0	0	0	0	0	0	0	0	0	0	0	0	0	0	0	0	0	0	0	0
0	0	0	0	0	0	0	0	0	0	0	0	0	0	0	0	0	0	0	0	0	0	0	0	0	0	0	0	0	0	0	0	0	0	0	0	0	0	0	0	0	0	0	0	0	0	0	0	0	0
0	0	0	0	0	0	0	0	0	0	0	0	0	0	0	0	0	0	0	0	0	0	0	0	0	0	0	0	0	0	0	0	0	0	0	0	0	0	0	0	0	0	0	0	0	0	0	0	0	0
0	0	0	0	0	0	0	0	0	0	0	0	0	0	0	0	0	0	0	0	0	0	0	0	0	0	0	0	0	0	0	0	0	0	0	0	0	0	0	0	0	0	0	0	0	0	0	0	0	0
0	0	0	0	0	0	0	0	0	0	0	0	0	0	0	0	0	0	0	0	0	0	0	0	0	0	0	0	0	0	0	0	0	0	0	0	0	0	0	0	0	0	0	0	0	0	0	0	0	0
0	0	0	0	0	0	0	0	0	0	0	0	0	0	0	0	0	0	0	0	0	0	0	0	0	0	0	0	0	0	0	0	0	0	0	0	0	0	0	0	0	0	0	0	0	0	0	0	0	0
0	0	0	0	0	0	0	0	0	0	0	0	0	0	0	0	0	0	0	0	0	0	0	0	0	0	0	0	0	0	0	0	0	0	0	0	0	0	0	0	0	0	0	0	0	0	0	0	0	0
0	0	0	0	0	0	0	0	0	0	0	0	0	0	0	0	0	0	0	0	0	0	0	0	0	0	0	0	0	0	0	0	0	0	0	0	0	0	0	0	0	0	0	0	0	0	0	0	0	0
0	0	0	0	0	0	0	0	0	0	0	0	0	0	0	0	0	0	0	0	0	0	0	0	0	0	0	0	0	0	0	0	0	0	0	0	0	0	0	0	0	0	0	0	0	0	0	0	0	0
0	0	0	0	0	0	0	0	0	0	0	0	0	0	0	0	0	0	0	0	0	0	0	0	0	0	0	0	0	0	0	0	0	0	0	0	0	0	0	0	0	0	0	0	0	0	0	0	0	0
0	0	0	0	0	0	0	0	0	0	0	0	0	0	0	0	0	0	0	0	0	0	0	0	0	0	0	0	0	0	0	0	0	0	0	0	0	0	0	0	0	0	0	0	0	0	0	0	0	0
0	0	0	0	0	0	0	0	0	0	0	0	0	0	0	0	0	0	0	0	0	0	0	0	0	0	0	0	0	0	0	0	0	0	0	0	0	0	0	0	0	0	0	0	0	0	0	0	0	0
0	0	0	0	0	0	0	0	0	0	0	0	0	0	0	0	0	0	0	0	0	0	0	0	0	0	0	0	0	0	0	0	0	0	0	0	0	0	0	0	0	0	0	0	0	0	0	0	0	0
0	0	0	0	0	0	0	0	0	0	0	0	0	0	0	0	0	0	0	0	0	0	0	0	0	0	0	0	0	0	0	0	0	0	0	0	0	0	0	0	0	0	0	0	0	0	0	0	0	0
0	0	0	0	0	0	0	0	0	0	0	0	0	0	0	0	0	0	0	0	0	0	0	0	0	0	0	0	0	0	0	0	0	0	0	0	0	0	0	0	0	0	0	0	0	0	0	0	0	0
0	0	0	0	0	0	0	0	0	0	0	0	0	0	0	0	0	0	0	0	0	0	0	0	0	0	0	0	0	0	0	0	0	0	0	0	0	0	0	0	0	0	0	0	0	0	0	0	0	0
0	0	0	0	0	0	0	0	0	0	0	0	0	0	0	0	0	0	0	0	0	0	0	0	0	0	0	0	0	0	0	0	0	0	0	0	0	0	0	0	0	0	0	0	0	0	0	0	0	0
0	0	0	0	0	0	0	0	0	0	0	0	0	0	0	0	0	0	0	0	0	0	0	0	0	0	0	0	0	0	0	0	0	0	0	0	0	0	0	0	0	0	0	0	0	0	0	0	0	0
0	0	0	0	0	0	0	0	0	0	0	0	0	0	0	0	0	0	0	0	0	0	0	0	0	0	0	0	0	0	0	0	0	0	0	0	0	0	0	0	0	0	0	0	0	0	0	0	0	0
0	0	0	0	0	0	0	0	0	0	0	0	0	0	0	0	0	0	0	0	0	0	0	0	0	0	0	0	0	0	0	0	0	0	0	0	0	0	0	0	0	0	0	0	0	0	0	0	0	0
0	0	0	0	0	0	0	0	0	0	0	0	0	0	0	0	0	0	0	0	0	0	0	0	0	0	0	0	0	0	0	0	0	0	0	0	0	0	0	0	0	0	0	0	0	0	0	0	0	0
0	0	0	0	0	0	0	0	0	0	0	0	0	0	0	0	0	0	0	0	0	0	0	0	0	0	0	0	0	0	0	0	0	0	0	0	0	0	0	0	0	0	0	0	0	0	0	0	0	0
0	0	0	0	0	0	0	0	0	0	0	0	0	0	0	0	0	0	0	0	0	0	0	0	0	0	0	0	0	0	0	0	0	0	0	0	0	0	0	0	0	0	0	0	0	0	0	0	0	0
0	0	0	0	0	0	0	0	0	0	0	0	0	0	0	0	0	0	0	0	0	0	0	0	0	0	0	0	0	0	0	0	0	0	0	0	0	0	0	0	0	0	0	0	0	0	0	0	0	0
0	0	0	0	0	0	0	0	0	0	0	0	0	0	0	0	0	0	0	0	0	0	0	0	0	0	0	0	0	0	0	0	0	0	0	0	0	0	0	0	0	0	0	0	0	0	0	0	0	0
0	0	0	0	0	0	0	0	0	0	0	0	0	0	0	0	0	0	0	0	0	0	0	0	0	0	0	0	0	0	0	0	0	0	0	0	0	0	0	0	0	0	0	0	0	0	0	0	0	0
0	0	0	0	0	0	0	0	0	0	0	0	0	0	0	0	0	0	0	0	0	0	0	0	0	0	0	0	0	0	0	0	0	0	0	0	0	0	0	0	0	0	0	0	0	0	0	0	0	0
0	0	0	0	0	0	0	0	0	0	0	0	0	0	0	0	0	0	0	0	0	0	0	0	0	0	0	0	0	0	0	0	0	0	0	0	0	0	0	0	0	0	0	0	0	0	0	0	0	0
0	0	0	0	0	0	0	0	0	0	0	0	0	0	0	0	0	0	0	0	0	0	0	0	0	0	0	0	0	0	0	0	0	0	0	0	0	0	0	0	0	0	0	0	0	0	0	0	0	0
0	0	0	0	0	0	0	0	0	0	0	0	0	0	0	0	0	0	0	0	0	0	0	0	0	0	0	0	0	0	0	0	0	0	0	0	0	0	0	0	0	0	0	0	0	0	0	0	0	0
0	0	0	0	0	0	0	0	0	0	0	0	0	0	0	0	0	0	0	0	0	0	0	0	0	0	0	0	0	0	0	0	0	0	0	0	0	0	0	0	0	0	0	0	0	0	0	0	0	0
0	0	0	0	0	0	0	0	0	0	0	0	0	0	0	0	0	0	0	0	0	0	0	0	0	0	0	0	0	0	0	0	0	0	0	0	0	0	0	0	0	0	0	0	0	0	0	0	0	0
0	0	0	0	0	0	0	0	0	0	0	0	0	0	0	0	0	0	0	0	0	0	0	0	0	0	0	0	0	0	0	0	0	0	0	0	0	0	0	0	0	0	0	0	0	0	0	0	0	0
0	0	0	0	0	0	0	0	0	0	0	0	0	0	0	0	0	0	0	0	0	0	0	0	0	0	0	0	0	0	0	0	0	0	0	0	0	0	0	0	0	0	0	0	0	0	0	0	0	0
0	0	0	0	0	0	0	0	0	0	0	0	0	0	0	0	0	0	0	0	0	0	0	0	0	0	0	0	0	0	0	0	0	0	0	0	0	0	0	0	0	0	0	0	0	0	0	0	0	0
0	0	0	0	0	0	0	0	0	0	0	0	0	0	0	0	0	0	0	0	0	0	0	0	0	0	0	0	0	0	0	0	0	0	0	0	0	0	0	0	0	0	0	0	0	0	0	0	0	0
0	0	0	0	0	0	0	0	0	0	0	0	0	0	0	0	0	0	0	0	0	0	0	0	0	0	0	0	0	0	0	0	0	0	0	0	0	0	0	0	0	0	0	0	0	0	0	0	0	0
0	0	0	0	0	0	0	0	0	0	0	0	0	0	0	0	0	0	0	0	0	0	0	0	0	0	0	0	0	0	0	0	0	0	0	0	0	0	0	0	0	0	0	0	0	0	0	0	0	0
0	0	0	0	0	0	0	0	0	0	0	0	0	0	0	0	0	0	0	0	0	0	0	0	0	0	0	0	0	0	0	0	0	0	0	0	0	0	0	0	0	0	0	0	0	0	0	0	0	0
0	0	0	0	0	0	0	0	0	0	0	0	0	0	0	0	0	0	0	0	0	0	0	0	0	0	0	0	0	0	0	0	0	0	0	0	0	0	0	0	0	0	0	0	0	0	0	0	0	0
0	0	0	0	0	0	0	0	0	0	0	0	0	0	0	0	0	0	0	0	0	0	0	0	0	0	0	0	0	0	0	0	0	0	0	0	0	0	0	0	0	0	0	0	0	0	0	0	0	0
0	0	0	0	0	0	0	0	0	0	0	0	0	0	0	0	0	0	0	0	0	0	0	0	0	0	0	0	0	0	0	0	0	0	0	0	0	0	0	0	0	0	0	0	0	0	0	0	0	0
0	0	0	0	0	0	0	0	0	0	0	0	0	0	0	0	0	0	0	0	0	0	0	0	0	0	0	0	0	0	0	0	0	0	0	0	0	0	0	0	0	0	0	0	0	0	0	0	0	0
0	0	0	0	0	0	0	0	0	0	0	0	0	0	0	0	0	0	0	0	0	0	0	0	0	0	0	0	0	0	0	0	0	0	0	0	0	0	0	0	0	0	0	0	0	0	0	0	0	0
0	0	0	0	0	0	0	0	0	0	0	0	0	0	0	0	0	0	0	0	0	0	0	0	0	0	0	0	0	0	0	0	0	0	0	0	0	0	0	0	0	0	0	0	0	0	0	0	0	0
0	0	0	0	0	0	0	0	0	0	0	0	0	0	0	0	0	0	0	0	0	0	0	0	0	0	0	0	0	0	0	0	0	0	0	0	0	0	0	0	0	0	0	0	0	0	0	0	0	0
0	0	0	0	0	0	0	0	0	0	0	0	0	0	0	0	0	0	0	0	0	0	0	0	0	0	0	0	0	0	0	0	0	0	0	0	0	0	0	0	0	0	0	0	0	0	0	0	0	0
0	0	0	0	0	0	0	0	0	0	0	0	0	0	0	0	0	0	0	0	0	0	0	0	0	0	0	0	0	0	0	0	0	0	0	0	0	0	0	0	0	0	0	0	0	0	0	0	0	0
0	0	0	0	0	0	0	0	0	0	0	0	0	0	0	0	0	0	0	0	0	0	0	0	0	0	0	0	0	0	0	0	0	0	0	0	0	0	0	0	0	0	0	0	0	0	0	0	0	0
0	0	0	0	0	0	0	0	0	0	0	0	0	0	0	0	0	0	0	0	0	0	0	0	0	0	0	0	0	0	0	0	0	0	0	0	0	0	0	0	0	0	0	0	0	0	0	0	0	0
0	0	0	0	0	0	0	0	0	0	0	0	0	0	0	0	0	0	0	0	0	0	0	0	0	0	0	0	0	0	0	0	0	0	0	0	0	0	0	0	0	0	0	0	0	0	0	0	0	0
0	0	0	0	0	0	0	0	0	0	0	0	0	0	0	0	0	0	0	0	0	0	0	0	0	0	0	0	0	0	0	0	0	0	0	0	0	0	0	0	0	0	0	0	0	0	0	0	0	0
0	0	0	0	0	0	0	0	0	0	0	0	0	0	0	0	0	0	0	0	0	0	0	0	0	0	0	0	0	0	0	0	0	0	0	0	0	0	0	0	0	0	0	0	0	0	0	0	0	0
0	0	0	0	0	0	0	0	0	0	0	0	0	0	0	0	0	0	0	0	0	0	0	0	0	0	0	0	0	0	0	0	0	0	0	0	0	0	0	0	0	0	0	0	0	0	0	0	0	0
0	0	0	0	0	0	0	0	0	0	0	0	0	0	0	0	0	0	0	0	0	0	0	0	0	0	0	0	0	0	0	0	0	0	0	0	0	0	0	0	0	0	0	0	0	0	0	0	0	0
0	0	0	0	0	0	0	0	0	0	0	0	0	0	0	0	0	0	0	0	0	0	0	0	0	0	0	0	0	0	0	0	0	0	0	0	0	0	0	0	0	0	0	0	0	0	0	0	0	0
0	0	0	0	0	0	0	0	0	0	0	0	0	0	0	0	0	0	0	0	0	0	0	0	0	0	0	0	0	0	0	0	0	0	0	0	0	0	0	0	0	0	0	0	0	0	0	0	0	0
0	0	0	0	0	0	0	0	0	0	0	0	0	0	0	0	0	0	0	0	0	0	0	0	0	0	0	0	0	0	0	0	0	0	0	0	0	0	0	0	0	0	0	0	0	0	0	0	0	0
0	0	0	0	0	0	0	0	0	0	0	0	0	0	0	0	0	0	0	0	0	0	0	0	0	0	0	0	0	0	0	0	0	0	0	0	0	0	0	0	0	0	0	0	0	0	0	0	0	0
0	0	0	0	0	0	0	0	0	0	0	0	0	0	0	0	0	0	0	0	0	0	0	0	0	0	0	0	0	0	0	0	0	0	0	0	0	0	0	0	0	0	0	0	0	0	0	0	0	0
0	0	0	0	0	0	0	0	0	0	0	0	0	0	0	0	0	0	0	0	0	0	0	0	0	0	0	0	0	0	0	0	0	0	0	0	0	0	0	0	0	0	0	0	0	0	0	0	0	0
0	0	0	0	0	0	0	0	0	0	0	0	0	0	0	0	0	0	0	0	0	0	0	0	0	0	0	0	0	0	0	0	0	0	0	0	0	0	0	0	0	0	0	0	0	0	0	0	0	0
0	0	0	0	0	0	0	0	0	0	0	0	0	0	0	0	0	0	0	0	0	0	0	0	0	0	0	0	0	0	0	0	0	0	0	0	0	0	0	0	0	0	0	0	0	0	0	0	0	0
0	0	0	0	0	0	0	0	0	0	0	0	0	0	0	0	0	0	0	0	0	0	0	0	0	0	0	0	0	0	0	0	0	0	0	0	0	0	0	0	0	0	0	0	0	0	0	0	0	0
0	0	0	0	0	0	0	0	0	0	0	0	0	0	0	0	0	0	0	0	0	0	0	0	0	0	0	0	0	0	0	0	0	0	0	0	0	0	0	0	0	0	0	0	0	0	0	0	0	0
0	0	0	0	0	0	0	0	0	0	0	0	0	0	0	0	0	0	0	0	0	0	0	0	0	0	0	0	0	0	0	0	0	0	0	0	0	0	0	0	0	0	0	0	0	0	0	0	0	0
0	0	0	0	0	0	0	0	0	0	0	0	0	0	0	0	0	0	0	0	0	0	0	0	0	0	0	0	0	0	0	0	0	0	0	0	0	0	0	0	0	0	0	0	0	0	0	0	0	0
0	0	0	0	0	0	0	0	0	0	0	0	0	0	0	0	0	0	0	0	0	0	0	0	0	0	0	0	0	0	0	0	0	0	0	0	0	0	0	0	0	0	0	0	0	0	0	0	0	0
0	0	0	0	0	0	0	0	0	0	0	0	0	0	0	0	0	0	0	0	0	0	0	0	0	0	0	0	0	0	0	0	0	0	0	0	0	0	0	0	0	0	0	0	0	0	0	0	0	0
0	0	0	-0.0282855	0	0	0	0	0	0	0	0	0	0	0	0	0	0	0	0	0	0	0	0	0	0	0	0	0	0	0	0	0	0	0	0	0	0	0	0	0	0	0	0	0	0	0	0	0	0
0	0	0	-0.0246759	0	0	0	0	0	0	0	0	0	0	0	0	0	0	0	0	0	0	0	0	0	0	0	0	0	0	0	0	0	0	0	0	0	0	0	0	0	0	0	0	0	0	0	0	0	0
0	0	0	-0.0213156	0	0	0	0	0	0	0	0	0	0	0	0	0	0	0	0	0	0	0	0	0	0	0	0	0	0	0	0	0	0	0	0	0	0	0	0	0	0	0	0	0	0	0	0	0	0
0	0	0	0.0549441	0	0	0	0	0	0	0	0	0	0	0	0	0	0	0	0	0	0	0	0	0	0	0	0	0	0	0	0	0	0	0	0	0	0	0	0	0	0	0	0	0	0	0	0	0	0
0	0	0	0.03476	0	0	0	0	0	0	0	0	0	0	0	0	0	0	0	0	0	0	0	0	0	0	0	0	0	0	0	0	0	0	0	0	0	0	0	0	0	0	0	0	0	0	0	0	0	0
0	0	0	0.099868	0	0	0	0	0	0	0	0	0	0	0	0	0	0	0	0	0	0	0	0	0	0	0	0	0	0	0	0	0	0	0	0	0	0	0	0	0	0	0	0	0	0	0	0	0	0
0	0	0	0.0496884	0	0	0	0	0	0	0	0	0	0	0	0	0	0	0	0	0	0	0	0	0	0	0	0	0	0	0	0	0	0	0	0	0	0	0	0	0	0	0	0	0	0	0	0	0	0
0	0	0	0.0591156	0	0	0	0	0	0	0	0	0	0	0	0	0	0	0	0	0	0	0	0	0	0	0	0	0	0	0	0	0	0	0	0	0	0	0	0	0	0	0	0	0	0	0	0	0	0
0	0	0	0.0540675	0	0	0	0	0	0	0	0	0	0	0	0	0	0	0	0	0	0	0	0	0	0	0	0	0	0	0	0	0	0	0	0	0	0	0	0	0	0	0	0	0	0	0	0	0	0
0	0	0	0.0838669	0	0	0	0	0	0	0	0	0	0	0	0	0	0	0	0	0	0	0	0	0	0	0	0	0	0	0	0	0	0	0	0	0	0	0	0	0	0	0	0	0	0	0	0	0	0
0	0	0	0.126628	0	0	0	0	0	0	0	0	0	0	0	0	0	0	0	0	0	0	0	0	0	0	0	0	0	0	0	0	0	0	0	0	0	0	0	0	0	0	0	0	0	0	0	0	0	0
0	0	0	0.130131	0	0	0	0	0	0	0	0	0	0	0	0	0	0	0	0	0	0	0	0	0	0	0	0	0	0	0	0	0	0	0	0	0	0	0	0	0	0	0	0	0	0	0	0	0	0
0	0	0	0.112217	0	0	0	0	0	0	0	0	0	0	0	0	0	0	0	0	0	0	0	0	0	0	0	0	0	0	0	0	0	0	0	0	0	0	0	0	0	0	0	0	0	0	0	0	0	0
0	0	0	0.126747	0	0	0	0	0	0	0	0	0	0	0	0	0	0	0	0	0	0	0	0	0	0	0	0	0	0	0	0	0	0	0	0	0	0	0	0	0	0	0	0	0	0	0	0	0	0
0	0	0	0.107758	0	0	0	0	0	0	0	0	0	0	0	0	0	0	0	0	0	0	0	0	0	0	0	0	0	0	0	0	0	0	0	0	0	0	0	0	0	0	0	0	0	0	0	0	0	0
0	0	0	0.103797	0	0	0	0	0	0	0	0	0	0	0	0	0	0	0	0	0	0	0	0	0	0	0	0	0	0	0	0	0	0	0	0	0	0	0	0	0	0	0	0	0	0	0	0	0	0
0	0	0	0.0966498	0	0	0	0	0	0	0	0	0	0	0	0	0	0	0	0	0	0	0	0	0	0	0	0	0	0	0	0	0	0	0	0	0	0	0	0	0	0	0	0	0	0	0	0	0	0
0	0	0	0.07193	0	0	0	0	0	0	0	0	0	0	0	0	0	0	0	0	0	0	0	0	0	0	0	0	0	0	0	0	0	0	0	0	0	0	0	0	0	0	0	0	0	0	0	0	0	0
0	0	0	0.108732	0	0	0	0	0	0	0	0	0	0	0	0	0	0	0	0	0	0	0	0	0	0	0	0	0	0	0	0	0	0	0	0	0	0	0	0	0	0	0	0	0	0	0	0	0	0
0	0	0	0.0304004	0	0	0	0	0	0	0	0	0	0	0	0	0	0	0	0	0	0	0	0	0	0	0	0	0	0	0	0	0	0	0	0	0	0	0	0	0	0	0	0	0	0	0	0	0	0
0	0	0	0.0322628	0	0	0	0	0	0	0	0	0	0	0	0	0	0	0	0	0	0	0	0	0	0	0	0	0	0	0	0	0	0	0	0	0	0	0	0	0	0	0	0	0	0	0	0	0	0
0	0	0	0.0352286	0	0	0	0	0	0	0	0	0	0	0	0	0	0	0	0	0	0	0	0	0	0	0	0	0	0	0	0	0	0	0	0	0	0	0	0	0	0	0	0	0	0	0	0	0	0
0	0	0	0.0711617	0	0	0	0	0	0	0	0	0	0	0	0	0	0	0	0	0	0	0	0	0	0	0	0	0	0	0	0	0	0	0	0	0	0	0	0	0	0	0	0	0	0	0	0	0	0
0	0	0	0.0825441	0	0	0	0	0	0	0	0	0	0	0	0	0	0	0	0	0	0	0	0	0	0	0	0	0	0	0	0	0	0	0	0	0	0	0	0	0	0	0	0	0	0	0	0	0	0
0	0	0	0.0771023	0	0	0	0	0	0	0	0	0	0	0	0	0	0	0	0	0	0	0	0	0	0	0	0	0	0	0	0	0	0	0	0	0	0	0	0	0	0	0	0	0	0	0	0	0	0
0	0	0	0.11503	0	0	0	0	0	0	0	0	0	0	0	0	0	0	0	0	0	0	0	0	0	0	0	0	0	0	0	0	0	0	0	0	0	0	0	0	0	0	0	0	0	0	0	0	0	0
0	0	0	0.155944	0	0	0	0	0	0	0	0	0	0	0	0	0	0	0	0	0	0	0	0	0	0	0	0	0	0	0	0	0	0	0	0	0	0	0	0	0	0	0	0	0	0	0	0	0	0
0	0	0	0.110989	0	0	0	0	0	0	0	0	0	0	0	0	0	0	0	0	0	0	0	0	0	0	0	0	0	0	0	0	0	0	0	0	0	0	0	0	0	0	0	0	0	0	0	0	0	0
0	0	0	0.150141	0	0	0	0	0	0	0	0	0	0	0	0	0	0	0	0	0	0	0	0	0	0	0	0	0	0	0	0	0	0	0	0	0	0	0	0	0	0	0	0	0	0	0	0	0	0
0	0	0	0.207639	0	0	0	0	0	0	0	0	0	0	0	0	0	0	0	0	0	0	0	0	0	0	0	0	0	0	0	0	0	0	0	0	0	0	0	0	0	0	0	0	0	0	0	0	0	0
0	0	0	0.190099	0	0	0	0	0	0	0	0	0	0	0	0	0	0	0	0	0	0	0	0	0	0	0	0	0	0	0	0	0	0	0	0	0	0	0	0	0	0	0	0	0	0	0	0	0	0
0	0	0	0.183245	0	0	0	0	0	0	0	0	0	0	0	0	0	0	0	0	0	0	0	0	0	0	0	0	0	0	0	0	0	0	0	0	0	0	0	0	0	0	0	0	0	0	0	0	0	0
0	0	0	0.133822	0	0	0	0	0	0	0	0	0	0	0	0	0	0	0	0	0	0	0	0	0	0	0	0	0	0	0	0	0	0	0	0	0	0	0	0	0	0	0	0	0	0	0	0	0	0
0	0	0	0.158826	0	0	0	0	0	0	0	0	0	0	0	0	0	0	0	0	0	0	0	0	0	0	0	0	0	0	0	0	0	0	0	0	0	0	0	0	0	0	0	0	0	0	0	0	0	0
0	0	0	0.155991	0	0	0	0	0	0	0	0	0	0	0	0	0	0	0	0	0	0	0	0	0	0	0	0	0	0	0	0	0	0	0	0	0	0	0	0	0	0	0	0	0	0	0	0	0	0
0	0	0	0.168744	0	0	0	0	0	0	0	0	0	0	0	0	0	0	0	0	0	0	0	0	0	0	0	0	0	0	0	0	0	0	0	0	0	0	0	0	0	0	0	0	0	0	0	0	0	0
0	0	0	0.174866	0	0	0	0	0	0	0	0	0	0	0	0	0	0	0	0	0	0	0	0	0	0	0	0	0	0	0	0	0	0	0	0	0	0	0	0	0	0	0	0	0	0	0	0	0	0
0	0	0	0.148597	0	0	0	0	0	0	0	0	0	0	0	0	0	0	0	0	0	0	0	0	0	0	0	0	0	0	0	0	0	0	0	0	0	0	0	0	0	0	0	0	0	0	0	0	0	0
0	0	0	0.159733	0	0	0	0	0	0	0	0	0	0	0	0	0	0	0	0	0	0	0	0	0	0	0	0	0	0	0	0	0	0	0	0	0	0	0	0	0	0	0	0	0	0	0	0	0	0
0	0	0	0.131874	0	0	0	0	0	0	0	0	0	0	0	0	0	0	0	0	0	0	0	0	0	0	0	0	0	0	0	0	0	0	0	0	0	0	0	0	0	0	0	0	0	0	0	0	0	0
0	0	0	0.0886574	0	0	0	0	0	0	0	0	0	0	0	0	0	0	0	0	0	0	0	0	0	0	0	0	0	0	0	0	0	0	0	0	0	0	0	0	0	0	0	0	0	0	0	0	0	0
0	0	0	0.0789213	0	0	0	0	0	0	0	0	0	0	0	0	0	0	0	0	0	0	0	0	0	0	0	0	0	0	0	0	0	0	0	0	0	0	0	0	0	0	0	0	0	0	0	0	0	0
0	0	0	0.0368858	0	0	0	0	0	0	0	0	0	0	0	0	0	0	0	0	0	0	0	0	0	0	0	0	0	0	0	0	0	0	0	0	0	0	0	0	0	0	0	0	0	0	0	0	0	0
0	0	0	0.0265587	0	0	0	0	0	0	0	0	0	0	0	0	0	0	0	0	0	0	0	0	NaN	0	0	0	0	0	0	0	0	0	0	0	0	0	0	0	0	0	0	0	0	0	0	0	0	0
0	0	0	0.0610679	0	0	0	0	0	0	0	0	0	0	0	0	0	0	0	0	0	0	0	0	-0.176452	0	0	0	0	0	0	0	0	0	0	0	0	0	0	0	0	0	0	0	0	0	0	0	0	0
0	0	0	0.0557754	0	0	0	0	0	0	0	0	0	0	0	0	0	0	0	0	0	0	0	0	-0.140723	0	0	0	0	0	0	0	0	0	0	0	0	0	0	0	0	0	0	0	0	0	0	0	0	0
0	0	0	0.0674452	0	0	0	0	-0.0102851	0	0	0	0	0	0	0	0	0	0	0	0	0	0	0	-0.129101	0	0	0	0	0	0	0	0	0	0	0	0	0	0	0	0	0	0	0	0	0	0	0	0	0
0	0	0	0.0998031	0	0	0	0	-0.007508	0	0	0	0	0	0	0	0	0	0	0	0	0	0	0	-0.0894463	0	0	0	0	0	0	0	0	0	0	0	0	0	0	0	0	0	0	0	0	0	0	0	0	0
0	0	0	0.168632	0	0	0	0	-0.0147362	0	0	0	0	0	0	0	0	0	0	0	0	0	0	0	-0.0845268	0	0	0	0	0	0	0	0	0	0	0	0	0	0	0	0	0	0	0	0	0	0	0	0	0
0	0	0	0.111388	0	0	0	0	-0.0426966	0	0	0	0	0	0	0	0	0	0	0	0	0	0	0	-0.139427	0	0	0	0	0	0	0	0	0	0	0	0	0	0	0	0	0	0	0	0	0	0	0	-0	0
0	0	0	0.098393	0	0	0	0	-0.0594921	0	0	0	0	0	0	0	0	0	0	0	0	0	0	0	-0.175777	0	0	0	0	0	0	0	0	0	0	0	0	0	0	0	0	0	0	0	0	0	0	0	0.0209488	0
0	0	0	0.13797	0	0	0	0	-0.110668	0	0	0	0	0	0	0	0	0	0	0	0	0	0	0	-0.126799	0	0	0	0	0	-0	0	0	0	0	0	0	0	0	0	0	0	0	0	0	0	0	0	-0.0160684	0
0	0	0	0.136743	0	0	0	0	-0.0639828	0	0	0	0	0	0	0	0	0	0	0	0	0	0	0	-0.0730023	0	0	0	0	0	-0.053247	0	0	0	0	0	0	0	0	0	0	0	0	0	0	0	0	0	-0.000300937	0
0	0	0	0.115113	0	0	0	0	-0.0583847	0	0	0	0	0	0	0	0	0	0	0	0	0	0	0	-0.104367	0	0	0	0	0	-0.0695479	0	0	0	0	0	0	0	0	0	0	0	0	0	0	0	0	0	-0.0195993	0
0	0	0	0.0753248	0	0	0	0	-0.169218	0	0	0	0	0	0	0	0	0	0	0	0	0	0	0	-0.108946	0	0	0	0	0	-0.091893	0	0	0	0	0	0	0	0	0	0	0	0	0	0	0	0	0	0.00247084	0
0	0	0	0.0664534	0	0	0	0	-0.155636	0	0	0	0	0	0	0	0	0	0	0	0	0	0	0	-0.137647	0	0	0	0	0	-0.0426999	0	0	0	0	0	0	0	0	0	0	0	0	0	0	0	0	0	0.0194561	0
0	0	0	0.0875383	0	0	0	0	-0.032625	0	0	0	0	0	0	0	0	0	0	0	0	0	0	0	-0.024706	0	0	0	0	0	-0.0355017	0	0	0	0	0	0	0	0	0	0	0	0	0	0	0	0	0	-0.0291872	0
0	0	0	0.0625164	0	0	0	0	-0.0749399	0	0	0	0	0	0	0	0	0	0	0	0	0	0	0	-0.0637119	0	0	0	0	0	-0.0775491	0	0	0	0	0	0	0	0	0	0	0	0	0	0	0	0	0	-0.0297402	0
0	0	0	0.0770104	0	0	0	0	-0.0887382	0	0	0	0	0	0	0	0	0	0	0	0	0	0	0	-0.0789188	0	0	0	0	0	-0.0132063	0	0	0	0	0	0	0	0	0	0	0	0	0	0	0	0	0	-0.0126533	0
0	0	0	0.0477783	0	0	0	0	-0.0789634	0	0	0	0	0	0	0	0	0	0	0	0	0	0	0	-0.0321049	0	0	0	0	0	-0.0145006	0	0	0	0	0	0	0	0	0	0	0	0	0	0	0	0	0	0.00730271	0
0	0	0	0.0265474	0	0	0	0	-0.0704611	0	0	0	0	0	0	0	0	0	0	0	0	0	0	0	0.00471254	0	0	0	0	0	0.0399375	0	0	0	0	0	0	-0	0	0	0	0	0	0	0	0	0	0	-0.0241544	0
0	0	0	0.0419721	0	0	0	0	-0.0921175	0	0	0	0	0	0	0	0	0	0	0	0	0	0	0	0.0116408	0	0	0	0	0	0.104896	0	0	0	0	0	0	0.0223082	0	0	0	0	0	0	0	0	0	0	-0.0130283	0
0	0	0	0.0567513	0	0	0	0	-0.0605592	0	0	0	0	0	0	0	0	0	0	0	0	0	0	0	-0.0227892	0	0	0	0	0	0.049083	0	0	0	0	0	0	0.02757	0	0	0	0	0	0	0	0	0	0	0.0458899	0
0	0	0	0.0791224	0	0	0	0	-0.0277819	0	0	0	0	0	0	0	0	0	0	0	0	0	0	0	-0.0264787	0	0	0	0	0	0.0144365	0	0	0	0	0	0	0.098228	0	0	0	0	0	0	0	0	0	0	0.0408158	0
0	0	0	0.0742786	0	0	0	0	-0.0467664	0	0	0	0	0	0	0	0	0	0	0	0	0	0	0	-0.0933942	0	0	0	0	0	-0.0378242	0	0	0	0	0	0	NaN	0	0	0	0	0	0	0	0	0	0	0.0216022	0
0	0	0	0.0561698	0	0	0	0	-0.126313	0	0	0	0	0	0	0	0	0	0	0	0	0	0	0	-0.113641	0	0	0	0	0	-0.017292	0	0	0	0	0	0	-0.00647409	0	0	0	0	0	0	0	0	0	0	0.0412915	0
0	0	0	0.0269247	0	0	0	0	-0.104533	0	0	0	0	0	0	0	0	0	0	0	0	0	0	0	-0.117515	0	0	0	0	0	-0.0533448	0	0	0	0	0	0	-0.0101969	0	0	0	0	0	0	0	0	0	0	0.0145394	0
0	0	0	0.0424833	0	0	-0	0	-0.0661743	0	0	0	0	0	0	0	0	0	0	0	0	0	0	0	-0.126173	0	0	0	0	0	-0.0547794	0	0	0	0	0	0	0.0172702	0	0	0	0	0	0	0	0	0	0	0.0728317	0
0	0	0	0.076692	0	0	0.0106262	0	-0.0937557	0	0	0	0	0	0	0	0	0	0	0	0	0	0	0	-0.0896183	0	0	0	0	0	-0.0399067	0	0	0	0	0	0	0.0208393	0	0	0	0	0	0	0	0	0	0	0.0450169	0
0	0	0	0.0521301	0	0	0.0293259	0	-0.0300696	0	0	0	0	0	0	0	0	0	0	0	0	0	0.0503046	0	-0.0296924	0	0	0	0	0	-0.0588331	0	0	0	0	0	0	0.000351883	0	0	0	0	0	0	0	0	0	0	0.0121473	0
0	0	0	0.0678572	0	0	-0.0112652	0	-0.00226228	0	0	0	0	0	0	0	0	0	0	0	0	0	-0.0189345	0	0.0101929	0	0	0	0	0	-0.0436318	0	0	0	0	0	0	-0.00762459	0	0	0	0	0	0	0	0	0	0	-0.0172679	0
0	0	0	0.0911083	0	0	0.0801679	0	0.0282331	0	0	0	0	0	0	0	0	0	0	0	0	0	-0.0698767	0	0.0164829	0	0	0	0	0	-0.00950611	0	0	0	0	0	0	-0.00184436	0	0	0	0	0	0	0	0	0	0	-0.0227894	0
0	0	0	0.102145	0	0	0.0889212	0	-0.00226228	0	0	0	0	0	0	0	0	0	0	0	0	0	-0.0664363	0	0.00743166	0	0	0	0	0	-0.0122758	0	0	0	0	0	0	0.0193114	0	0	0	0	0	0	0	0	0	0	-0.0712448	0
0	0	0	0.090583	0	0	0.0210524	0	-0.0750356	0	0	0	0	0	0	0	0	0	0	0	0	0	-0.0536651	0	0.0676581	0	0	0	0	0	-0.0262694	0	0	0	0	0	0	0.0232386	0	0	0	0	0	0	0	0	0	0	-0.0225293	0
0	0	0	0.101477	0	0	0.0153415	0	-0.0722256	0	0	0	0	0	0	0	0	0	0	0	0	0	-0.082622	0	-0.00296922	0	0	0	0	0	0.00314058	0	0	0	0	0	0	-0.0223778	0	0	0	0	0	0	0	0	0	0	-0.00172762	0
0	0	0	0.0825692	0	0	0.0280801	0	-0.0368885	0	0	0	0	0	0	0	0	0	0	0	0	0	-0.0711002	0	0.0450963	0	0	0	0	0	-0.00439673	0	0	0	0	0	0	-0.0588885	0	0	0.000325494	0	0	0	0	0	0	0	0.0443623	0
0	0	0	0.0344095	0	0	0.0795696	0	-0.0114161	0	0	0	0	0	0	0	0	0	0	0	0	0	-0.0775381	0	0.0520933	0	0	0	0	0	-0.0196336	0	0	0	0	0	0	-0.0720609	0	0	0.0346565	0	0	0	0	0	0	0	0.0769462	0
0	0	0	0.0348098	0	0	0.0572608	0	-0.0408053	0	0	0	0	0	0	0	0	0	0	0	0	0	-0.0795579	0	0.00541491	0	0	0	0	0	-0.0420278	0	0	0	0	0	0	-0.084097	0	0	-0.0450189	0	0	0	0	0	0	0	0.135429	0
0	0	0	0.044081	0	0	-0.00287892	0	-0.103859	0	0	0	0	0	0	0	0	0	0	0	0	0	-0.0579767	0	0.0357939	0	0	0	0	0	-0.0821018	0	0	0	0	0	0	-0.0532103	0	0	-0.0422816	0	0	0	0	0	0	0	0.136426	0
0	0	0	-0.015089	0	0	0.0222114	0	-0.0770723	0	0	0	0	0	0	0	0	0	0	0	0	0	-0.0423647	0	0.0362173	0	0	0	0	0	-0.0847747	0	0	0	0	0	0	-0.0872517	0	0	-0.0304485	0	0	0	0	0	0	0	0.110891	0
0	0	0	-0.00305205	0	0	0.0620659	0	-0.0701823	0	0	0	0	0	0	0	0	0	0	0	0	0	-0.0390741	0	-0.0549623	0	0	0	0	0	-0.0833126	0	0	0	0	0	0	0.00374291	0	0	-0.0315444	0	0	0	0	0	0	0	0.0573809	0
0	0	0	0.0379834	0	0	0.0622905	0	-0.0701065	0	0	0	0	0	0	0	0	0	0	0	0	0	-0.0735034	0	-0.0144355	0	0	0	0	0	-0.0684001	0	0	0	0	0	0	-0.0579268	0	0	-0.0243405	0	0	0	0	0	0	0	0.10372	0
0	0	0	0.0498279	0	0	0.072303	0	-0.0719732	0	0	0	0	0	0	0	0	0	0	0	0	0	-0.009111	0	-0.00391369	0	0	0	0	0	-0.0440554	0	0	0	0	0	0	-0.0408617	0	0	-0.0392979	0	0	0	0	0	0	0	0.100639	0
0	0	0	0.0614452	0	0	0.0191853	0	-0.0732485	0	0	0	0	0	0	0	0	0	0	0	0	0	-0.0288029	0	0.061837	0	0	0	0	0	-0.0045757	0	0	0	0	0	0	-0.0452091	0	0	-0.0273815	0	0	0	0	0	0	0	0.0503751	0
0	0	0	0.0789079	0	0	0.0404353	0	-0.0752102	0	0	0	0	0	0	0	0	0	0	0	0	0	0.0245243	0	0.0264669	0	0	0	0	0	-0.0549226	0	0	0	0	0	0	-0.0582342	0	0	-0.0207561	0	0	0	0	0	0	0	0.074902	0
0	0	0	0.104095	0	0	0.0390044	0	-0.0582272	0	0	0	0	0	0	0	0	0	0	0	0	0	-0.0298318	0	-0.00233935	0	0	0	0	0	-0.0982179	0	0	0	0	0	0	-0.0370845	-0.0387889	0	-0.0627538	0	0	0	0	0	0	0	0.0584047	0
0	0	0	0.0801432	0	0	0.0279779	0	-0.105946	0	0	0	0	0	0	0	0	0	0	0	0	0	-0.00498236	0	-0.00153754	0	0	0	0	0	-0.0410368	0	0	0	0	0	0	-0.037498	-0.0736438	0	-0.0499008	0	0	0	0	-0.0193464	0	0	0.0538401	0
0	0	0	0.0949366	0	0	0.0740043	0	-0.0873128	0	0	0	0	0	0	0	0	0	0	0	0	0	0.0107998	0	0.061699	0	0	0	0	0	-0.0592429	0	0	0	0	0	0	-0.00294032	-0.0234697	0	-0.0507865	0	0	0	0	-0.0193469	0	0	0.0412436	0
0	0	0	0.0877762	0	0	0.0414383	0	-0.0608158	0	0	0	0	0	0	0	0	0	0	0	0	0	0.00573319	0	-0.0417649	0	0	0	0	0	0.00334619	0	0	0	0	0	0	-0.0115634	-0.00743536	0	-0.0615718	0	0	0	0	0.0250568	0	0	-0.038323	0
0	0	0	0.0659626	0	0	0.0949215	0	-0.104618	0	0	0	0	0	0	0	0	0	0	0	0	0	0.0293061	0	0.00195039	0	0	0	0	0	-0.00338241	0	0	0	0	0	0	-0.0283626	-0.0230485	0	-0.0600524	0	0	0	0	0.0313459	0	0	-0.0466011	0
0	0	0	0.080253	0	0	0.0717047	0	-0.0487199	0	0	0	0	0	0	0	0	0	0	0.0151093	0	-0.0332543	0.0232331	0	0.0265619	0	0	0	0	0	-0.0264113	0	0	0	0	0	0	-0.0272486	-0.013594	0	-0.0490488	0	0	0	0	0.0361618	0	0	-0.0329215	0
0	0	0	0.0429039	0	0	0.0614794	0	-0.0414687	0	0	0	0	0	0	0	0	0	0	0.0280691	0	-0.0329592	0.0447683	0	-0.0804467	0	0	0	0	0	-0.0117473	0	0	0	0	0	0	-0.0875251	0.00673585	0	-0.0411928	0	0	0	0	0.0287095	0	0	-0.0313141	0
0	0	0	0.0380252	0	0	0.0593838	0	-0.08112	0	0	0	0	0	0	0	0	0	0	0.0199504	0	-0.0209212	0.0570467	0	-0.0221325	0	0	0	0	0	-0.0515076	0	0	0	0	0	0	-0.104091	0.0238074	0	-0.0888025	0	0	0	0	0.0327232	0	0	-0.0555565	0
0	0	0	0.0212985	0	0	0.0713593	0	-0.115318	0	0	0	0	0	0	0	0	0	0	0.0440732	0	-0.0374412	-0.0100188	0	-0.00930814	0	0	0	0	0	-0.0756602	0	0	0	0	0	0	-0.0152521	0.00486853	0	-0.0624792	0	0	0	0	0.0302578	0	0	0.036379	0
0	0	-0	0.0126361	0	0	0.0535612	0	-0.176842	0	0	0	0	0	0	0	0	0	0	0.0391919	0	-0.00329917	-0.0127721	0	0.00907541	0	0	0	0	0	-0.101007	0	0	0	0	0	0	0.014511	0.0183124	0	-0.0113005	0	0	0	0	0.0279906	0	0	0.0109973	-0.0373437
0	0	0.0348634	0.0271781	0	0	0.0722932	0	-0.172374	0	0	0	0	0	0	0	0	0	0	0.0697975	0	-0.087381	0.0155758	0	-0.0217049	0	0	0	0	0	-0.104523	0	0	0	0	0	0	-0.0125554	-0.0705258	0	0.00836525	0	0	0	0	0.045991	0	0	0.00675558	-0.050895
0	0	0.0185721	0.0280213	0	0	0.0765716	0	-0.108592	0	0	0	0	0	0	0	0	0	0	-0.0109779	0	-0.0450975	-0.0165186	0.0270864	0.00277011	0	0	0	0	0	-0.090204	0	0	0	0	0	0	0.022174	0.0149545	0	0.000769424	0	0	0	-0.00895107	0.0287633	0	0	0.0316556	-0.0118619
0	0	0.0262675	0.0630278	0	0	0.113289	0	-0.12631	0	0	0	0	0	0	0	0	0	0	-0.023446	0	0.013327	-0.0394331	0.0545748	0.0372578	0	0	0	0	0	-0.0469561	0	0	0	0	0	0	-0.0691167	-0.0385252	0	0.0019353	0	0	0	0.0227065	-0.000193476	0	0	0.0339276	-0.0058291
0	0	0.0195751	0.0546192	0	0	0.131877	0	-0.107814	0	0	0	0	0	0	0	0	0	0	0.00021876	0	0.0311953	-0.015418	0.0130434	0.00788249	0	0	0	0	0	-0.0755927	0	-0	0	0	0	0	-0.0917354	-0.0391343	0	0.0189603	0	0	0	0.0563992	0.00245691	0	0	0.0396552	-0.0530744
0	0	0.00920179	0.0796957	0	0	0.119134	0	-0.11574	0	0	0	0	0	0	0	0	0	0	0.0196054	0	0.0640079	-0.0334546	0.0457399	0.025714	0	0	0	0	0	-0.0901066	0	0.018723	0	0	0	0	-0.116327	NaN	0	-0.0243185	0	0	0	0.0278714	0.00795811	0	0	0.0562992	0.0327854
0	0	0.0228509	0.0959614	0	0	0.0864051	0	-0.0785658	0	0	0	0	0	0	0	0	0	0	0.0366936	0	0.0384003	-0.0671319	0.055258	0.0137667	0	0	0	0	0	-0.115612	0.0203146	0.0164886	0	0	0	0	-0.11614	-0.0684641	0	-0.0438064	0	0.0328259	0	0.0643461	-0.0287103	0	0	-0.144785	-0.00123864
0	0	0.0220733	0.107723	0	0	0.0836435	0	-0.060818	0	0	0	0	0	0	0	0	0	0	0.0433848	0	0.0420883	-0.0116599	0.0899657	-0.0866273	0	0	0	0	0	-0.0792045	0.0678889	0.0303586	0	0	0	0	-0.105038	0.00141282	0	-0.0617817	0	0.055226	0	0.00973894	-0.0663853	0	0	0.0369391	-0.038538
0	0	0.0179899	0.0889995	0	0	0.105782	0	-0.108117	0	0	0	0	0	0	0	0	0	0	0.00954449	0	0.0714842	0.00544279	0.0764171	-0.0756478	0	0	0	0	0	-0.082812	0.148257	NaN	0	0	0	0	-0.118176	0.00342976	0	-0.0684687	0	0.117757	0	0.0693439	-0.0530304	0	0	-0.0503359	-0.0443253
0	0	0.0145299	0.0995592	0	0	0.13487	0	-0.112363	0	0	0	0	0	0	0	0	0	-0	0.0154123	0	0.0796054	0.0372036	0.0749168	-0.101335	-0	0	0	0	0	-0.11549	0.0617479	0.0781085	0	0	0	0	-0.11159	-0.0281455	0	-0.112959	0	0.0749106	0	0.0195963	-0.0520373	0	0	0.0199915	-0.0462528
0	0	0.0810405	0.093883	0	0	0.143267	0	-0.110917	0	0	0	0	0	0	0	0	0	0.0367337	0.0301343	0	0.093038	8.66198e-05	0.130788	-0.0371606	-0.0225809	0	0	0	0	-0.12338	0.0418038	0.0939154	0.0107793	0	0	0	-0.143323	0.0138574	0	-0.0699745	0	0.103314	0	-0.0530059	-0.0785961	0	0	0.0674013	-0.0468929
0	0	0.036412	0.0610505	0	0	0.0555363	0	-0.137755	0	0	0	0	0	0	0	0	0	0.0414303	0.0412652	0	0.0935907	0.0562716	0.0402027	-0.0807928	-0.0435121	0	0	0	0	-0.049371	0.0245911	0.0948983	0.0242414	0	0	0	-0.159691	0.0452382	0	-0.149492	0	0.0337119	0	0.00953974	NaN	0	0	0.0254885	-0.0595033
0	-0	0.0547494	0.0634005	0	0	-0.000146855	0	-0.175925	0	0	0	0	-0	0	0	0	0	0.0411794	0.0602216	0	0.0700057	0.0372381	0.0997763	-0.0555856	-0.0510355	0	0	0	0	-0.0975559	0.025346	0.0242393	0.0290858	0	0	0	-0.197403	-0.210601	0	-0.165606	0	0.0678925	0	-0.0143668	-0.022577	0	0	-0.121427	-0.0688238
0	-0.00739228	0.0544379	0.0639012	0	0	0.0182369	0	-0.108047	0	0	0	0	0.0432739	0	0	0	0	0.081719	0.0514887	0	0.0534846	-0.0105865	-0.0133845	-0.0672827	-0.0500059	0	0	0	0	-0.0749696	0.032217	0.057762	0.0556252	0	0	0	-0.198635	0.0604389	0	-0.159696	0	0.088506	0	NaN	-0.0437765	0	0	-0.143021	-0.0709732
0	-0.0652849	0.0491396	0.0816234	0	0	0.0777216	0	-0.0758275	0	0	0	0	0.0633151	0	0	-0	0	-0.00248657	0.0378721	0	0.0760356	-0.0163326	-0.00593862	-0.08997	-0.0455671	0	0	0	0	-0.0624218	0.0217278	0.0155794	0.0265575	0	0	0	-0.196987	0.00761481	0	-0.169559	0	0.125941	0	NaN	-0.045505	0	0	-0.293564	-0.0949778
0	-0.0646976	0.0921275	0.0841853	0	0	0.123239	0	-0.0403615	0	0	0	0	0.0215982	0	0	0.0197461	0	-0.0167684	0.0141034	0	0.102305	0.00313737	0.0295459	-0.121134	-0.0734357	0	0	0	0	-0.0382739	0.00842488	0.0643884	0.0288344	0	0	0	-0.201496	-0.0303809	0	NaN	0	0.0235174	0	-0.0201674	-0.0413109	0	0	-0.264598	-0.0668403
0	-0.113807	0.124927	0.0860489	0	0	0.156666	-0	-0.0548069	0	0	0	0	0.00265468	0	0	0.017171	0	-0.0410322	-0.0105217	0	0.118972	0.0238394	NaN	-0.0742104	-0.0791741	0	0	0	0	-0.018278	-0.0153293	0.0630711	0.0550885	0	0	0	-0.207123	-0.0681568	0	-0.319566	0	0.0872203	0	0.0544991	-0.0365185	0	0	-0.121919	-0.055463
0	-0.103558	0.0809115	0.0907415	0	0	0.112936	0.0434531	NaN	0	-0	0	0	-0.0183329	0	-0	0.062627	0	-0.028084	0.0187378	0	0.0984913	-0.00272068	-0.0966448	-0.0595902	-0.0804127	0	-0.0470553	0	0	5.40863e-05	0.041385	0.0483232	0.0117297	0	0	0	-0.156621	-0.0452502	0	-0.311879	0	0.0961561	0	-0.0236207	-0.013996	0	0	-0.195385	-0.0196436
0	-0.067319	0.0809272	0.101007	0	0	0.156114	0.00264546	0.0418112	0	-0.0170494	0	0	0.0774045	0	0.0113565	0.0231803	0	-0.0160485	0.00591604	0	0.0535522	-0.0464307	-0.105865	-0.0693286	-0.12295	0	0.0130465	0	0	0.0355978	NaN	0.0270438	-0.0039742	0	0	0	-0.177653	-0.027603	0	-0.319991	0	0.102632	0	-0.0171824	-0.0073983	0	0	-0.177854	-0.00452227
0	-0.125212	0.0957804	0.117677	0	0	0.17799	-0.0563782	-0.00779388	0	0.00101584	0	0	0.0880147	0	-0.00714555	0.0234025	0	0.0118993	0.0999013	0	0.0525022	-0.108064	-0.0540578	-0.108123	-0.0634031	0	-0.0467593	0	0	0.00850084	-0.0397677	0.0421428	0.0121852	0	0	0	-0.108029	-0.186842	0	-0.340017	-0.0243793	0.117983	0	-0.0265265	-0.0252789	0	0	-0.142899	-0.0141114
0	-0.114209	0.11031	0.134821	0	0	0.167571	-0.0268705	-0.00199002	0	-0.0194092	0	0	0.101902	0	-0.0450152	0.0139985	0	0.0285907	0.0188176	0	0.0166406	-0.204579	-0.0320832	-0.0569439	-0.0579787	0	-0.00359383	0	0	-0.00143984	-0.0657464	0.00431014	-0.0117317	0	0	0	-0.107117	0.0348446	0	-0.327653	-0.0131527	0.0462929	0	-0.0788923	-0.0499199	-0.0548565	0	NaN	-0.0142729
0	-0.161517	0.118774	0.12782	0	0	0.102633	-0.00823875	0.0503258	0	-0.00258073	0	-0.0404063	0.114239	0	0.026496	0.0693963	0	-0.00212254	-0.0205228	0	-0.00548469	-0.176966	-0.0757417	-0.0918336	-0.0990986	0	-0.0328658	0	0	-0.0839174	-0.0729213	-0.00540556	-0.0129779	0	0	0	-0.0768625	0.0342445	0	-0.246513	-0.0341347	0.0490728	0	NaN	-0.0464602	-0.0568017	0	NaN	-0.0675762
-0.0101072	-0.149141	0.184338	0.108764	0	0	0.132268	-0.0188173	0.118826	0	0.00130395	0.0200863	-0.0493407	0.155537	0	-0.00691681	-0.015408	0	-0.0476447	-0.0378185	0	0.00242739	-0.0943044	-0.0694476	0.00819776	-0.112565	0	-0.114229	0	0	-0.0948742	-0.0865479	-0.0187106	0.0273234	-0	0	0	-0.0470123	-0.114103	0	-0.219361	-0.0558092	0.0830353	0	0.107147	-0.035646	-0.0363906	0	-0.057746	-0.156275
-0.00550238	-0.178907	0.140625	0.123979	0	0	0.1473	-0.0110114	0.0571951	0	0.00381157	0.0351305	-0.0863352	0.135402	0	-0.0563103	-0.0139423	0	-0.0593696	-0.055419	0	0.0442896	-0.151492	-0.116876	-0.0381998	-0.104567	0	-0.0153047	0	0	-0.0642766	-0.0548752	-0.0121735	-0.0282789	-0.0425962	0	0	0.00241124	-0.108804	0	-0.217095	-0.0764903	0.105309	0	0.11279	-0.0457727	-0.0557541	0	-0.0423017	-0.10166
0.0254387	-0.163781	0.110864	0.134044	0	0	0.145612	0.00259247	-0.00167236	0	0.0203247	0.00490451	-0.10287	0.15134	0	-0.0328747	-0.0115986	0	-0.0472243	-0.0444196	0	0.0620033	-0.148961	-0.0984556	-0.00258382	-0.0547811	0	-0.00428511	0	0	-0.0836871	NaN	0.0433657	-0.0390849	NaN	0	0	-0.00872128	-0.119998	0	-0.265226	-0.0232159	0.0555509	0	0.065279	-0.0244072	-0.000246904	0	-0.118964	-0.10565
0.0302127	-0.135527	0.0779955	0.107724	0	0	0.173406	-0.0274478	-0.0509755	0	0.0326302	0.00994215	-0.135763	0.104499	-0	-0.10282	0.0109814	0	-0.113189	0.0185459	0	0.0675427	-0.160771	-0.0183561	0.0100279	-0.105413	0	-0.0158625	0	0	NaN	-0.181932	0.0370148	-0.0223943	-0.0785816	0	0	-0.00101	-0.119928	0	-0.343176	-0.0105392	0.0242772	0	0.127234	-0.0193677	-0.000403987	0	-0.132261	-0.0459429
0.0157249	-0.145064	0.0714371	0.0751694	0	0	0.194209	-0.0510138	-0.0856496	0	0.0496514	0.0234063	-0.123454	0.106089	-0.0449821	-0.170863	0.00753616	0	-0.199634	-0.0467545	0	0.0681062	-0.227132	-0.119286	0.000623303	-0.101216	0	-0.0778512	0	0	-0.0524043	-0.179275	0.030293	-0.0650086	-0.0589724	0	0	0.000361631	-0.155586	0	-0.325754	-0.0247456	0.0783394	0	0.121079	-0.0212485	-0.0365222	0	-0.163197	-0.0681962
0.00196329	-0.184018	0.0479602	0.0686718	0	0	0.144882	-0.0614891	-0.0841767	0	-0.00477799	-0.0409814	-0.156126	0.0990772	-0.0134704	NaN	0.0566476	0	-0.189898	0.0141846	0	0.062859	-0.271738	-0.0888097	0.0172778	-0.121207	0	-0.0313052	0	0	-0.0566236	-0.24646	0.0239158	-0.0128673	-0.0672696	0	0	-0.0132509	-0.171392	0	-0.336071	-0.024118	0.0862747	0	0.0623061	-0.00900712	-0.0627586	0	-0.196175	-0.0890561
-0.0585298	-0.13795	0.0279855	0.107256	0	0	0.0920637	-0.0700584	-0.109689	0	-0.00477799	0.0456823	-0.0984938	0.0760472	-0.0894718	-0.0610499	0.040933	0	-0.216031	0.00955199	0	0.0705739	NaN	-0.119408	0.0245472	-0.137985	0	0.0214848	0	-0.030741	-0.10642	-0.238683	0.0377599	-0.0683447	-0.123875	0	0	-0.0237322	-0.246459	0	-0.332528	-0.0445648	0.0960808	0	0.158039	0.0149141	-0.105115	0	-0.157259	-0.0652307
-0.054637	-0.132017	0.0593187	0.0537646	0	0	0.0813808	-0.124101	-0.0522501	0	-0.00736824	0.12918	-0.107769	0.104873	-0.0648828	-0.0637655	-0.00553275	0	NaN	-0.00956686	0	0.0788261	-0.313213	-0.117762	0.0327939	-0.0915238	0	0.0597387	0	-0.0239036	-0.156251	-0.22698	0.0144658	-0.0251446	-0.179836	0	0	-0.0168256	-0.202642	0	-0.342653	-0.0711335	0.094231	0	0.0826134	0.0273914	-0.058648	0	-0.141997	-0.141339
-0.0439006	-0.151894	0.0657853	0.0788097	0	0	0.101077	-0.161767	-0.00582914	-0	0.00324276	0.073016	-0.105324	0.0821135	-0.046824	-0.0403012	-0.0185082	0	NaN	0.00560491	0	0.139718	-0.340232	-0.157394	0.0330428	-0.117101	0	0.0688082	0	0.0036921	NaN	-0.19437	0.0358523	-0.0159656	-0.151818	0	0	-0.0168999	-0.190326	0	-0.329616	-0.111468	0.0538955	0	0.0957235	0.0354579	-0.0139872	0	-0.114697	-0.101779
-0.0541903	-0.128028	0.0432175	0.0760186	0	0	NaN	-0.0990883	-0.0169371	1.6939e-05	0.0387157	0.010131	-0.0885841	NaN	-0.07563	-0.0732756	-0.0266539	0	-0.0436143	-0.0191074	NaN	0.0794995	-0.343848	-0.0726701	0.0506093	-0.110887	0.0502755	0.022557	0	-0.0122107	-0.0282902	-0.225015	0.032615	-0.0186179	-0.119594	0	0	-0.0484981	0.059268	0	-0.268017	-0.0933743	0.0162337	0	0.0630457	0.0547688	-0.0572447	0	-0.113323	-0.0682541
-0.0461392	-0.171683	0.0504146	0.0760186	0	0	0.108748	-0.0893266	NaN	0.0170682	0.00319643	-0.0055728	-0.0946134	NaN	-0.0666527	-0.0183882	-0.0391515	0	-0.107518	0.0227299	0.0377215	0.107404	-0.289668	-0.0900888	0.0812748	-0.0566816	-0.0450654	0.0448697	0	NaN	-0.048642	-0.203788	0.0230712	-0.0447097	-0.0613671	0	0	-0.0498495	-0.245603	0	-0.251436	-0.102668	0.0396495	0	0.0229188	0.0488163	-0.0568135	0	-0.132174	-0.146268
-0.0453499	-0.163892	0.0294173	0.06802	0	0	0.104688	-0.107338	0.0649302	0.00792047	0.0016582	-0.0272777	-0.0682136	NaN	-0.142338	-0.0444441	-0.0247774	0	-0.0679896	-0.0173584	-0.0184242	0.10836	-0.283863	-0.0978032	0.0433693	-0.0808725	-0.00544755	0.0342573	0	-0.106364	-0.0997224	-0.22974	0.00174003	-0.0152181	-0.0583858	0	0	NaN	NaN	0	-0.296297	-0.0924318	0.0414956	0	0.0354244	0.0249283	-0.036888	0	-0.130093	-0.157813
-0.0406214	-0.153818	0.0526786	0.082642	0	0	NaN	-0.00829351	0.0848406	NaN	NaN	-0.0626628	-0.100412	NaN	-0.143276	-0.0438814	NaN	0	-0.110803	-0.0930515	0.0233329	0.112528	-0.332483	-0.0984734	0.060086	-0.0682097	-0.011438	0.0254811	0	-0.119705	-0.0783966	-0.241983	-0.0109241	0.00161889	-0.0196053	0	0	-0.254146	-0.104968	0	-0.274746	-0.0661987	0.0562349	0	0.0537295	-0.000629547	-0.0241219	0	NaN	-0.160194
-0.0278244	-0.203937	0.0274838	0.0611489	0	0	-0.014628	-0.016205	0.00960357	-0.192579	-0.19533	-0.107345	-0.146306	-0.475518	-0.127792	-0.13525	-0.133145	0	-0.187085	NaN	0.00324715	0.100106	-0.322632	-0.140548	-0.0329375	-0.121001	-0.0271371	-0.0884624	0	-0.139289	-0.0598246	-0.206039	0.0126491	-0.0272997	-0.120284	0	0	-0.254038	-0.0928196	0	-0.293122	-0.101752	-0.0293216	0	NaN	NaN	-0.0396402	0	-0.295953	-0.203182
-0.0219528	-0.227932	0.0675352	0.0260471	0	-0.0340985	NaN	-0.0148671	NaN	-0.226184	-0.251546	-0.132899	NaN	NaN	-0.138012	-0.107188	-0.137971	0	-0.174905	-0.30932	-0.0176937	0.0827017	-0.279245	-0.180959	-0.0751615	-0.164908	-0.0371102	-0.139716	0	-0.153489	-0.0514523	-0.272639	-0.0321223	-0.059651	-0.132699	0	0	NaN	0.0246107	0	-0.368163	-0.106006	-0.0152753	0	NaN	-0.0194891	-0.0649896	0	-0.30445	-0.248016
-0.056364	-0.253824	0.0563299	0.0698273	0	NaN	NaN	-0.00608746	-0.0858708	NaN	NaN	-0.158556	NaN	-0.337823	-0.184915	-0.0700753	-0.100841	0	-0.175615	-0.378661	-0.0254503	0.0815728	-0.288791	-0.253493	NaN	-0.141806	-0.0533116	-0.236721	0	-0.155102	NaN	-0.282745	-0.0570775	-0.0876705	-0.158512	0	0	-0.278677	-0.040626	0	-0.341808	NaN	-0.024471	0	-0.236905	-0.0273167	-0.08459	0	NaN	-0.267446
-0.0819847	-0.280592	0.0667725	0.0707578	0	-0.0435082	NaN	-0.0159407	-0.13818	NaN	NaN	-0.165072	-0.305952	-0.284775	-0.195938	-0.0437485	-0.163509	0	-0.196577	NaN	0.0154619	0.109098	-0.231238	-0.246191	-0.26239	-0.167318	-0.082031	-0.236146	0	NaN	-0.0802952	-0.290122	-0.107263	-0.0543541	-0.185723	0	0	-0.270592	-0.174057	0	-0.37421	-0.0966206	-0.067298	0	-0.205736	-0.0295481	-0.1105	0	-0.36989	-0.29015
-0.0985448	-0.296411	0.0752688	0.0865028	0	-0.00980557	-0.273755	-0.0372557	-0.19426	NaN	-0.29914	-0.134374	-0.254214	-0.227785	-0.214243	-0.0403131	-0.247836	0	-0.190583	NaN	NaN	0.073723	-0.297051	-0.253957	NaN	-0.239519	-0.0709634	-0.177599	0	-0.186782	-0.0659875	-0.284199	-0.114735	-0.0505816	-0.0867522	0	0	-0.329058	-0.133553	0	-0.364427	-0.0941608	-0.0783309	0	-0.22118	-0.0797114	-0.10019	0	-0.407562	-0.271031
-0.0865177	-0.262393	0.0585664	0.0770386	0	0.0418654	-0.276691	-0.00252109	NaN	NaN	-0.314839	-0.195088	NaN	-0.225195	-0.169262	-0.0858724	-0.269448	0	-0.207619	NaN	0.0192008	0.0598925	-0.343268	-0.297849	NaN	-0.222104	0.0274537	-0.236957	0	-0.186641	-0.0362655	-0.279525	-0.103916	-0.0542784	-0.145691	0	0	-0.320472	-0.172639	0	-0.370588	-0.10648	-0.0760629	0	-0.299871	-0.065806	-0.0908534	0	-0.394759	-0.324625
-0.096277	-0.272182	-0.0922668	0.0615379	0	NaN	-0.289658	0.00389418	-0.19772	-0.359853	-0.29405	-0.193974	NaN	-0.221136	-0.199729	-0.12321	-0.288347	0	-0.236243	NaN	-0.0255404	0.0279025	-0.304505	NaN	NaN	-0.20032	0.00711543	-0.291034	0	-0.178299	-0.0603271	-0.260848	-0.0949633	-0.0783033	-0.100671	0	0	-0.366347	NaN	0	-0.424427	NaN	-0.0967276	0	-0.26625	-0.106294	-0.124531	0	-0.443342	-0.330179
-0.108969	-0.338567	-0.0390711	0.0650117	0	-0.0238244	-0.287716	0.0423127	-0.207235	-0.35265	-0.354982	-0.177759	-0.333268	-0.202953	-0.245477	-0.0500446	-0.295282	0	-0.178307	-0.374825	NaN	0.041183	-0.319918	-0.17419	NaN	-0.160635	-0.00318556	-0.291383	0	-0.225083	-0.0647531	-0.306407	-0.122075	0.0065038	-0.124016	0	0	NaN	NaN	0	-0.439826	-0.123227	-0.0765678	0	-0.275062	-0.115615	-0.150561	0	-0.433105	-0.269937
-0.14236	-0.344875	-0.0855514	0.0436246	0	NaN	-0.228927	0.022713	-0.252606	-0.359661	-0.378823	-0.15156	-0.31316	-0.266252	-0.236639	-0.0729433	-0.315158	0	-0.246604	-0.35263	NaN	0.032163	-0.341076	-0.217373	-0.272526	-0.18715	0.0108949	-0.210932	0	-0.260547	-0.0475206	-0.323644	-0.0971481	-0.0438487	-0.207261	0	0	-0.237228	NaN	0	-0.514481	-0.1465	-0.154498	0	-0.229295	-0.107307	-0.152312	0	-0.406819	-0.305824
-0.121144	-0.338558	-0.103244	0.0514847	0	0.026793	-0.187118	0.0440406	-0.257093	-0.374967	-0.396661	-0.144777	-0.386487	-0.26973	-0.247246	-0.0493326	-0.273985	0	NaN	NaN	NaN	0.00182758	-0.359217	-0.197085	NaN	-0.264374	0.0209313	-0.24964	0	-0.262131	-0.0476865	-0.331594	-0.119846	-0.109527	-0.216102	0	0	-0.255919	NaN	0	-0.483843	-0.183928	-0.117023	0	NaN	-0.0687499	-0.137572	0	-0.396434	-0.256721
-0.140007	-0.339555	-0.083641	0.0915631	0	NaN	-0.252915	NaN	-0.27491	NaN	-0.386639	-0.15783	-0.352781	-0.251059	-0.220321	-0.106928	-0.285956	0	-0.261171	-0.363322	-0.261804	-0.0442467	-0.331043	-0.219323	-0.2063	-0.263867	0.000216608	-0.275657	0	-0.282644	-0.0627099	-0.369577	-0.151738	-0.0840755	-0.189745	0	0	NaN	-0.354734	0	-0.504545	-0.176931	NaN	0	-0.276767	-0.0986832	-0.170157	0	-0.376281	-0.241772
-0.11502	-0.335442	-0.0358958	0.0479907	0	0.00749188	-0.284218	0.0598974	-0.234779	-0.376388	-0.388143	-0.163418	-0.388328	-0.245722	-0.207528	-0.0287236	-0.269237	0	-0.256463	-0.345552	NaN	-0.0573391	-0.348877	-0.234253	-0.264606	-0.278792	-0.00524467	-0.299298	0	-0.260263	-0.0481775	-0.364104	-0.138254	-0.135623	-0.164458	0	0	-0.313144	-0.388109	0	-0.495718	-0.1889	-0.142443	0	-0.247498	NaN	-0.128265	0	-0.422368	-0.220761
-0.117962	-0.342874	-0.0982515	0.00768604	0	NaN	-0.260099	0.0786891	-0.232737	-0.394807	-0.391539	-0.149768	-0.355954	-0.231809	-0.269703	-0.0868709	-0.300064	0	-0.241549	-0.343492	NaN	-0.0615603	-0.351848	-0.254913	-0.273218	-0.260436	0.0581244	-0.289733	0	-0.241865	-0.0386693	-0.33157	-0.11842	-0.0961369	-0.182551	0	0	-0.263919	NaN	0	-0.535658	-0.167826	NaN	0	-0.253717	-0.147599	-0.15145	0	-0.453859	-0.240087
-0.0803231	-0.36533	-0.105386	0.0126447	0	NaN	-0.214155	0.0479133	-0.250066	-0.366064	-0.378848	-0.169791	NaN	-0.250993	-0.282602	-0.000595402	-0.309677	0	-0.260328	-0.350954	NaN	-0.0658332	-0.3563	-0.280176	-0.273897	-0.221685	0.0480413	-0.328162	0	-0.270716	-0.0428428	-0.348234	-0.133417	-0.0883648	-0.117107	0	0	-0.304198	-0.283203	0	-0.482018	-0.189333	0.0133446	0	-0.292715	-0.0897582	-0.136536	0	-0.4887	-0.214303
-0.0768027	-0.335903	-0.132917	-0.0460179	0	-0.0362372	-0.185124	0.0103362	-0.277413	-0.345036	-0.35632	-0.235653	-0.357148	-0.273729	NaN	0.00130572	-0.247101	0	-0.284867	-0.300977	NaN	-0.0934289	-0.383817	-0.216788	-0.260352	-0.284315	0.0552543	-0.246325	0	-0.279663	-0.01187	-0.354573	-0.124259	-0.0933908	-0.118887	0	0	-0.307884	-0.374383	0	NaN	-0.150124	-0.056554	0	-0.283048	-0.0559616	-0.185112	0	-0.474338	-0.204798
-0.0700908	-0.350497	-0.0776967	-0.0396517	0	0.0315821	-0.215435	0.0372593	-0.270927	-0.38167	-0.35116	-0.214771	-0.380513	-0.325699	-0.264683	-0.0804065	-0.25583	0	-0.335016	-0.344549	-0.190094	-0.0836014	-0.394699	-0.27174	-0.306268	-0.299879	0.0582297	-0.265429	0	-0.240203	NaN	-0.329999	-0.0881904	-0.0708699	-0.159349	0	0	-0.342566	NaN	0	NaN	-0.121697	-0.0706505	0	-0.28544	-0.101972	-0.18055	0	-0.44687	-0.242926
-0.0854836	-0.307494	-0.062719	-0.0292316	0	0.0358271	-0.237325	0.0473915	-0.221463	-0.378743	-0.315476	-0.188472	-0.398948	-0.301361	-0.203048	-0.0260401	-0.289204	0	-0.3685	-0.352895	NaN	-0.0773751	-0.393307	-0.267684	-0.304633	-0.285172	0.110349	-0.299498	0	-0.193532	-0.0799586	-0.309143	-0.11047	-0.0939622	-0.132939	0	0	-0.356878	NaN	0	-0.42781	-0.152354	-0.0535996	0	NaN	-0.107663	-0.253314	0	-0.452203	-0.212852
-0.0864105	-0.312252	-0.107047	-0.0365346	0	0.0319456	-0.260127	0.0332878	-0.236324	-0.410141	-0.328685	-0.198587	-0.365273	-0.280564	-0.168405	-0.0684752	-0.317796	0	-0.320358	-0.344324	NaN	-0.0769062	-0.367426	-0.276186	-0.344604	-0.245053	0.0890469	-0.283751	0	-0.154008	-0.111001	-0.318501	-0.126733	-0.0646178	-0.105826	0	0	NaN	-0.348718	0	-0.436973	-0.154763	-0.107038	0	-0.275175	-0.123193	-0.245781	0	NaN	-0.199926
-0.085434	-0.356578	-0.0858163	-0.0372561	0	NaN	-0.21889	0.111088	-0.218816	-0.387658	-0.332891	-0.159027	-0.355396	-0.312436	-0.152361	-0.093049	-0.323357	0	-0.353612	-0.329426	-0.0824052	-0.0843937	-0.397008	-0.293978	-0.31838	-0.239827	0.0655792	-0.278678	0	-0.144507	-0.134441	-0.344409	-0.150643	-0.109473	-0.102739	0	0	-0.385399	-0.33454	0	-0.500524	-0.134151	-0.0897907	0	-0.266605	-0.0900929	-0.220375	0	-0.476848	-0.22725
-0.0702751	-0.340927	-0.122032	-0.0623813	0	NaN	-0.243617	0.0763846	-0.255917	-0.380428	-0.375345	-0.15793	-0.372368	-0.304778	-0.197281	-0.124401	-0.346295	0	-0.359277	-0.36881	-0.0466703	-0.110323	-0.410172	-0.287622	-0.352636	-0.191533	0.0673159	-0.273273	0	-0.149583	-0.121648	-0.397851	-0.156292	-0.135099	-0.0552241	0	0	-0.395942	NaN	0	-0.51315	-0.173887	-0.100677	0	-0.250358	-0.132954	-0.235021	0	-0.508419	-0.187903
-0.0961272	-0.344538	-0.0650481	NaN	0	NaN	-0.238229	0.00626072	-0.298604	-0.377744	-0.364149	-0.138295	-0.368747	-0.351069	-0.194273	-0.0712304	-0.320057	0	-0.390728	-0.326321	-0.0657129	-0.11542	-0.413771	-0.283495	-0.334249	-0.171939	0.0343481	-0.22942	0	-0.20014	-0.130188	-0.343859	-0.132092	-0.153839	-0.0985172	0	0	-0.451174	-0.293819	0	-0.518532	-0.212299	-0.104112	0	-0.245241	-0.0442508	-0.294022	0	-0.526148	-0.189326
-0.129552	-0.342567	-0.0795694	NaN	0	NaN	-0.229319	-0.00154314	-0.249233	-0.365496	-0.360804	-0.165332	-0.367281	-0.346184	-0.2007	NaN	-0.290894	0	-0.350013	-0.345301	-0.0408942	-0.11201	-0.403753	-0.278559	-0.313845	-0.146408	0.0784684	-0.263343	0	-0.248881	-0.120869	-0.321458	-0.0983517	-0.126115	-0.0905158	0	0	-0.442875	-0.30339	0	-0.547273	-0.204139	-0.114577	0	-0.269401	-0.107604	-0.305186	0	-0.47123	-0.16185
NaN	-0.319282	-0.0968834	-0.0471113	0	-0.139789	-0.238492	-0.03364	-0.21985	-0.365083	-0.38088	-0.270696	-0.335431	-0.297035	-0.228885	-0.209195	-0.31176	0	-0.366882	-0.354157	-0.0798491	-0.116854	-0.405378	-0.251301	-0.305017	-0.150588	0.0886054	-0.232912	0	-0.201709	-0.0264692	-0.286393	-0.13373	-0.122636	-0.167147	0	0	-0.406997	-0.29135	0	-0.57697	-0.219612	-0.128247	0	-0.265942	-0.106007	-0.324442	0	NaN	-0.199826
-0.106346	-0.338153	-0.0919969	-0.0446634	0	NaN	-0.219927	-0.049024	NaN	-0.376726	-0.360845	-0.271646	-0.369058	-0.319522	-0.23753	-0.239556	-0.307839	0	-0.347731	-0.380582	-0.0765465	-0.0919532	-0.400235	-0.282263	-0.34148	-0.187224	0.0822267	-0.214449	0	NaN	0.0170514	-0.328745	-0.131654	-0.145444	-0.181814	0	0	-0.419311	-0.354454	0	-0.620672	-0.182702	-0.131721	0	-0.319307	-0.108787	-0.314833	0	-0.499667	-0.210706
-0.147596	-0.333853	-0.106806	-0.0443999	0	-0.116597	-0.240643	-0.0299974	-0.20246	-0.373667	-0.36926	-0.269528	-0.387207	-0.304049	-0.234279	-0.244026	-0.280847	0	-0.366988	-0.407493	-0.0717168	-0.0752627	-0.423957	-0.255534	-0.32688	-0.2078	0.109969	-0.210219	0	-0.336055	NaN	-0.339161	-0.13681	-0.216335	-0.111482	0	0	-0.436113	-0.413093	0	-0.614346	-0.127026	-0.161973	0	-0.282687	-0.111862	-0.311683	0	-0.488888	-0.209631
-0.128885	-0.329288	-0.118365	-0.0270539	0	-0.0848984	NaN	-0.116451	-0.221596	-0.376263	-0.362733	-0.321698	-0.38843	-0.340779	-0.176604	-0.215891	-0.332343	0	-0.360894	-0.389859	NaN	-0.112992	-0.419592	-0.260404	-0.331096	-0.243674	0.0373499	-0.17319	0	-0.335829	0.0728229	-0.31173	NaN	-0.192601	-0.156776	0	0	-0.512015	-0.426332	0	-0.5827	NaN	-0.135351	0	NaN	-0.117238	-0.291625	0	-0.541801	-0.21083
-0.125738	-0.349442	-0.0857584	-0.0271284	0	-0.104256	-0.258691	-0.0928111	0	-0.377751	-0.375506	NaN	-0.363744	-0.37979	-0.236964	-0.280458	-0.328025	0	-0.365838	-0.377951	NaN	-0.104138	-0.410966	-0.266213	-0.350551	-0.232915	0.0199222	-0.233921	0	-0.303513	0.0258759	-0.294873	-0.159365	-0.223551	-0.0773117	0	0	NaN	-0.366465	0	-0.579042	-0.174514	-0.147614	0	-0.278225	-0.0827885	NaN	0	-0.529225	-0.211976
-0.127091	-0.285906	-0.140902	-0.0189334	0	NaN	-0.259227	-0.0905928	0	-0.392857	-0.385182	-0.323983	-0.396152	-0.346322	-0.264064	-0.221105	-0.398813	0	-0.400452	-0.394271	-0.100716	-0.115769	-0.402127	-0.294402	-0.328376	-0.256951	0.0358556	-0.234879	0	-0.311992	NaN	-0.341117	-0.124648	-0.206486	-0.0958164	0	0	-0.379166	-0.371703	0	-0.621317	-0.159916	-0.128467	0	-0.235751	-0.109592	NaN	0	-0.539622	-0.232272
-0.141921	-0.295591	-0.169628	-0.0201521	0	-0.0283537	-0.243206	-0.0784521	0	-0.386499	-0.375332	-0.27948	-0.399235	-0.377659	-0.228273	-0.250689	-0.378966	0	NaN	-0.404689	-0.145386	-0.146372	-0.402146	-0.329122	-0.323247	-0.278012	0.0201772	-0.26189	0	NaN	-0.0916499	-0.343022	-0.0983759	-0.210595	-0.0623421	0	0	-0.372826	-0.402897	0	-0.619346	-0.167869	-0.136057	0	-0.232984	-0.119142	-0.176605	0	-0.528044	-0.209792
-0.158883	-0.326727	-0.186914	-0.0280103	0	NaN	-0.264397	-0.116338	0	-0.389581	-0.356948	-0.242065	-0.411353	-0.368468	-0.301421	-0.211116	-0.314395	0	-0.365288	-0.401255	NaN	-0.133273	-0.441746	-0.318213	-0.338636	-0.256735	-0.0356278	-0.221763	0	-0.22045	-0.105956	-0.359123	-0.116431	-0.236073	-0.0559155	0	0	-0.350817	-0.396193	0	-0.633174	-0.200387	-0.145393	0	NaN	NaN	-0.168716	0	-0.514183	-0.269656
-0.151501	-0.347992	-0.153988	-0.0134017	0	-0.1444	-0.258983	-0.0895718	0	-0.422366	-0.378263	-0.29348	-0.386418	-0.406773	-0.325751	-0.266731	-0.333166	0	-0.358442	NaN	NaN	-0.141607	-0.452406	-0.335145	-0.324407	-0.282118	0.0256891	-0.229716	0	-0.232697	-0.0937083	-0.331828	-0.142619	-0.229419	-0.0439563	0	0	NaN	NaN	0	-0.600316	-0.180357	-0.142051	0	-0.31805	-0.135099	-0.183797	0	-0.466055	-0.298762
-0.141663	-0.292897	-0.229257	-0.0135391	0	-0.0997789	-0.270271	-0.0923438	0	-0.396748	-0.371152	-0.292972	-0.373135	-0.385346	-0.297481	-0.280611	-0.354154	0	-0.315368	-0.389011	NaN	-0.125975	-0.451004	-0.3191	-0.329178	-0.273898	0.0497656	-0.255049	0	-0.220502	NaN	-0.33283	-0.160557	-0.237169	-0.0432842	0	0	-0.399932	-0.342103	0	-0.616564	NaN	-0.146794	0	-0.34764	-0.130917	-0.12571	0	-0.490126	-0.30883
-0.154177	-0.252864	-0.258591	-0.0237332	0	NaN	-0.273159	-0.130013	0	-0.387512	-0.370252	-0.319492	-0.358162	-0.335946	-0.284787	-0.201546	-0.339056	0	-0.350761	-0.412244	NaN	-0.1337	-0.461695	-0.312941	-0.314342	-0.269995	0.0410923	-0.255955	0	-0.23482	-0.205723	-0.295128	-0.159496	-0.245993	-0.0739953	0	0	-0.418202	-0.356923	0	-0.62259	-0.200698	-0.124372	0	-0.298628	-0.1426	-0.123134	0	-0.510589	-0.295418
-0.154759	-0.264606	-0.267528	-0.0290492	0	-0.111808	-0.218198	-0.112011	0	-0.398428	-0.42189	-0.33141	-0.376255	-0.315381	-0.315096	-0.211188	NaN	0	NaN	-0.399617	-0.0634043	-0.140176	-0.446575	-0.355256	-0.347517	-0.294343	0.00717586	-0.222098	0	-0.256193	-0.227132	-0.302945	-0.155893	-0.259802	-0.061712	0	0	-0.42471	-0.351175	0	-0.643924	-0.211601	NaN	0	-0.314532	-0.161887	-0.131816	0	-0.519511	-0.268937
-0.140184	-0.235652	-0.317305	-0.047328	0	-0.100997	-0.233099	-0.0582585	0	-0.43442	NaN	-0.348589	-0.376868	-0.313857	-0.351678	-0.236428	-0.343611	0	-0.318132	-0.39095	-0.113345	-0.127246	-0.472661	-0.337639	-0.328458	-0.249361	0.0296456	-0.248742	0	-0.251177	NaN	-0.316987	-0.182127	-0.248684	-0.0986028	0	0	-0.401808	NaN	0	-0.625477	-0.213973	-0.0852554	0	-0.286089	-0.200065	-0.166304	0	NaN	-0.211087
-0.150871	-0.235652	-0.275012	0	0	-0.137879	-0.234038	-0.0955318	0	-0.402215	NaN	-0.330837	-0.385438	-0.363109	-0.328812	-0.250526	-0.311344	0	-0.325306	-0.390053	-0.152875	-0.147806	-0.431548	-0.343434	-0.30938	-0.226421	-0.00894223	-0.234973	0	-0.205973	-0.195242	NaN	-0.180562	-0.253093	-0.0841015	0	0	-0.400556	-0.345827	0	-0.603332	-0.207941	-0.114206	0	-0.308578	NaN	-0.228753	0	-0.522598	-0.244707
-0.158238	-0.255179	-0.252541	0	0	-0.175736	NaN	-0.0958746	0	-0.399176	-0.38151	-0.293314	-0.385438	-0.377235	-0.271249	-0.239571	-0.338958	0	-0.29658	-0.38076	-0.17037	-0.150704	-0.430095	-0.305591	-0.337795	NaN	-0.00104055	-0.304578	0	-0.235373	NaN	-0.376316	-0.21509	-0.261735	-0.0895568	0	0	-0.439497	-0.431443	0	-0.626885	NaN	-0.11147	0	-0.29671	-0.137937	-0.204188	0	-0.506426	-0.211964
-0.18163	-0.248722	-0.279334	0	0	-0.16331	-0.230942	-0.0859112	0	-0.44936	-0.371045	-0.306054	-0.381057	-0.360107	-0.296139	-0.151333	-0.346958	0	-0.259523	-0.410665	-0.194874	-0.151938	-0.405068	-0.278912	-0.318255	-0.228369	0.00381598	-0.27217	0	-0.221821	-0.174042	-0.313423	-0.227486	-0.236084	-0.106476	0	0	-0.429667	NaN	0	-0.640468	-0.19942	-0.166095	0	-0.31323	-0.187839	-0.159623	0	-0.494088	-0.264617
-0.199416	-0.277896	-0.293973	0	0	-0.139806	-0.21955	-0.0526757	0	-0.417281	-0.390338	-0.286007	-0.354755	-0.349451	-0.281516	NaN	-0.361382	0	-0.235373	-0.406819	-0.200624	-0.153308	-0.432966	-0.275088	-0.354195	-0.228297	0.024231	-0.274522	0	NaN	-0.139065	-0.350857	-0.213783	-0.233454	-0.0697197	0	0	-0.425194	NaN	0	-0.659036	-0.212393	-0.158103	0	-0.293587	-0.201199	-0.22602	0	-0.536426	-0.249866
-0.196414	-0.297515	-0.366991	0	0	-0.0959788	-0.242764	-0.103977	0	-0.408952	-0.407679	-0.255974	-0.359739	-0.34913	-0.277495	-0.244925	-0.338683	0	-0.274968	-0.397404	-0.158658	-0.116816	-0.496776	-0.330534	-0.368041	-0.241544	0.0141989	-0.208352	0	-0.225652	-0.0911468	-0.349183	-0.201355	-0.233992	NaN	0	0	-0.451465	-0.40831	0	-0.657247	-0.214851	-0.113629	0	-0.298888	-0.197243	-0.273165	0	-0.497516	-0.265621
-0.17845	-0.30963	-0.310781	0	0	-0.150563	-0.273158	-0.0400821	0	-0.427822	-0.396554	-0.261528	-0.362562	-0.354412	-0.318717	-0.282641	-0.35126	0	-0.262114	NaN	-0.188197	-0.142314	-0.501223	-0.336709	-0.378755	-0.26426	0.00629846	-0.240306	0	-0.205235	NaN	-0.356735	-0.229221	-0.179457	-0.0902834	0	0	NaN	-0.360406	0	-0.631096	-0.218521	NaN	0	-0.308917	-0.188303	-0.27031	0	NaN	-0.256732
-0.181844	-0.279214	-0.299111	0	0	-0.205465	-0.288187	0.0093182	0	-0.372953	-0.3909	-0.262922	-0.394581	-0.359814	-0.299228	-0.307987	-0.380518	0	-0.247723	NaN	NaN	-0.143407	-0.457634	-0.324786	-0.385102	-0.263917	-0.0246011	-0.288188	0	-0.213643	-0.114695	-0.366967	-0.226556	-0.180951	-0.0998591	0	0	-0.510916	-0.326448	0	-0.633964	-0.237711	-0.174907	0	-0.286355	-0.180942	-0.254006	0	-0.522785	-0.317052
-0.202044	-0.348856	-0.29771	0	0	-0.215399	-0.281059	0.0355592	0	-0.389753	-0.386773	-0.250677	-0.441857	-0.342657	-0.281946	-0.252929	-0.428411	0	-0.291753	NaN	NaN	-0.148477	-0.475248	-0.284087	-0.38639	-0.253895	-0.0613991	-0.246172	0	-0.226832	-0.154609	-0.353243	-0.198757	-0.192738	-0.0577783	0	0	-0.508446	-0.291457	0	-0.645062	-0.239314	-0.154443	0	-0.283849	-0.182526	-0.286059	0	-0.470161	-0.326304
-0.186879	-0.369481	-0.293417	0	0	-0.158678	-0.255108	0.0431783	0	-0.374005	-0.394759	-0.2622	-0.454395	-0.33754	-0.295307	-0.198283	-0.409458	0	-0.284613	-0.418718	-0.215147	-0.140742	-0.471801	-0.255666	-0.384304	-0.222725	-0.021216	-0.301949	0	-0.228458	-0.17942	-0.330829	-0.223741	-0.165414	-0.0743596	0	0	-0.526135	NaN	0	-0.640135	-0.264928	-0.15552	0	-0.314927	-0.203078	-0.279169	0	-0.476307	-0.382225
-0.196591	-0.32423	-0.302281	0	0	-0.141052	-0.262803	0.0373627	0	-0.372027	-0.392606	-0.260013	-0.480899	-0.312667	-0.304085	-0.234656	-0.33178	0	-0.300483	-0.429633	NaN	-0.132512	-0.455749	-0.323632	-0.3662	-0.231577	-0.0129333	-0.337678	0	-0.209073	-0.178125	-0.341545	-0.217996	-0.237794	-0.102223	0	0	-0.527303	-0.443683	0	-0.643836	-0.271427	NaN	0	-0.31622	-0.165156	-0.215823	0	-0.480863	-0.319723
-0.198466	-0.290728	-0.311962	0	0	-0.173288	-0.264744	0.0323388	0	-0.422098	-0.390651	-0.288968	-0.458764	-0.287121	-0.28526	-0.237722	-0.360819	0	-0.291468	-0.461529	NaN	-0.139733	-0.471044	NaN	-0.322686	-0.236507	-0.0382638	-0.307049	0	-0.203922	NaN	-0.30994	-0.210419	-0.224917	-0.0901319	0	0	-0.509605	NaN	0	0	-0.280037	NaN	0	NaN	-0.169727	-0.207457	0	-0.499381	-0.299589
-0.190146	-0.315735	-0.288061	0	0	NaN	-0.272424	0.0183256	0	-0.363923	-0.389066	-0.280127	-0.45448	-0.335734	-0.284882	-0.248282	-0.368395	0	-0.271175	-0.430669	NaN	-0.138815	-0.48444	-0.361523	-0.342027	-0.22353	-0.0261098	-0.355725	0	-0.183872	-0.201572	-0.314038	-0.222706	-0.226096	-0.126414	0	0	0	-0.415774	0	0	-0.245389	NaN	0	NaN	-0.184612	-0.172413	0	-0.513685	-0.335163
-0.194886	-0.302599	-0.264677	0	0	-0.267421	-0.275667	0.0120179	0	-0.355651	NaN	-0.308233	-0.455642	-0.337952	-0.291511	-0.175805	-0.386498	0	-0.264464	-0.438567	NaN	-0.0989952	-0.418714	-0.347152	-0.348681	-0.203316	-0.0559872	-0.310189	0	-0.22157	-0.189249	-0.352984	-0.20453	-0.213725	-0.127978	0	0	0	-0.446271	0	0	-0.240625	-0.186475	0	-0.29376	NaN	-0.109689	0	-0.485528	-0.298363
-0.202087	-0.308556	-0.266735	0	0	-0.229696	-0.243983	0.0207632	0	-0.338459	-0.429447	-0.324924	-0.455878	-0.385703	-0.278754	-0.214104	-0.393029	0	-0.27608	-0.405874	-0.175751	-0.116939	-0.465277	-0.36418	-0.332725	-0.21292	-0.070336	-0.343364	0	-0.186647	-0.221146	-0.356169	-0.245057	-0.221817	-0.0588927	0	0	0	NaN	0	0	-0.271507	NaN	0	-0.306692	-0.131331	-0.130083	0	-0.48916	-0.344125
-0.209755	-0.359368	-0.234267	0	0	-0.243186	-0.261131	0.0128854	0	-0.352606	NaN	-0.371099	-0.41237	-0.341401	-0.285587	-0.217754	-0.360733	0	-0.289225	-0.412201	NaN	NaN	-0.473626	-0.333952	-0.35692	-0.257124	-0.0578619	-0.358918	0	NaN	NaN	-0.322311	-0.250678	-0.235651	-0.072488	0	0	0	-0.398254	0	0	-0.263722	-0.155547	0	NaN	-0.150908	-0.172382	0	-0.480388	-0.355632
-0.198538	-0.325451	-0.199643	0	0	-0.190426	-0.274551	0.0349455	0	-0.376042	-0.380361	-0.352407	-0.424083	NaN	-0.270131	-0.274575	-0.338203	0	-0.277313	-0.407199	-0.23567	-0.183408	-0.439898	-0.322002	-0.384969	-0.234256	-0.0455592	-0.326659	0	-0.188286	NaN	-0.383517	-0.238301	-0.262496	-0.0712946	0	0	0	-0.317022	0	0	-0.283158	-0.150705	0	-0.281928	-0.15638	-0.197311	0	NaN	-0.365974
-0.201625	-0.303424	-0.188008	0	0	-0.212973	-0.270352	-0.0286278	0	-0.405401	-0.355425	-0.313459	-0.440736	-0.373648	-0.313048	-0.279678	-0.354446	0	-0.259214	-0.406623	NaN	-0.182944	-0.440423	0	-0.349693	-0.212758	0.00182329	-0.285022	0	-0.200702	NaN	-0.375155	-0.210651	-0.328788	-0.0790532	0	0	0	-0.358076	0	0	-0.285761	-0.166766	0	-0.304697	-0.136224	-0.163478	0	NaN	-0.36213
-0.217111	-0.285609	-0.164724	0	0	-0.2309	-0.282758	-0.0557818	0	-0.406524	-0.379037	-0.351881	-0.449594	NaN	-0.293576	NaN	-0.380058	0	-0.2724	-0.430763	-0.23429	-0.180512	-0.456505	0	-0.37211	-0.15291	-0.00213342	-0.306847	0	-0.201728	-0.158116	-0.383736	-0.206193	-0.320366	NaN	0	0	0	-0.360979	0	0	-0.28239	NaN	0	-0.333391	NaN	-0.146874	0	NaN	-0.386017
-0.21286	-0.308998	-0.213691	0	0	-0.239864	-0.276301	-0.0741486	0	-0.396658	-0.405508	-0.298786	-0.455209	-0.39441	-0.308507	-0.175404	-0.388733	0	-0.266357	-0.42691	-0.242408	-0.179196	-0.469519	0	-0.347481	-0.215249	0.0621546	-0.327261	0	-0.195624	NaN	-0.32196	-0.188526	-0.331001	NaN	0	0	0	-0.28743	0	0	-0.299265	NaN	0	-0.284178	NaN	-0.149965	0	-0.417598	-0.296226
-0.204996	-0.306387	-0.16764	0	0	-0.217175	-0.27676	-0.0828676	0	-0.398538	-0.409226	-0.310599	-0.452068	-0.437607	-0.335448	-0.191435	-0.352065	0	0	-0.450784	NaN	-0.165266	-0.456483	0	-0.343407	-0.245003	0.0597197	-0.323107	0	-0.223741	-0.140704	-0.362014	-0.219649	-0.313499	-0.184468	0	0	0	-0.310917	0	0	-0.298886	NaN	0	NaN	-0.164947	-0.137856	0	NaN	-0.323735
-0.204708	-0.314717	NaN	0	0	-0.229755	NaN	-0.0610514	0	-0.401476	-0.442109	-0.298083	0	-0.41396	-0.366101	-0.189482	-0.352528	0	0	-0.414246	-0.249376	-0.172199	-0.449357	0	-0.4165	-0.251964	-0.0203563	-0.296303	0	-0.224687	-0.166398	-0.314171	-0.199311	-0.2539	-0.198383	0	0	0	NaN	0	0	-0.330591	-0.165367	0	NaN	NaN	-0.117532	0	NaN	-0.309191
-0.180021	-0.327633	-0.134798	0	0	-0.222073	-0.27039	-0.0372614	0	-0.421671	-0.446582	-0.311909	0	-0.422992	-0.339496	-0.156435	-0.349864	0	0	-0.386222	NaN	-0.174381	-0.435893	0	-0.384667	-0.257108	-0.000290559	-0.315541	0	-0.21261	-0.186993	-0.319318	-0.22743	-0.269685	-0.23141	0	0	0	NaN	0	0	-0.34877	NaN	0	-0.309424	-0.148766	-0.163799	0	NaN	-0.241479
NaN	-0.320981	-0.158969	0	0	-0.216176	-0.276417	-0.0123926	0	-0.421891	-0.382859	-0.345401	0	-0.440791	-0.345336	-0.163401	-0.349696	0	0	-0.403157	-0.257805	-0.199894	-0.435319	0	-0.409952	-0.201013	-0.0341709	-0.299868	0	-0.223773	0	-0.32235	-0.229846	-0.258032	-0.203308	0	0	0	-0.33558	0	0	-0.338453	-0.168664	0	NaN	-0.176884	-0.178931	0	-0.398093	-0.247625
-0.200445	-0.285728	-0.176083	0	0	-0.248031	0	-0.0500901	0	-0.421379	-0.384786	-0.336102	0	-0.385962	-0.311628	-0.182855	-0.339736	0	0	-0.403957	-0.268868	-0.208592	-0.429186	0	-0.401535	-0.213272	0.00637751	-0.272265	0	-0.219415	0	-0.321598	-0.259977	-0.23749	-0.202851	0	0	0	NaN	0	0	-0.325512	NaN	0	-0.329044	-0.195449	NaN	0	NaN	-0.263986
-0.19116	-0.34556	-0.140554	0	0	-0.237737	0	-0.0294779	0	-0.415917	-0.349863	-0.316926	0	-0.41764	-0.323751	-0.20845	-0.31979	0	0	-0.406953	NaN	-0.209111	-0.430708	0	-0.419808	NaN	0.067946	-0.280417	0	-0.226006	0	-0.326964	-0.233832	-0.242904	-0.187307	0	0	0	-0.331178	0	0	NaN	-0.116644	0	NaN	-0.189326	-0.247584	0	NaN	-0.27031
-0.199274	-0.355166	-0.136102	0	0	-0.287445	0	-0.0396717	0	-0.42449	-0.409278	-0.34893	0	-0.422059	0	-0.220652	-0.313391	0	0	-0.37555	NaN	-0.184681	-0.402458	0	-0.405585	-0.262289	0.173905	-0.262467	0	-0.236339	0	-0.331566	-0.232209	-0.218497	-0.178995	0	0	0	NaN	0	0	-0.377069	NaN	0	-0.354597	-0.20082	-0.245363	0	-0.224803	-0.256957
-0.218184	-0.390947	-0.147875	0	0	-0.291296	0	-0.0449879	0	-0.409258	-0.403991	-0.329423	0	-0.412272	0	-0.248646	-0.341398	0	0	-0.362623	-0.180021	-0.175108	-0.395408	0	-0.394407	-0.272874	0.207084	0	0	-0.172835	0	-0.345624	-0.25512	-0.228864	-0.136441	0	0	0	-0.314014	0	0	NaN	-0.176793	0	-0.31493	-0.200776	-0.269406	0	NaN	-0.287106
-0.203665	-0.360163	-0.220144	0	0	-0.286542	0	-0.063597	0	-0.42411	0	-0.306558	0	NaN	0	-0.20153	-0.336469	0	0	-0.365598	-0.182276	-0.190613	-0.431362	0	-0.414915	-0.235499	0.173407	0	0	-0.235702	0	-0.353361	-0.247258	-0.220348	-0.151195	0	0	0	-0.398294	0	0	-0.310517	NaN	0	NaN	-0.19432	-0.239803	0	NaN	-0.294602
-0.199438	-0.346744	-0.224113	0	0	-0.301317	0	-0.0318866	0	-0.403912	0	-0.312874	0	-0.340509	0	-0.248726	-0.344329	0	0	-0.380974	NaN	-0.182287	-0.394218	0	-0.42228	-0.24033	0.132103	0	0	-0.206857	0	-0.307105	-0.24736	-0.225527	-0.18027	0	0	0	NaN	0	0	-0.287901	NaN	0	-0.3339	-0.173522	-0.220687	0	NaN	-0.267689
-0.205801	-0.327822	-0.261538	0	0	-0.290136	0	-0.066217	0	-0.382277	0	-0.302656	0	-0.34596	0	-0.276852	-0.315876	0	0	NaN	-0.171572	-0.160715	-0.421753	0	-0.384353	-0.239345	0.127889	0	0	-0.210465	0	-0.332444	-0.219334	-0.231557	-0.17237	0	0	0	-0.340869	0	0	-0.308145	-0.190715	0	NaN	-0.159184	-0.249404	0	-0.478892	-0.263935
-0.218597	-0.3735	-0.214923	0	0	-0.324126	0	-0.0392467	0	-0.414696	0	-0.312548	0	NaN	0	-0.243133	-0.294878	0	0	-0.380326	NaN	0	-0.4409	0	-0.376921	-0.252637	0.102765	0	0	-0.176992	0	0	-0.232959	-0.243462	-0.184795	0	0	0	NaN	0	0	-0.341968	0	0	-0.344359	-0.171573	-0.265399	0	0	-0.278913
-0.2216	-0.357186	-0.221919	0	0	-0.346992	0	-0.0479405	0	-0.37768	0	-0.308784	0	-0.379764	0	-0.30578	-0.319899	0	0	-0.372265	NaN	0	-0.450592	0	-0.389313	-0.275595	0.00753149	0	0	-0.221231	0	0	-0.210259	-0.206161	NaN	0	0	0	NaN	0	0	-0.343105	0	0	-0.295286	-0.14247	-0.241984	0	0	-0.266441
-0.217877	NaN	-0.148894	0	0	-0.34786	0	-0.0512664	0	-0.356956	0	-0.330907	0	-0.371222	0	-0.299568	-0.327215	0	0	-0.415134	-0.201868	0	-0.431947	0	-0.394779	-0.252547	0.0344991	0	0	-0.213449	0	0	NaN	-0.270681	NaN	0	0	0	NaN	0	0	NaN	0	0	-0.30705	-0.17114	-0.275165	0	0	-0.267339
-0.226279	-0.395978	-0.181396	0	0	-0.346274	0	-0.0369791	0	-0.323156	0	-0.338246	0	-0.334241	0	NaN	-0.333012	0	0	-0.418985	-0.239629	0	-0.45083	0	0	-0.299015	-0.00387498	0	0	-0.233107	0	0	-0.271347	NaN	-0.178237	0	0	0	-0.276722	0	0	-0.323494	0	0	-0.33152	-0.156699	-0.264437	0	0	-0.245484
-0.223742	-0.388809	-0.184301	0	0	-0.347435	0	-0.0487764	0	-0.349225	0	-0.32117	0	-0.395232	0	-0.317247	0	0	0	-0.394316	NaN	0	-0.450575	0	0	0	-0.00968498	0	0	-0.2007	0	0	-0.265711	-0.26686	NaN	0	0	0	NaN	0	0	NaN	0	0	NaN	-0.150224	-0.219203	0	0	-0.253099
-0.219428	-0.353958	-0.174024	0	0	-0.353084	0	-0.0383144	0	-0.339676	0	-0.384211	0	NaN	0	NaN	0	0	0	-0.38169	-0.138374	0	-0.388507	0	0	0	-0.01669	0	0	-0.205496	0	0	-0.283468	-0.212821	-0.185236	0	0	0	-0.339844	0	0	0	0	0	NaN	-0.168345	-0.233589	0	0	-0.231106
-0.222927	-0.403871	-0.178814	0	0	-0.336673	0	-0.0307656	0	-0.343795	0	-0.363072	0	-0.39571	0	-0.276876	0	0	0	-0.391158	-0.119187	0	-0.444642	0	0	0	-0.0760918	0	0	-0.264687	0	0	-0.267574	-0.259216	-0.234455	0	0	0	NaN	0	0	0	0	0	-0.350219	-0.183672	NaN	0	0	-0.289579
-0.234806	-0.37279	-0.185541	0	0	-0.350048	0	-0.0294595	0	-0.382413	0	-0.377404	0	-0.349824	0	0	0	0	0	-0.379121	NaN	0	-0.447146	0	0	0	-0.0635914	0	0	-0.207427	0	0	-0.269081	-0.256924	-0.222105	0	0	0	-0.33931	0	0	0	0	0	-0.312567	-0.174911	-0.234341	0	0	-0.30185
-0.214513	-0.359198	-0.172623	0	0	-0.330956	0	-0.0446852	0	-0.362615	0	NaN	0	-0.327403	0	0	0	0	0	-0.402551	NaN	0	-0.449055	0	0	0	-0.0933505	0	0	-0.222727	0	0	-0.241909	NaN	-0.179862	0	0	0	-0.355568	0	0	0	0	0	-0.287797	NaN	-0.256457	0	0	-0.236736
-0.238076	-0.371699	-0.207414	0	0	-0.331893	0	-0.0296093	0	-0.352099	0	-0.334809	0	-0.382394	0	0	0	0	0	-0.400366	-0.176391	0	0	0	0	0	0.000625907	0	0	-0.20935	0	0	-0.290538	0	NaN	0	0	0	NaN	0	0	0	0	0	NaN	-0.203722	-0.244558	0	0	-0.288034
-0.224022	-0.359478	-0.187528	0	0	-0.340265	0	-0.02531	0	-0.355387	0	-0.327045	0	-0.380605	0	0	0	0	0	-0.441928	NaN	0	0	0	0	0	0.0753077	0	0	-0.231125	0	0	-0.259777	0	NaN	0	0	0	NaN	0	0	0	0	0	-0.375274	-0.193661	-0.225156	0	0	NaN
-0.234732	-0.370745	-0.192571	0	0	-0.315848	0	-0.0297705	0	-0.372363	0	-0.322302	0	-0.340939	0	0	0	0	0	-0.417533	NaN	0	0	0	0	0	0.128386	0	0	-0.271062	0	0	-0.271862	0	0.243158	0	0	0	-0.44001	0	0	0	0	0	NaN	-0.193763	-0.261945	0	0	-0.294855
-0.245496	-0.39829	-0.205234	0	0	-0.351702	0	-0.0290678	0	-0.37941	0	-0.351452	0	-0.385312	0	0	0	0	0	-0.395907	NaN	0	0	0	0	0	NaN	0	0	NaN	0	0	-0.273492	0	0	0	0	0	NaN	0	0	0	0	0	-0.327975	-0.188151	-0.27249	0	0	-0.237731
-0.258504	-0.383589	-0.204367	0	0	-0.349354	0	-0.0203006	0	-0.374741	0	-0.377173	0	-0.426486	0	0	0	0	0	-0.40644	NaN	0	0	0	0	0	0.240664	0	0	-0.23612	0	0	-0.242942	0	0	0	0	0	-0.404991	0	0	0	0	0	-0.347785	-0.185264	-0.287044	0	0	-0.31289
0	-0.393111	-0.207404	0	0	-0.387294	0	-0.0594246	0	-0.399556	0	-0.348325	0	-0.432425	0	0	0	0	0	-0.437456	-0.192612	0	0	0	0	0	0.244802	0	0	-0.242397	0	0	-0.269724	0	0	0	0	0	NaN	0	0	0	0	0	-0.356153	-0.182002	-0.272951	0	0	-0.268881
0	NaN	-0.181826	0	0	-0.380506	0	-0.0548128	0	-0.383632	0	-0.351882	0	-0.40722	0	0	0	0	0	0	-0.224313	0	0	0	0	0	0.223966	0	0	-0.237561	0	0	-0.295271	0	0	0	0	0	-0.335846	0	0	0	0	0	-0.371472	-0.180665	-0.270519	0	0	-0.299018
0	-0.398219	-0.19673	0	0	-0.388458	0	-0.0332048	0	-0.421906	0	-0.37895	0	NaN	0	0	0	0	0	0	0	0	0	0	0	0	0.239641	0	0	-0.242795	0	0	-0.252564	0	0	0	0	0	-0.338376	0	0	0	0	0	0	NaN	-0.255855	0	0	-0.268577
0	-0.407767	-0.171399	0	0	-0.374341	0	-0.03195	0	-0.40159	0	-0.363094	0	-0.36308	0	0	0	0	0	0	0	0	0	0	0	0	0.223119	0	0	-0.222636	0	0	-0.279236	0	0	0	0	0	NaN	0	0	0	0	0	0	-0.204116	-0.257059	0	0	-0.25889
0	-0.391181	-0.193158	0	0	-0.390379	0	-0.0236498	0	-0.395627	0	-0.330876	0	-0.353032	0	0	0	0	0	0	0	0	0	0	0	0	0.265705	0	0	-0.270145	0	0	-0.257111	0	0	0	0	0	-0.392867	0	0	0	0	0	0	-0.206364	-0.271213	0	0	-0.279805
0	-0.389715	-0.184751	0	0	-0.365102	0	0.00354378	0	-0.406399	0	-0.377449	0	-0.374432	0	0	0	0	0	0	0	0	0	0	0	0	0.259848	0	0	-0.250965	0	0	-0.270289	0	0	0	0	0	-0.358645	0	0	0	0	0	0	-0.233995	-0.280416	0	0	-0.293703
0	-0.393899	0	0	0	-0.378836	0	-0.0221928	0	-0.410305	0	-0.411692	0	NaN	0	0	0	0	0	0	0	0	0	0	0	0	0.296859	0	0	-0.313252	0	0	-0.256288	0	0	0	0	0	NaN	0	0	0	0	0	0	-0.240098	-0.241096	0	0	-0.278066
0	-0.398083	0	0	0	-0.378556	0	-0.0354574	0	-0.417633	0	0	0	-0.454926	0	0	0	0	0	0	0	0	0	0	0	0	0.319644	0	0	NaN	0	0	-0.241978	0	0	0	0	0	-0.351997	0	0	0	0	0	0	-0.206231	-0.275657	0	0	-0.258084
0	-0.415044	0	0	0	-0.386796	0	0.000492182	0	-0.401813	0	0	0	-0.416569	0	0	0	0	0	0	0	0	0	0	0	0	0.311043	0	0	-0.274995	0	0	-0.281168	0	0	0	0	0	NaN	0	0	0	0	0	0	-0.213365	-0.253278	0	0	-0.271935
0	-0.373272	0	0	0	-0.385461	0	-0.0284766	0	-0.385999	0	0	0	-0.397221	0	0	0	0	0	0	0	0	0	0	0	0	0.26844	0	0	-0.341783	0	0	-0.265705	0	0	0	0	0	NaN	0	0	0	0	0	0	-0.220754	-0.30766	0	0	-0.311221
0	-0.387807	0	0	0	-0.381197	0	-0.0284547	0	-0.375543	0	0	0	-0.424288	0	0	0	0	0	0	0	0	0	0	0	0	NaN	0	0	-0.349826	0	0	-0.298924	0	0	0	0	0	NaN	0	0	0	0	0	0	-0.205305	NaN	0	0	-0.318963
0	-0.376842	0	0	0	-0.353018	0	-0.0411034	0	-0.365491	0	0	0	-0.438054	0	0	0	0	0	0	0	0	0	0	0	0	0.126164	0	0	-0.301715	0	0	-0.274543	0	0	0	0	0	-0.312239	0	0	0	0	0	0	-0.177433	-0.26366	0	0	-0.27938
0	-0.3779	0	0	0	-0.358952	0	-0.0319709	0	-0.375349	0	0	0	-0.433515	0	0	0	0	0	0	0	0	0	0	0	0	0.1049	0	0	-0.326638	0	0	-0.265365	0	0	0	0	0	NaN	0	0	0	0	0	0	NaN	-0.278627	0	0	-0.269866
0	-0.385314	0	0	0	-0.344029	0	-0.0435444	0	-0.374662	0	0	0	-0.413177	0	0	0	0	0	0	0	0	0	0	0	0	0.125241	0	0	-0.324953	0	0	-0.243619	0	0	0	0	0	-0.391025	0	0	0	0	0	0	-0.234173	NaN	0	0	-0.235552
0	-0.36028	0	0	0	-0.356348	0	-0.0304082	0	NaN	0	0	0	-0.375872	0	0	0	0	0	0	0	0	0	0	0	0	0.127642	0	0	NaN	0	0	-0.230094	0	0	0	0	0	NaN	0	0	0	0	0	0	-0.233092	-0.298739	0	0	-0.280416
0	-0.354968	0	0	0	-0.336166	0	-0.0421964	0	-0.452532	0	0	0	NaN	0	0	0	0	0	0	0	0	0	0	0	0	0.1237	0	0	-0.203317	0	0	-0.272988	0	0	0	0	0	-0.420548	0	0	0	0	0	0	-0.23397	-0.275887	0	0	-0.258234
0	-0.369582	0	0	0	-0.365663	0	-0.0553763	0	-0.444857	0	0	0	-0.351017	0	0	0	0	0	0	0	0	0	0	0	0	0.122015	0	0	-0.296926	0	0	-0.243752	0	0	0	0	0	0	0	0	0	0	0	0	-0.241824	-0.285391	0	0	-0.304285
0	NaN	0	0	0	-0.344234	0	0	0	-0.425291	0	0	0	NaN	0	0	0	0	0	0	0	0	0	0	0	0	0.125005	0	0	-0.298425	0	0	-0.256226	0	0	0	0	0	0	0	0	0	0	0	0	-0.239696	-0.303308	0	0	-0.246854
0	-0.367907	0	0	0	-0.360187	0	0	0	-0.424606	0	0	0	0	0	0	0	0	0	0	0	0	0	0	0	0	0.143333	0	0	-0.331735	0	0	-0.274863	0	0	0	0	0	0	0	0	0	0	0	0	-0.234143	-0.352089	0	0	-0.270711
0	-0.379586	0	0	0	-0.385655	0	0	0	-0.458221	0	0	0	0	0	0	0	0	0	0	0	0	0	0	0	0	0.100106	0	0	-0.268942	0	0	-0.269685	0	0	0	0	0	0	0	0	0	0	0	0	-0.250634	-0.317754	0	0	-0.311315
0	-0.377775	0	0	0	-0.341594	0	0	0	-0.423425	0	0	0	0	0	0	0	0	0	0	0	0	0	0	0	0	0.129381	0	0	-0.263377	0	0	-0.281254	0	0	0	0	0	0	0	0	0	0	0	0	-0.244096	-0.297872	0	0	-0.319352
0	-0.366754	0	0	0	-0.322533	0	0	0	-0.455956	0	0	0	0	0	0	0	0	0	0	0	0	0	0	0	0	0.170978	0	0	-0.249421	0	0	-0.279086	0	0	0	0	0	0	0	0	0	0	0	0	-0.212605	-0.303469	0	0	-0.283925
0	-0.368184	0	0	0	-0.320577	0	0	0	NaN	0	0	0	0	0	0	0	0	0	0	0	0	0	0	0	0	0.0988529	0	0	-0.288204	0	0	-0.291616	0	0	0	0	0	0	0	0	0	0	0	0	-0.196369	-0.2875	0	0	-0.254778
0	0	0	0	0	-0.337331	0	0	0	-0.445431	0	0	0	0	0	0	0	0	0	0	0	0	0	0	0	0	0.117926	0	0	-0.2711	0	0	-0.295234	0	0	0	0	0	0	0	0	0	0	0	0	-0.233301	-0.286763	0	0	-0.266535
0	0	0	0	0	-0.336362	0	0	0	-0.428515	0	0	0	0	0	0	0	0	0	0	0	0	0	0	0	0	0.0988529	0	0	-0.26223	0	0	-0.306235	0	0	0	0	0	0	0	0	0	0	0	0	-0.203388	-0.306017	0	0	-0.294466
0	0	0	0	0	-0.326638	0	0	0	-0.437596	0	0	0	0	0	0	0	0	0	0	0	0	0	0	0	0	0.11395	0	0	-0.218611	0	0	-0.291269	0	0	0	0	0	0	0	0	0	0	0	0	-0.225215	0	0	0	-0.259563
0	0	0	0	0	NaN	0	0	0	0	0	0	0	0	0	0	0	0	0	0	0	0	0	0	0	0	0.100653	0	0	-0.217407	0	0	0	0	0	0	0	0	0	0	0	0	0	0	0	-0.203359	0	0	0	NaN
0	0	0	0	0	-0.346706	0	0	0	0	0	0	0	0	0	0	0	0	0	0	0	0	0	0	0	0	0.142869	0	0	-0.21211	0	0	0	0	0	0	0	0	0	0	0	0	0	0	0	-0.222275	0	0	0	-0.265797
0	0	0	0	0	-0.354741	0	0	0	0	0	0	0	0	0	0	0	0	0	0	0	0	0	0	0	0	0.137811	0	0	NaN	0	0	0	0	0	0	0	0	0	0	0	0	0	0	0	-0.21766	0	0	0	-0.286695
0	0	0	0	0	-0.354938	0	0	0	0	0	0	0	0	0	0	0	0	0	0	0	0	0	0	0	0	0.118938	0	0	-0.256546	0	0	0	0	0	0	0	0	0	0	0	0	0	0	0	-0.22703	0	0	0	-0.303728
0	0	0	0	0	-0.368274	0	0	0	0	0	0	0	0	0	0	0	0	0	0	0	0	0	0	0	0	0.112839	0	0	-0.228978	0	0	0	0	0	0	0	0	0	0	0	0	0	0	0	-0.231912	0	0	0	-0.311035
0	0	0	0	0	-0.329376	0	0	0	0	0	0	0	0	0	0	0	0	0	0	0	0	0	0	0	0	0.145668	0	0	-0.214677	0	0	0	0	0	0	0	0	0	0	0	0	0	0	0	0	0	0	0	-0.316016
0	0	0	0	0	-0.350544	0	0	0	0	0	0	0	0	0	0	0	0	0	0	0	0	0	0	0	0	0.126563	0	0	-0.261953	0	0	0	0	0	0	0	0	0	0	0	0	0	0	0	0	0	0	0	-0.323894
0	0	0	0	0	-0.35319	0	0	0	0	0	0	0	0	0	0	0	0	0	0	0	0	0	0	0	0	0.123142	0	0	-0.274682	0	0	0	0	0	0	0	0	0	0	0	0	0	0	0	0	0	0	0	-0.308668
0	0	0	0	0	-0.362882	0	0	0	0	0	0	0	0	0	0	0	0	0	0	0	0	0	0	0	0	0.146042	0	0	-0.277096	0	0	0	0	0	0	0	0	0	0	0	0	0	0	0	0	0	0	0	-0.303253
0	0	0	0	0	-0.375146	0	0	0	0	0	0	0	0	0	0	0	0	0	0	0	0	0	0	0	0	0.129659	0	0	-0.281205	0	0	0	0	0	0	0	0	0	0	0	0	0	0	0	0	0	0	0	0
0	0	0	0	0	-0.345497	0	0	0	0	0	0	0	0	0	0	0	0	0	0	0	0	0	0	0	0	0.0829088	0	0	-0.266511	0	0	0	0	0	0	0	0	0	0	0	0	0	0	0	0	0	0	0	0
0	0	0	0	0	-0.342784	0	0	0	0	0	0	0	0	0	0	0	0	0	0	0	0	0	0	0	0	0.095117	0	0	-0.227075	0	0	0	0	0	0	0	0	0	0	0	0	0	0	0	0	0	0	0	0
0	0	0	0	0	-0.35866	0	0	0	0	0	0	0	0	0	0	0	0	0	0	0	0	0	0	0	0	0.0975941	0	0	NaN	0	0	0	0	0	0	0	0	0	0	0	0	0	0	0	0	0	0	0	0
0	0	0	0	0	-0.370384	0	0	0	0	0	0	0	0	0	0	0	0	0	0	0	0	0	0	0	0	0.127901	0	0	-0.266608	0	0	0	0	0	0	0	0	0	0	0	0	0	0	0	0	0	0	0	0
0	0	0	0	0	-0.384754	0	0	0	0	0	0	0	0	0	0	0	0	0	0	0	0	0	0	0	0	0.124199	0	0	-0.302974	0	0	0	0	0	0	0	0	0	0	0	0	0	0	0	0	0	0	0	0
0	0	0	0	0	-0.378564	0	0	0	0	0	0	0	0	0	0	0	0	0	0	0	0	0	0	0	0	0.107231	0	0	NaN	0	0	0	0	0	0	0	0	0	0	0	0	0	0	0	0	0	0	0	0
0	0	0	0	0	-0.360924	0	0	0	0	0	0	0	0	0	0	0	0	0	0	0	0	0	0	0	0	0.082965	0	0	-0.295382	0	0	0	0	0	0	0	0	0	0	0	0	0	0	0	0	0	0	0	0
0	0	0	0	0	-0.349272	0	0	0	0	0	0	0	0	0	0	0	0	0	0	0	0	0	0	0	0	0.0521474	0	0	0	0	0	0	0	0	0	0	0	0	0	0	0	0	0	0	0	0	0	0	0
0	0	0	0	0	-0.363358	0	0	0	0	0	0	0	0	0	0	0	0	0	0	0	0	0	0	0	0	0.0515978	0	0	0	0	0	0	0	0	0	0	0	0	0	0	0	0	0	0	0	0	0	0	0
0	0	0	0	0	-0.374512	0	0	0	0	0	0	0	0	0	0	0	0	0	0	0	0	0	0	0	0	NaN	0	0	0	0	0	0	0	0	0	0	0	0	0	0	0	0	0	0	0	0	0	0	0
0	0	0	0	0	-0.365854	0	0	0	0	0	0	0	0	0	0	0	0	0	0	0	0	0	0	0	0	0.0513108	0	0	0	0	0	0	0	0	0	0	0	0	0	0	0	0	0	0	0	0	0	0	0
0	0	0	0	0	-0.373013	0	0	0	0	0	0	0	0	0	0	0	0	0	0	0	0	0	0	0	0	0.0787913	0	0	0	0	0	0	0	0	0	0	0	0	0	0	0	0	0	0	0	0	0	0	0
0	0	0	0	0	-0.384056	0	0	0	0	0	0	0	0	0	0	0	0	0	0	0	0	0	0	0	0	0.145903	0	0	0	0	0	0	0	0	0	0	0	0	0	0	0	0	0	0	0	0	0	0	0
0	0	0	0	0	-0.37983	0	0	0	0	0	0	0	0	0	0	0	0	0	0	0	0	0	0	0	0	0.106939	0	0	0	0	0	0	0	0	0	0	0	0	0	0	0	0	0	0	0	0	0	0	0
0	0	0	0	0	-0.370568	0	0	0	0	0	0	0	0	0	0	0	0	0	0	0	0	0	0	0	0	0.153125	0	0	0	0	0	0	0	0	0	0	0	0	0	0	0	0	0	0	0	0	0	0	0
0	0	0	0	0	-0.367614	0	0	0	0	0	0	0	0	0	0	0	0	0	0	0	0	0	0	0	0	0.128121	0	0	0	0	0	0	0	0	0	0	0	0	0	0	0	0	0	0	0	0	0	0	0
0	0	0	0	0	-0.373107	0	0	0	0	0	0	0	0	0	0	0	0	0	0	0	0	0	0	0	0	0.0850637	0	0	0	0	0	0	0	0	0	0	0	0	0	0	0	0	0	0	0	0	0	0	0
0	0	0	0	0	-0.358604	0	0	0	0	0	0	0	0	0	0	0	0	0	0	0	0	0	0	0	0	0.0961272	0	0	0	0	0	0	0	0	0	0	0	0	0	0	0	0	0	0	0	0	0	0	0
0	0	0	0	0	-0.360612	0	0	0	0	0	0	0	0	0	0	0	0	0	0	0	0	0	0	0	0	0.104745	0	0	0	0	0	0	0	0	0	0	0	0	0	0	0	0	0	0	0	0	0	0	0
0	0	0	0	0	-0.384076	0	0	0	0	0	0	0	0	0	0	0	0	0	0	0	0	0	0	0	0	0.150466	0	0	0	0	0	0	0	0	0	0	0	0	0	0	0	0	0	0	0	0	0	0	0
0	0	0	0	0	-0.416502	0	0	0	0	0	0	0	0	0	0	0	0	0	0	0	0	0	0	0	0	0	0	0	0	0	0	0	0	0	0	0	0	0	0	0	0	0	0	0	0	0	0	0	0
0	0	0	0	0	-0.401472	0	0	0	0	0	0	0	0	0	0	0	0	0	0	0	0	0	0	0	0	0	0	0	0	0	0	0	0	0	0	0	0	0	0	0	0	0	0	0	0	0	0	0	0
0	0	0	0	0	-0.385431	0	0	0	0	0	0	0	0	0	0	0	0	0	0	0	0	0	0	0	0	0	0	0	0	0	0	0	0	0	0	0	0	0	0	0	0	0	0	0	0	0	0	0	0
0	0	0	0	0	-0.401074	0	0	0	0	0	0	0	0	0	0	0	0	0	0	0	0	0	0	0	0	0	0	0	0	0	0	0	0	0	0	0	0	0	0	0	0	0	0	0	0	0	0	0	0
0	0	0	0	0	-0.400793	0	0	0	0	0	0	0	0	0	0	0	0	0	0	0	0	0	0	0	0	0	0	0	0	0	0	0	0	0	0	0	0	0	0	0	0	0	0	0	0	0	0	0	0
0	0	0	0	0	0	0	0	0	0	0	0	0	0	0	0	0	0	0	0	0	0	0	0	0	0	0	0	0	0	0	0	0	0	0	0	0	0	0	0	0	0	0	0	0	0	0	0	0	0
0	0	0	0	0	0	0	0	0	0	0	0	0	0	0	0	0	0	0	0	0	0	0	0	0	0	0	0	0	0	0	0	0	0	0	0	0	0	0	0	0	0	0	0	0	0	0	0	0	0
0	0	0	0	0	0	0	0	0	0	0	0	0	0	0	0	0	0	0	0	0	0	0	0	0	0	0	0	0	0	0	0	0	0	0	0	0	0	0	0	0	0	0	0	0	0	0	0	0	0
0	0	0	0	0	0	0	0	0	0	0	0	0	0	0	0	0	0	0	0	0	0	0	0	0	0	0	0	0	0	0	0	0	0	0	0	0	0	0	0	0	0	0	0	0	0	0	0	0	0
0	0	0	0	0	0	0	0	0	0	0	0	0	0	0	0	0	0	0	0	0	0	0	0	0	0	0	0	0	0	0	0	0	0	0	0	0	0	0	0	0	0	0	0	0	0	0	0	0	0
0	0	0	0	0	0	0	0	0	0	0	0	0	0	0	0	0	0	0	0	0	0	0	0	0	0	0	0	0	0	0	0	0	0	0	0	0	0	0	0	0	0	0	0	0	0	0	0	0	0
0	0	0	0	0	0	0	0	0	0	0	0	0	0	0	0	0	0	0	0	0	0	0	0	0	0	0	0	0	0	0	0	0	0	0	0	0	0	0	0	0	0	0	0	0	0	0	0	0	0
0	0	0	0	0	0	0	0	0	0	0	0	0	0	0	0	0	0	0	0	0	0	0	0	0	0	0	0	0	0	0	0	0	0	0	0	0	0	0	0	0	0	0	0	0	0	0	0	0	0
0	0	0	0	0	0	0	0	0	0	0	0	0	0	0	0	0	0	0	0	0	0	0	0	0	0	0	0	0	0	0	0	0	0	0	0	0	0	0	0	0	0	0	0	0	0	0	0	0	0
0	0	0	0	0	0	0	0	0	0	0	0	0	0	0	0	0	0	0	0	0	0	0	0	0	0	0	0	0	0	0	0	0	0	0	0	0	0	0	0	0	0	0	0	0	0	0	0	0	0
0	0	0	0	0	0	0	0	0	0	0	0	0	0	0	0	0	0	0	0	0	0	0	0	0	0	0	0	0	0	0	0	0	0	0	0	0	0	0	0	0	0	0	0	0	0	0	0	0	0
0	0	0	0	0	0	0	0	0	0	0	0	0	0	0	0	0	0	0	0	0	0	0	0	0	0	0	0	0	0	0	0	0	0	0	0	0	0	0	0	0	0	0	0	0	0	0	0	0	0
0	0	0	0	0	0	0	0	0	0	0	0	0	0	0	0	0	0	0	0	0	0	0	0	0	0	0	0	0	0	0	0	0	0	0	0	0	0	0	0	0	0	0	0	0	0	0	0	0	0
0	0	0	0	0	0	0	0	0	0	0	0	0	0	0	0	0	0	0	0	0	0	0	0	0	0	0	0	0	0	0	0	0	0	0	0	0	0	0	0	0	0	0	0	0	0	0	0	0	0
0	0	0	0	0	0	0	0	0	0	0	0	0	0	0	0	0	0	0	0	0	0	0	0	0	0	0	0	0	0	0	0	0	0	0	0	0	0	0	0	0	0	0	0	0	0	0	0	0	0
0	0	0	0	0	0	0	0	0	0	0	0	0	0	0	0	0	0	0	0	0	0	0	0	0	0	0	0	0	0	0	0	0	0	0	0	0	0	0	0	0	0	0	0	0	0	0	0	0	0
0	0	0	0	0	0	0	0	0	0	0	0	0	0	0	0	0	0	0	0	0	0	0	0	0	0	0	0	0	0	0	0	0	0	0	0	0	0	0	0	0	0	0	0	0	0	0	0	0	0
0	0	0	0	0	0	0	0	0	0	0	0	0	0	0	0	0	0	0	0	0	0	0	0	0	0	0	0	0	0	0	0	0	0	0	0	0	0	0	0	0	0	0	0	0	0	0	0	0	0
0	0	0	0	0	0	0	0	0	0	0	0	0	0	0	0	0	0	0	0	0	0	0	0	0	0	0	0	0	0	0	0	0	0	0	0	0	0	0	0	0	0	0	0	0	0	0	0	0	0
0	0	0	0	0	0	0	0	0	0	0	0	0	0	0	0	0	0	0	0	0	0	0	0	0	0	0	0	0	0	0	0	0	0	0	0	0	0	0	0	0	0	0	0	0	0	0	0	0	0
0	0	0	0	0	0	0	0	0	0	0	0	0	0	0	0	0	0	0	0	0	0	0	0	0	0	0	0	0	0	0	0	0	0	0	0	0	0	0	0	0	0	0	0	0	0	0	0	0	0
0	0	0	0	0	0	0	0	0	0	0	0	0	0	0	0	0	0	0	0	0	0	0	0	0	0	0	0	0	0	0	0	0	0	0	0	0	0	0	0	0	0	0	0	0	0	0	0	0	0
0	0	0	0	0	0	0	0	0	0	0	0	0	0	0	0	0	0	0	0	0	0	0	0	0	0	0	0	0	0	0	0	0	0	0	0	0	0	0	0	0	0	0	0	0	0	0	0	0	0
0	0	0	0	0	0	0	0	0	0	0	0	0	0	0	0	0	0	0	0	0	0	0	0	0	0	0	0	0	0	0	0	0	0	0	0	0	0	0	0	0	0	0	0	0	0	0	0	0	0
0	0	0	0	0	0	0	0	0	0	0	0	0	0	0	0	0	0	0	0	0	0	0	0	0	0	0	0	0	0	0	0	0	0	0	0	0	0	0	0	0	0	0	0	0	0	0	0	0	0
0	0	0	0	0	0	0	0	0	0	0	0	0	0	0	0	0	0	0	0	0	0	0	0	0	0	0	0	0	0	0	0	0	0	0	0	0	0	0	0	0	0	0	0	0	0	0	0	0	0
0	0	0	0	0	0	0	0	0	0	0	0	0	0	0	0	0	0	0	0	0	0	0	0	0	0	0	0	0	0	0	0	0	0	0	0	0	0	0	0	0	0	0	0	0	0	0	0	0	0
0	0	0	0	0	0	0	0	0	0	0	0	0	0	0	0	0	0	0	0	0	0	0	0	0	0	0	0	0	0	0	0	0	0	0	0	0	0	0	0	0	0	0	0	0	0	0	0	0	0
0	0	0	0	0	0	0	0	0	0	0	0	0	0	0	0	0	0	0	0	0	0	0	0	0	0	0	0	0	0	0	0	0	0	0	0	0	0	0	0	0	0	0	0	0	0	0	0	0	0
0	0	0	0	0	0	0	0	0	0	0	0	0	0	0	0	0	0	0	0	0	0	0	0	0	0	0	0	0	0	0	0	0	0	0	0	0	0	0	0	0	0	0	0	0	0	0	0	0	0
0	0	0	0	0	0	0	0	0	0	0	0	0	0	0	0	0	0	0	0	0	0	0	0	0	0	0	0	0	0	0	0	0	0	0	0	0	0	0	0	0	0	0	0	0	0	0	0	0	0
0	0	0	0	0	0	0	0	0	0	0	0	0	0	0	0	0	0	0	0	0	0	0	0	0	0	0	0	0	0	0	0	0	0	0	0	0	0	0	0	0	0	0	0	0	0	0	0	0	0
0	0	0	0	0	0	0	0	0	0	0	0	0	0	0	0	0	0	0	0	0	0	0	0	0	0	0	0	0	0	0	0	0	0	0	0	0	0	0	0	0	0	0	0	0	0	0	0	0	0
0	0	0	0	0	0	0	0	0	0	0	0	0	0	0	0	0	0	0	0	0	0	0	0	0	0	0	0	0	0	0	0	0	0	0	0	0	0	0	0	0	0	0	0	0	0	0	0	0	0
0	0	0	0	0	0	0	0	0	0	0	0	0	0	0	0	0	0	0	0	0	0	0	0	0	0	0	0	0	0	0	0	0	0	0	0	0	0	0	0	0	0	0	0	0	0	0	0	0	0
0	0	0	0	0	0	0	0	0	0	0	0	0	0	0	0	0	0	0	0	0	0	0	0	0	0	0	0	0	0	0	0	0	0	0	0	0	0	0	0	0	0	0	0	0	0	0	0	0	0
0	0	0	0	0	0	0	0	0	0	0	0	0	0	0	0	0	0	0	0	0	0	0	0	0	0	0	0	0	0	0	0	0	0	0	0	0	0	0	0	0	0	0	0	0	0	0	0	0	0
[truncated: 356 more columns]
