# Supplementary material for: Mapping the driving forces of chromosome structure and segregation in Escherichia coli
Source: Nucleic Acids Res. 2013 Jun 17;41(15):7370–7. doi: 10.1093/nar/gkt468 (PMC3753618; doi:10.1093/nar/gkt468)
Supplement: Supplementary Data [file supp_gkt468_nar-00959-h-2013-File006.zip › seg_paper_nar_supplemental_resub/Dataset 3.txt]

0	0	0	0	0	0	0	0	0	0	0	0	0	0	0	0	0	0	0	0	0	0	0	0	0	0	0	0	0	0	0	0	0	0	0	0	0	0	0	0	0	0	0	0	0	0	0	0	0	0
0	0	0	0	0	0	0	0	0	0	0	0	0	0	0	0	0	0	0	0	0	0	0	0	0	0	0	0	0	0	0	0	0	0	0	0	0	0	0	0	0	0	0	0	0	0	0	0	0	0
0	0	0	0	0	0	0	0	0	0	0	0	0	0	0	0	0	0	0	0	0	0	0	0	0	0	0	0	0	0	0	0	0	0	0	0	0	0	0	0	0	0	0	0	0	0	0	0	0	0
0	0	0	0	0	0	0	0	0	0	0	0	0	0	0	0	0	0	0	0	0	0	0	0	0	0	0	0	0	0	0	0	0	0	0	0	0	0	0	0	0	0	0	0	0	0	0	0	0	0
0	0	0	0	0	0	0	0	0	0	0	0	0	0	0	0	0	0	0	0	0	0	0	0	0	0	0	0	0	0	0	0	0	0	0	0	0	0	0	0	0	0	0	0	0	0	0	0	0	0
0	0	0	0	0	0	0	0	0	0	0	0	0	0	0	0	0	0	0	0	0	0	0	0	0	0	0	0	0	0	0	0	0	0	0	0	0	0	0	0	0	0	0	0	0	0	0	0	0	0
0	0	0	0	0	0	0	0	0	0	0	0	0	0	0	0	0	0	0	0	0	0	0	0	0	0	0	0	0	0	0	0	0	0	0	0	0	0	0	0	0	0	0	0	0	0	0	0	0	0
0	0	0	0	0	0	0	0	0	0	0	0	0	0	0	0	0	0	0	0	0	0	0	0	0	0	0	0	0	0	0	0	0	0	0	0	0	0	0	0	0	0	0	0	0	0	0	0	0	0
0	0	0	0	0	0	0	0	0	0	0	0	0	0	0	0	0	0	0	0	0	0	0	0	0	0	0	0	0	0	0	0	0	0	0	0	0	0	0	0	0	0	0	0	0	0	0	0	0	0
0	0	0	0	0	0	0	0	0	0	0	0	0	0	0	0	0	0	0	0	0	0	0	0	0	0	0	0	0	0	0	0	0	0	0	0	0	0	0	0	0	0	0	0	0	0	0	0	0	0
0	0	0	0	0	0	0	0	0	0	0	0	0	0	0	0	0	0	0	0	0	0	0	0	0	0	0	0	0	0	0	0	0	0	0	0	0	0	0	0	0	0	0	0	0	0	0	0	0	0
0	0	0	0	0	0	0	0	0	0	0	0	0	0	0	0	0	0	0	0	0	0	0	0	0	0	0	0	0	0	0	0	0	0	0	0	0	0	0	0	0	0	0	0	0	0	0	0	0	0
0	0	0	0	0	0	0	0	0	0	0	0	0	0	0	0	0	0	0	0	0	0	0	0	0	0	0	0	0	0	0	0	0	0	0	0	0	0	0	0	0	0	0	0	0	0	0	0	0	0
0	0	0	0	0	0	0	0	0	0	0	0	0	0	0	0	0	0	0	0	0	0	0	0	0	0	0	0	0	0	0	0	0	0	0	0	0	0	0	0	0	0	0	0	0	0	0	0	0	0
0	0	0	0	0	0	0	0	0	0	0	0	0	0	0	0	0	0	0	0	0	0	0	0	0	0	0	0	0	0	0	0	0	0	0	0	0	0	0	0	0	0	0	0	0	0	0	0	0	0
0	0	0	0	0	0	0	0	0	0	0	0	0	0	0	0	0	0	0	0	0	0	0	0	0	0	0	0	0	0	0	0	0	0	0	0	0	0	0	0	0	0	0	0	0	0	0	0	0	0
0	0	0	0	0	0	0	0	0	0	0	0	0	0	0	0	0	0	0	0	0	0	0	0	0	0	0	0	0	0	0	0	0	0	0	0	0	0	0	0	0	0	0	0	0	0	0	0	0	0
0	0	0	0	0	0	0	0	0	0	0	0	0	0	0	0	0	0	0	0	0	0	0	0	0	0	0	0	0	0	0	0	0	0	0	0	0	0	0	0	0	0	0	0	0	0	0	0	0	0
0	0	0	0	0	0	0	0	0	0	0	0	0	0	0	0	0	0	0	0	0	0	0	0	0	0	0	0	0	0	0	0	0	0	0	0	0	0	0	0	0	0	0	0	0	0	0	0	0	0
0	0	0	0	0	0	0	0	0	0	0	0	0	0	0	0	0	0	0	0	0	0	0	0	0	0	0	0	0	0	0	0	0	0	0	0	0	0	0	0	0	0	0	0	0	0	0	0	0	0
0	0	0	0	0	0	0	0	0	0	0	0	0	0	0	0	0	0	0	0	0	0	0	0	0	0	0	0	0	0	0	0	0	0	0	0	0	0	0	0	0	0	0	0	0	0	0	0	0	0
0	0	0	0	0	0	0	0	0	0	0	0	0	0	0	0	0	0	0	0	0	0	0	0	0	0	0	0	0	0	0	0	0	0	0	0	0	0	0	0	0	0	0	0	0	0	0	0	0	0
0	0	0	0	0	0	0	0	0	0	0	0	0	0	0	0	0	0	0	0	0	0	0	0	0	0	0	0	0	0	0	0	0	0	0	0	0	0	0	0	0	0	0	0	0	0	0	0	0	0
0	0	0	0	0	0	0	0	0	0	0	0	0	0	0	0	0	0	0	0	0	0	0	0	0	0	0	0	0	0	0	0	0	0	0	0	0	0	0	0	0	0	0	0	0	0	0	0	0	0
0	0	0	0	0	0	0	0	0	0	0	0	0	0	0	0	0	0	0	0	0	0	0	0	0	0	0	0	0	0	0	0	0	0	0	0	0	0	0	0	0	0	0	0	0	0	0	0	0	0
0	0	0	0	0	0	0	0	0	0	0	0	0	0	0	0	0	0	0	0	0	0	0	0	0	0	0	0	0	0	0	0	0	0	0	0	0	0	0	0	0	0	0	0	0	0	0	0	0	0
0	0	0	0	0	0	0	0	0	0	0	0	0	0	0	0	0	0	0	0	0	0	0	0	0	0	0	0	0	0	0	0	0	0	0	0	0	0	0	0	0	0	0	0	0	0	0	0	0	0
0	0	0	0	0	0	0	0	0	0	0	0	0	0	0	0	0	0	0	0	0	0	0	0	0	0	0	0	0	0	0	0	0	0	0	0	0	0	0	0	0	0	0	0	0	0	0	0	0	0
0	0	0	0	0	0	0	0	0	0	0	0	0	0	0	0	0	0	0	0	0	0	0	0	0	0	0	0	0	0	0	0	0	0	0	0	0	0	0	0	0	0	0	0	0	0	0	0	0	0
0	0	0	0	0	0	0	0	0	0	0	0	0	0	0	0	0	0	0	0	0	0	0	0	0	0	0	0	0	0	0	0	0	0	0	0	0	0	0	0	0	0	0	0	0	0	0	0	0	0
0	0	0	0	0	0	0	0	0	0	0	0	0	0	0	0	0	0	0	0	0	0	0	0	0	0	0	0	0	0	0	0	0	0	0	0	0	0	0	0	0	0	0	0	0	0	0	0	0	0
0	0	0	0	0	0	0	0	0	0	0	0	0	0	0	0	0	0	0	0	0	0	0	0	0	0	0	0	0	0	0	0	0	0	0	0	0	0	0	0	0	0	0	0	0	0	0	0	0	0
0	0	0	0	0	0	0	0	0	0	0	0	0	0	0	0	0	0	0	0	0	0	0	0	0	0	0	0	0	0	0	0	0	0	0	0	0	0	0	0	0	0	0	0	0	0	0	0	0	0
0	0	0	0	0	0	0	0	0	0	0	0	0	0	0	0	0	0	0	0	0	0	0	0	0	0	0	0	0	0	0	0	0	0	0	0	0	0	0	0	0	0	0	0	0	0	0	0	0	0
0	0	0	0	0	0	0	0	0	0	0	0	0	0	0	0	0	0	0	0	0	0	0	0	0	0	0	0	0	0	0	0	0	0	0	0	0	0	0	0	0	0	0	0	0	0	0	0	0	0
0	0	0	0	0	0	0	0	0	0	0	0	0	0	0	0	0	0	0	0	0	0	0	0	0	0	0	0	0	0	0	0	0	0	0	0	0	0	0	0	0	0	0	0	0	0	0	0	0	0
0	0	0	0	0	0	0	0	0	0	0	0	0	0	0	0	0	0	0	0	0	0	0	0	0	0	0	0	0	0	0	0	0	0	0	0	0	0	0	0	0	0	0	0	0	0	0	0	0	0
0	0	0	0	0	0	0	0	0	0	0	0	0	0	0	0	0	0	0	0	0	0	0	0	0	0	0	0	0	0	0	0	0	0	0	0	0	0	0	0	0	0	0	0	0	0	0	0	0	0
0	0	0	0	0	0	0	0	0	0	0	0	0	0	0	0	0	0	0	0	0	0	0	0	0	0	0	0	0	0	0	0	0	0	0	0	0	0	0	0	0	0	0	0	0	0	0	0	0	0
0	0	0	0	0	0	0	0	0	0	0	0	0	0	0	0	0	0	0	0	0	0	0	0	0	0	0	0	0	0	0	0	0	0	0	0	0	0	0	0	0	0	0	0	0	0	0	0	0	0
0	0	0	0	0	0	0	0	0	0	0	0	0	0	0	0	0	0	0	0	0	0	0	0	0	0	0	0	0	0	0	0	0	0	0	0	0	0	0	0	0	0	0	0	0	0	0	0	0	0
0	0	0	0	0	0	0	0	0	0	0	0	0	0	0	0	0	0	0	0	0	0	0	0	0	0	0	0	0	0	0	0	0	0	0	0	0	0	0	0	0	0	0	0	0	0	0	0	0	0
0	0	0	0	0	0	0	0	0	0	0	0	0	0	0	0	0	0	0	0	0	0	0	0	0	0	0	0	0	0	0	0	0	0	0	0	0	0	0	0	0	0	0	0	0	0	0	0	0	0
0	0	0	0	0	0	0	0	0	0	0	0	0	0	0	0	0	0	0	0	0	0	0	0	0	0	0	0	0	0	0	0	0	0	0	0	0	0	0	0	0	0	0	0	0	0	0	0	0	0
0	0	0	0	0	0	0	0	0	0	0	0	0	0	0	0	0	0	0	0	0	0	0	0	0	0	0	0	0	0	0	0	0	0	0	0	0	0	0	0	0	0	0	0	0	0	0	0	0	0
0	0	0	0	0	0	0	0	0	0	0	0	0	0	0	0	0	0	0	0	0	0	0	0	0	0	0	0	0	0	0	0	0	0	0	0	0	0	0	0	0	0	0	0	0	0	0	0	0	0
0	0	0	0	0	0	0	0	0	0	0	0	0	0	0	0	0	0	0	0	0	0	0	0	0	0	0	0	0	0	0	0	0	0	0	0	0	0	0	0	0	0	0	0	0	0	0	0	0	0
0	0	0	0	0	0	0	0	0	0	0	0	0	0	0	0	0	0	0	0	0	0	0	0	0	0	0	0	0	0	0	0	0	0	0	0	0	0	0	0	0	0	0	0	0	0	0	0	0	0
0	0	0	0	0	0	0	0	0	0	0	0	0	0	0	0	0	0	0	0	0	0	0	0	0	0	0	0	0	0	0	0	0	0	0	0	0	0	0	0	0	0	0	0	0	0	0	0	0	0
0	0	0	0	0	0	0	0	0	0	0	0	0	0	0	0	0	0	0	0	0	0	0	0	0	0	0	0	0	0	0	0	0	0	0	0	0	0	0	0	0	0	0	0	0	0	0	0	0	0
0	0	0	0	0	0	0	0	0	0	0	0	0	0	0	0	0	0	0	0	0	0	0	0	0	0	0	0	0	0	0	0	0	0	0	0	0	0	0	0	0	0	0	0	0	0	0	0	0	0
0	0	0	0	0	0	0	0	0	0	0	0	0	0	0	0	0	0	0	0	0	0	0	0	0	0	0	0	0	0	0	0	0	0	0	0	0	0	0	0	0	0	0	0	0	0	0	0	0	0
0	0	0	0	0	0	0	0	0	0	0	0	0	0	0	0	0	0	0	0	0	0	0	0	0	0	0	0	0	0	0	0	0	0	0	0	0	0	0	0	0	0	0	0	0	0	0	0	0	0
0	0	0	0	0	0	0	0	0	0	0	0	0	0	0	0	0	0	0	0	0	0	0	0	0	0	0	0	0	0	0	0	0	0	0	0	0	0	0	0	0	0	0	0	0	0	0	0	0	0
0	0	0	0	0	0	0	0	0	0	0	0	0	0	0	0	0	0	0	0	0	0	0	0	0	0	0	0	0	0	0	0	0	0	0	0	0	0	0	0	0	0	0	0	0	0	0	0	0	0
0	0	0	0	0	0	0	0	0	0	0	0	0	0	0	0	0	0	0	0	0	0	0	0	0	0	0	0	0	0	0	0	0	0	0	0	0	0	0	0	0	0	0	0	0	0	0	0	0	0
0	0	0	0	0	0	0	0	0	0	0	0	0	0	0	0	0	0	0	0	0	0	0	0	0	0	0	0	0	0	0	0	0	0	0	0	0	0	0	0	0	0	0	0	0	0	0	0	0	0
0	0	0	0	0	0	0	0	0	0	0	0	0	0	0	0	0	0	0	0	0	0	0	0	0	0	0	0	0	0	0	0	0	0	0	0	0	0	0	0	0	0	0	0	0	0	0	0	0	0
0	0	0	0	0	0	0	0	0	0	0	0	0	0	0	0	0	0	0	0	0	0	0	0	0	0	0	0	0	0	0	0	0	0	0	0	0	0	0	0	0	0	0	0	0	0	0	0	0	0
0	0	0	0	0	0	0	0	0	0	0	0	0	0	0	0	0	0	0	0	0	0	0	0	0	0	0	0	0	0	0	0	0	0	0	0	0	0	0	0	0	0	0	0	0	0	0	0	0	0
0	0	0	0	0	0	0	0	0	0	0	0	0	0	0	0	0	0	0	0	0	0	0	0	0	0	0	0	0	0	0	0	0	0	0	0	0	0	0	0	0	0	0	0	0	0	0	0	0	0
0	0	0	0	0	0	0	0	0	0	0	0	0	0	0	0	0	0	0	0	0	0	0	0	0	0	0	0	0	0	0	0	0	0	0	0	0	0	0	0	0	0	0	0	0	0	0	0	0	0
0	0	0	0	0	0	0	0	0	0	0	0	0	0	0	0	0	0	0	0	0	0	0	0	0	0	0	0	0	0	0	0	0	0	0	0	0	0	0	0	0	0	0	0	0	0	0	0	0	0
0	0	0	0	0	0	0	0	0	0	0	0	0	0	0	0	0	0	0	0	0	0	0	0	0	0	0	0	0	0	0	0	0	0	0	0	0	0	0	0	0	0	0	0	0	0	0	0	0	0
0	0	0	0	0	0	0	0	0	0	0	0	0	0	0	0	0	0	0	0	0	0	0	0	0	0	0	0	0	0	0	0	0	0	0	0	0	0	0	0	0	0	0	0	0	0	0	0	0	0
0	0	0	0	0	0	0	0	0	0	0	0	0	0	0	0	0	0	0	0	0	0	0	0	0	0	0	0	0	0	0	0	0	0	0	0	0	0	0	0	0	0	0	0	0	0	0	0	0	0
0	0	0	0	0	0	0	0	0	0	0	0	0	0	0	0	0	0	0	0	0	0	0	0	0	0	0	0	0	0	0	0	0	0	0	0	0	0	0	0	0	0	0	0	0	0	0	0	0	0
0	0	0	0	0	0	0	0	0	0	0	0	0	0	0	0	0	0	0	0	0	0	0	0	0	0	0	0	0	0	0	0	0	0	0	0	0	0	0	0	0	0	0	0	0	0	0	0	0	0
0	0	0	0	0	0	0	0	0	0	0	0	0	0	0	0	0	0	0	0	0	0	0	0	0	0	0	0	0	0	0	0	0	0	0	0	0	0	0	0	0	0	0	0	0	0	0	0	0	0
0	0	0	-0.0282855	0	0	0	0	0	0	0	0	0	0	0	0	0	0	0	0	0	0	0	0	0	0	0	0	0	0	0	0	0	0	0	0	0	0	0	0	0	0	0	0	0	0	0	0	0	0
0	0	0	-0.0246759	0	0	0	0	0	0	0	0	0	0	0	0	0	0	0	0	0	0	0	0	0	0	0	0	0	0	0	0	0	0	0	0	0	0	0	0	0	0	0	0	0	0	0	0	0	0
0	0	0	-0.0213156	0	0	0	0	0	0	0	0	0	0	0	0	0	0	0	0	0	0	0	0	0	0	0	0	0	0	0	0	0	0	0	0	0	0	0	0	0	0	0	0	0	0	0	0	0	0
0	0	0	0.0549441	0	0	0	0	0	0	0	0	0	0	0	0	0	0	0	0	0	0	0	0	0	0	0	0	0	0	0	0	0	0	0	0	0	0	0	0	0	0	0	0	0	0	0	0	0	0
0	0	0	0.03476	0	0	0	0	0	0	0	0	0	0	0	0	0	0	0	0	0	0	0	0	0	0	0	0	0	0	0	0	0	0	0	0	0	0	0	0	0	0	0	0	0	0	0	0	0	0
0	0	0	0.099868	0	0	0	0	0	0	0	0	0	0	0	0	0	0	0	0	0	0	0	0	0	0	0	0	0	0	0	0	0	0	0	0	0	0	0	0	0	0	0	0	0	0	0	0	0	0
0	0	0	0.0496884	0	0	0	0	0	0	0	0	0	0	0	0	0	0	0	0	0	0	0	0	0	0	0	0	0	0	0	0	0	0	0	0	0	0	0	0	0	0	0	0	0	0	0	0	0	0
0	0	0	0.0591156	0	0	0	0	0	0	0	0	0	0	0	0	0	0	0	0	0	0	0	0	0	0	0	0	0	0	0	0	0	0	0	0	0	0	0	0	0	0	0	0	0	0	0	0	0	0
0	0	0	0.0540675	0	0	0	0	0	0	0	0	0	0	0	0	0	0	0	0	0	0	0	0	0	0	0	0	0	0	0	0	0	0	0	0	0	0	0	0	0	0	0	0	0	0	0	0	0	0
0	0	0	0.0838669	0	0	0	0	0	0	0	0	0	0	0	0	0	0	0	0	0	0	0	0	0	0	0	0	0	0	0	0	0	0	0	0	0	0	0	0	0	0	0	0	0	0	0	0	0	0
0	0	0	0.126628	0	0	0	0	0	0	0	0	0	0	0	0	0	0	0	0	0	0	0	0	0	0	0	0	0	0	0	0	0	0	0	0	0	0	0	0	0	0	0	0	0	0	0	0	0	0
0	0	0	0.130131	0	0	0	0	0	0	0	0	0	0	0	0	0	0	0	0	0	0	0	0	0	0	0	0	0	0	0	0	0	0	0	0	0	0	0	0	0	0	0	0	0	0	0	0	0	0
0	0	0	0.112217	0	0	0	0	0	0	0	0	0	0	0	0	0	0	0	0	0	0	0	0	0	0	0	0	0	0	0	0	0	0	0	0	0	0	0	0	0	0	0	0	0	0	0	0	0	0
0	0	0	0.126747	0	0	0	0	0	0	0	0	0	0	0	0	0	0	0	0	0	0	0	0	0	0	0	0	0	0	0	0	0	0	0	0	0	0	0	0	0	0	0	0	0	0	0	0	0	0
0	0	0	0.107758	0	0	0	0	0	0	0	0	0	0	0	0	0	0	0	0	0	0	0	0	0	0	0	0	0	0	0	0	0	0	0	0	0	0	0	0	0	0	0	0	0	0	0	0	0	0
0	0	0	0.103797	0	0	0	0	0	0	0	0	0	0	0	0	0	0	0	0	0	0	0	0	0	0	0	0	0	0	0	0	0	0	0	0	0	0	0	0	0	0	0	0	0	0	0	0	0	0
0	0	0	0.0966498	0	0	0	0	0	0	0	0	0	0	0	0	0	0	0	0	0	0	0	0	0	0	0	0	0	0	0	0	0	0	0	0	0	0	0	0	0	0	0	0	0	0	0	0	0	0
0	0	0	0.07193	0	0	0	0	0	0	0	0	0	0	0	0	0	0	0	0	0	0	0	0	0	0	0	0	0	0	0	0	0	0	0	0	0	0	0	0	0	0	0	0	0	0	0	0	0	0
0	0	0	0.108732	0	0	0	0	0	0	0	0	0	0	0	0	0	0	0	0	0	0	0	0	0	0	0	0	0	0	0	0	0	0	0	0	0	0	0	0	0	0	0	0	0	0	0	0	0	0
0	0	0	0.0304004	0	0	0	0	0	0	0	0	0	0	0	0	0	0	0	0	0	0	0	0	0	0	0	0	0	0	0	0	0	0	0	0	0	0	0	0	0	0	0	0	0	0	0	0	0	0
0	0	0	0.0322628	0	0	0	0	0	0	0	0	0	0	0	0	0	0	0	0	0	0	0	0	0	0	0	0	0	0	0	0	0	0	0	0	0	0	0	0	0	0	0	0	0	0	0	0	0	0
0	0	0	0.0352286	0	0	0	0	0	0	0	0	0	0	0	0	0	0	0	0	0	0	0	0	0	0	0	0	0	0	0	0	0	0	0	0	0	0	0	0	0	0	0	0	0	0	0	0	0	0
0	0	0	0.0711617	0	0	0	0	0	0	0	0	0	0	0	0	0	0	0	0	0	0	0	0	0	0	0	0	0	0	0	0	0	0	0	0	0	0	0	0	0	0	0	0	0	0	0	0	0	0
0	0	0	0.0825441	0	0	0	0	0	0	0	0	0	0	0	0	0	0	0	0	0	0	0	0	0	0	0	0	0	0	0	0	0	0	0	0	0	0	0	0	0	0	0	0	0	0	0	0	0	0
0	0	0	0.0771023	0	0	0	0	0	0	0	0	0	0	0	0	0	0	0	0	0	0	0	0	0	0	0	0	0	0	0	0	0	0	0	0	0	0	0	0	0	0	0	0	0	0	0	0	0	0
0	0	0	0.11503	0	0	0	0	0	0	0	0	0	0	0	0	0	0	0	0	0	0	0	0	0	0	0	0	0	0	0	0	0	0	0	0	0	0	0	0	0	0	0	0	0	0	0	0	0	0
0	0	0	0.155944	0	0	0	0	0	0	0	0	0	0	0	0	0	0	0	0	0	0	0	0	0	0	0	0	0	0	0	0	0	0	0	0	0	0	0	0	0	0	0	0	0	0	0	0	0	0
0	0	0	0.110989	0	0	0	0	0	0	0	0	0	0	0	0	0	0	0	0	0	0	0	0	0	0	0	0	0	0	0	0	0	0	0	0	0	0	0	0	0	0	0	0	0	0	0	0	0	0
0	0	0	0.150141	0	0	0	0	0	0	0	0	0	0	0	0	0	0	0	0	0	0	0	0	0	0	0	0	0	0	0	0	0	0	0	0	0	0	0	0	0	0	0	0	0	0	0	0	0	0
0	0	0	0.207639	0	0	0	0	0	0	0	0	0	0	0	0	0	0	0	0	0	0	0	0	0	0	0	0	0	0	0	0	0	0	0	0	0	0	0	0	0	0	0	0	0	0	0	0	0	0
0	0	0	0.190099	0	0	0	0	0	0	0	0	0	0	0	0	0	0	0	0	0	0	0	0	0	0	0	0	0	0	0	0	0	0	0	0	0	0	0	0	0	0	0	0	0	0	0	0	0	0
0	0	0	0.183245	0	0	0	0	0	0	0	0	0	0	0	0	0	0	0	0	0	0	0	0	0	0	0	0	0	0	0	0	0	0	0	0	0	0	0	0	0	0	0	0	0	0	0	0	0	0
0	0	0	0.133822	0	0	0	0	0	0	0	0	0	0	0	0	0	0	0	0	0	0	0	0	0	0	0	0	0	0	0	0	0	0	0	0	0	0	0	0	0	0	0	0	0	0	0	0	0	0
0	0	0	0.158826	0	0	0	0	0	0	0	0	0	0	0	0	0	0	0	0	0	0	0	0	0	0	0	0	0	0	0	0	0	0	0	0	0	0	0	0	0	0	0	0	0	0	0	0	0	0
0	0	0	0.155991	0	0	0	0	0	0	0	0	0	0	0	0	0	0	0	0	0	0	0	0	0	0	0	0	0	0	0	0	0	0	0	0	0	0	0	0	0	0	0	0	0	0	0	0	0	0
0	0	0	0.168744	0	0	0	0	0	0	0	0	0	0	0	0	0	0	0	0	0	0	0	0	0	0	0	0	0	0	0	0	0	0	0	0	0	0	0	0	0	0	0	0	0	0	0	0	0	0
0	0	0	0.174866	0	0	0	0	0	0	0	0	0	0	0	0	0	0	0	0	0	0	0	0	0	0	0	0	0	0	0	0	0	0	0	0	0	0	0	0	0	0	0	0	0	0	0	0	0	0
0	0	0	0.148597	0	0	0	0	0	0	0	0	0	0	0	0	0	0	0	0	0	0	0	0	0	0	0	0	0	0	0	0	0	0	0	0	0	0	0	0	0	0	0	0	0	0	0	0	0	0
0	0	0	0.159733	0	0	0	0	0	0	0	0	0	0	0	0	0	0	0	0	0	0	0	0	0	0	0	0	0	0	0	0	0	0	0	0	0	0	0	0	0	0	0	0	0	0	0	0	0	0
0	0	0	0.131874	0	0	0	0	0	0	0	0	0	0	0	0	0	0	0	0	0	0	0	0	0	0	0	0	0	0	0	0	0	0	0	0	0	0	0	0	0	0	0	0	0	0	0	0	0	0
0	0	0	0.0886574	0	0	0	0	0	0	0	0	0	0	0	0	0	0	0	0	0	0	0	0	0	0	0	0	0	0	0	0	0	0	0	0	0	0	0	0	0	0	0	0	0	0	0	0	0	0
0	0	0	0.0789213	0	0	0	0	0	0	0	0	0	0	0	0	0	0	0	0	0	0	0	0	0	0	0	0	0	0	0	0	0	0	0	0	0	0	0	0	0	0	0	0	0	0	0	0	0	0
0	0	0	0.0368858	0	0	0	0	0	0	0	0	0	0	0	0	0	0	0	0	0	0	0	0	0	0	0	0	0	0	0	0	0	0	0	0	0	0	0	0	0	0	0	0	0	0	0	0	0	0
0	0	0	0.0265587	0	0	0	0	0	0	0	0	0	0	0	0	0	0	0	0	0	0	0	0	NaN	0	0	0	0	0	0	0	0	0	0	0	0	0	0	0	0	0	0	0	0	0	0	0	0	0
0	0	0	0.0610679	0	0	0	0	0	0	0	0	0	0	0	0	0	0	0	0	0	0	0	0	-0.176452	0	0	0	0	0	0	0	0	0	0	0	0	0	0	0	0	0	0	0	0	0	0	0	0	0
0	0	0	0.0557754	0	0	0	0	0	0	0	0	0	0	0	0	0	0	0	0	0	0	0	0	-0.140723	0	0	0	0	0	0	0	0	0	0	0	0	0	0	0	0	0	0	0	0	0	0	0	0	0
0	0	0	0.0674452	0	0	0	0	-0.0102851	0	0	0	0	0	0	0	0	0	0	0	0	0	0	0	-0.129101	0	0	0	0	0	0	0	0	0	0	0	0	0	0	0	0	0	0	0	0	0	0	0	0	0
0	0	0	0.0998031	0	0	0	0	-0.007508	0	0	0	0	0	0	0	0	0	0	0	0	0	0	0	-0.0894463	0	0	0	0	0	0	0	0	0	0	0	0	0	0	0	0	0	0	0	0	0	0	0	0	0
0	0	0	0.168632	0	0	0	0	-0.0147362	0	0	0	0	0	0	0	0	0	0	0	0	0	0	0	-0.0845268	0	0	0	0	0	0	0	0	0	0	0	0	0	0	0	0	0	0	0	0	0	0	0	0	0
0	0	0	0.111388	0	0	0	0	-0.0426966	0	0	0	0	0	0	0	0	0	0	0	0	0	0	0	-0.139427	0	0	0	0	0	0	0	0	0	0	0	0	0	0	0	0	0	0	0	0	0	0	0	-0	0
0	0	0	0.098393	0	0	0	0	-0.0594921	0	0	0	0	0	0	0	0	0	0	0	0	0	0	0	-0.175777	0	0	0	0	0	0	0	0	0	0	0	0	0	0	0	0	0	0	0	0	0	0	0	0.0209488	0
0	0	0	0.13797	0	0	0	0	-0.110668	0	0	0	0	0	0	0	0	0	0	0	0	0	0	0	-0.126799	0	0	0	0	0	-0	0	0	0	0	0	0	0	0	0	0	0	0	0	0	0	0	0	-0.0160684	0
0	0	0	0.136743	0	0	0	0	-0.0639828	0	0	0	0	0	0	0	0	0	0	0	0	0	0	0	-0.0730023	0	0	0	0	0	-0.053247	0	0	0	0	0	0	0	0	0	0	0	0	0	0	0	0	0	-0.000300937	0
0	0	0	0.115113	0	0	0	0	-0.0583847	0	0	0	0	0	0	0	0	0	0	0	0	0	0	0	-0.104367	0	0	0	0	0	-0.0695479	0	0	0	0	0	0	0	0	0	0	0	0	0	0	0	0	0	-0.0195993	0
0	0	0	0.0753248	0	0	0	0	-0.169218	0	0	0	0	0	0	0	0	0	0	0	0	0	0	0	-0.108946	0	0	0	0	0	-0.091893	0	0	0	0	0	0	0	0	0	0	0	0	0	0	0	0	0	0.00247084	0
0	0	0	0.0664534	0	0	0	0	-0.155636	0	0	0	0	0	0	0	0	0	0	0	0	0	0	0	-0.137647	0	0	0	0	0	-0.0426999	0	0	0	0	0	0	0	0	0	0	0	0	0	0	0	0	0	0.0194561	0
0	0	0	0.0875383	0	0	0	0	-0.032625	0	0	0	0	0	0	0	0	0	0	0	0	0	0	0	-0.024706	0	0	0	0	0	-0.0355017	0	0	0	0	0	0	0	0	0	0	0	0	0	0	0	0	0	-0.0291872	0
0	0	0	0.0625164	0	0	0	0	-0.0749399	0	0	0	0	0	0	0	0	0	0	0	0	0	0	0	-0.0637119	0	0	0	0	0	-0.0775491	0	0	0	0	0	0	0	0	0	0	0	0	0	0	0	0	0	-0.0297402	0
0	0	0	0.0770104	0	0	0	0	-0.0887382	0	0	0	0	0	0	0	0	0	0	0	0	0	0	0	-0.0789188	0	0	0	0	0	-0.0132063	0	0	0	0	0	0	0	0	0	0	0	0	0	0	0	0	0	-0.0126533	0
0	0	0	0.0477783	0	0	0	0	-0.0789634	0	0	0	0	0	0	0	0	0	0	0	0	0	0	0	-0.0321049	0	0	0	0	0	-0.0145006	0	0	0	0	0	0	0	0	0	0	0	0	0	0	0	0	0	0.00730271	0
0	0	0	0.0265474	0	0	0	0	-0.0704611	0	0	0	0	0	0	0	0	0	0	0	0	0	0	0	0.00471254	0	0	0	0	0	0.0399375	0	0	0	0	0	0	-0	0	0	0	0	0	0	0	0	0	0	-0.0241544	0
0	0	0	0.0419721	0	0	0	0	-0.0921175	0	0	0	0	0	0	0	0	0	0	0	0	0	0	0	0.0116408	0	0	0	0	0	0.104896	0	0	0	0	0	0	0.0223082	0	0	0	0	0	0	0	0	0	0	-0.0130283	0
0	0	0	0.0567513	0	0	0	0	-0.0605592	0	0	0	0	0	0	0	0	0	0	0	0	0	0	0	-0.0227892	0	0	0	0	0	0.049083	0	0	0	0	0	0	0.02757	0	0	0	0	0	0	0	0	0	0	0.0458899	0
0	0	0	0.0791224	0	0	0	0	-0.0277819	0	0	0	0	0	0	0	0	0	0	0	0	0	0	0	-0.0264787	0	0	0	0	0	0.0144365	0	0	0	0	0	0	0.098228	0	0	0	0	0	0	0	0	0	0	0.0408158	0
0	0	0	0.0742786	0	0	0	0	-0.0467664	0	0	0	0	0	0	0	0	0	0	0	0	0	0	0	-0.0933942	0	0	0	0	0	-0.0378242	0	0	0	0	0	0	NaN	0	0	0	0	0	0	0	0	0	0	0.0216022	0
0	0	0	0.0561698	0	0	0	0	-0.126313	0	0	0	0	0	0	0	0	0	0	0	0	0	0	0	-0.113641	0	0	0	0	0	-0.017292	0	0	0	0	0	0	-0.00647409	0	0	0	0	0	0	0	0	0	0	0.0412915	0
0	0	0	0.0269247	0	0	0	0	-0.104533	0	0	0	0	0	0	0	0	0	0	0	0	0	0	0	-0.117515	0	0	0	0	0	-0.0533448	0	0	0	0	0	0	-0.0101969	0	0	0	0	0	0	0	0	0	0	0.0145394	0
0	0	0	0.0424833	0	0	-0	0	-0.0661743	0	0	0	0	0	0	0	0	0	0	0	0	0	0	0	-0.126173	0	0	0	0	0	-0.0547794	0	0	0	0	0	0	0.0172702	0	0	0	0	0	0	0	0	0	0	0.0728317	0
0	0	0	0.076692	0	0	0.0106262	0	-0.0937557	0	0	0	0	0	0	0	0	0	0	0	0	0	0	0	-0.0896183	0	0	0	0	0	-0.0399067	0	0	0	0	0	0	0.0208393	0	0	0	0	0	0	0	0	0	0	0.0450169	0
0	0	0	0.0521301	0	0	0.0293259	0	-0.0300696	0	0	0	0	0	0	0	0	0	0	0	0	0	0.0503046	0	-0.0296924	0	0	0	0	0	-0.0588331	0	0	0	0	0	0	0.000351883	0	0	0	0	0	0	0	0	0	0	0.0121473	0
0	0	0	0.0678572	0	0	-0.0112652	0	-0.00226228	0	0	0	0	0	0	0	0	0	0	0	0	0	-0.0189345	0	0.0101929	0	0	0	0	0	-0.0436318	0	0	0	0	0	0	-0.00762459	0	0	0	0	0	0	0	0	0	0	-0.0172679	0
0	0	0	0.0911083	0	0	0.0801679	0	0.0282331	0	0	0	0	0	0	0	0	0	0	0	0	0	-0.0698767	0	0.0164829	0	0	0	0	0	-0.00950611	0	0	0	0	0	0	-0.00184436	0	0	0	0	0	0	0	0	0	0	-0.0227894	0
0	0	0	0.102145	0	0	0.0889212	0	-0.00226228	0	0	0	0	0	0	0	0	0	0	0	0	0	-0.0664363	0	0.00743166	0	0	0	0	0	-0.0122758	0	0	0	0	0	0	0.0193114	0	0	0	0	0	0	0	0	0	0	-0.0712448	0
0	0	0	0.090583	0	0	0.0210524	0	-0.0750356	0	0	0	0	0	0	0	0	0	0	0	0	0	-0.0536651	0	0.0676581	0	0	0	0	0	-0.0262694	0	0	0	0	0	0	0.0232386	0	0	0	0	0	0	0	0	0	0	-0.0225293	0
0	0	0	0.101477	0	0	0.0153415	0	-0.0722256	0	0	0	0	0	0	0	0	0	0	0	0	0	-0.082622	0	-0.00296922	0	0	0	0	0	0.00314058	0	0	0	0	0	0	-0.0223778	0	0	0	0	0	0	0	0	0	0	-0.00172762	0
0	0	0	0.0825692	0	0	0.0280801	0	-0.0368885	0	0	0	0	0	0	0	0	0	0	0	0	0	-0.0711002	0	0.0450963	0	0	0	0	0	-0.00439673	0	0	0	0	0	0	-0.0588885	0	0	0.000325494	0	0	0	0	0	0	0	0.0443623	0
0	0	0	0.0344095	0	0	0.0795696	0	-0.0114161	0	0	0	0	0	0	0	0	0	0	0	0	0	-0.0775381	0	0.0520933	0	0	0	0	0	-0.0196336	0	0	0	0	0	0	-0.0720609	0	0	0.0346565	0	0	0	0	0	0	0	0.0769462	0
0	0	0	0.0348098	0	0	0.0572608	0	-0.0408053	0	0	0	0	0	0	0	0	0	0	0	0	0	-0.0795579	0	0.00541491	0	0	0	0	0	-0.0420278	0	0	0	0	0	0	-0.084097	0	0	-0.0450189	0	0	0	0	0	0	0	0.135429	0
0	0	0	0.044081	0	0	-0.00287892	0	-0.103859	0	0	0	0	0	0	0	0	0	0	0	0	0	-0.0579767	0	0.0357939	0	0	0	0	0	-0.0821018	0	0	0	0	0	0	-0.0532103	0	0	-0.0422816	0	0	0	0	0	0	0	0.136426	0
0	0	0	-0.015089	0	0	0.0222114	0	-0.0770723	0	0	0	0	0	0	0	0	0	0	0	0	0	-0.0423647	0	0.0362173	0	0	0	0	0	-0.0847747	0	0	0	0	0	0	-0.0872517	0	0	-0.0304485	0	0	0	0	0	0	0	0.110891	0
0	0	0	-0.00305205	0	0	0.0620659	0	-0.0701823	0	0	0	0	0	0	0	0	0	0	0	0	0	-0.0390741	0	-0.0549623	0	0	0	0	0	-0.0833126	0	0	0	0	0	0	0.00374291	0	0	-0.0315444	0	0	0	0	0	0	0	0.0573809	0
0	0	0	0.0379834	0	0	0.0622905	0	-0.0701065	0	0	0	0	0	0	0	0	0	0	0	0	0	-0.0735034	0	-0.0144355	0	0	0	0	0	-0.0684001	0	0	0	0	0	0	-0.0579268	0	0	-0.0243405	0	0	0	0	0	0	0	0.10372	0
0	0	0	0.0498279	0	0	0.072303	0	-0.0719732	0	0	0	0	0	0	0	0	0	0	0	0	0	-0.009111	0	-0.00391369	0	0	0	0	0	-0.0440554	0	0	0	0	0	0	-0.0408617	0	0	-0.0392979	0	0	0	0	0	0	0	0.100639	0
0	0	0	0.0614452	0	0	0.0191853	0	-0.0732485	0	0	0	0	0	0	0	0	0	0	0	0	0	-0.0288029	0	0.061837	0	0	0	0	0	-0.0045757	0	0	0	0	0	0	-0.0452091	0	0	-0.0273815	0	0	0	0	0	0	0	0.0503751	0
0	0	0	0.0789079	0	0	0.0404353	0	-0.0752102	0	0	0	0	0	0	0	0	0	0	0	0	0	0.0245243	0	0.0264669	0	0	0	0	0	-0.0549226	0	0	0	0	0	0	-0.0582342	0	0	-0.0207561	0	0	0	0	0	0	0	0.074902	0
0	0	0	0.104095	0	0	0.0390044	0	-0.0582272	0	0	0	0	0	0	0	0	0	0	0	0	0	-0.0298318	0	-0.00233935	0	0	0	0	0	-0.0982179	0	0	0	0	0	0	-0.0370845	-0.0387889	0	-0.0627538	0	0	0	0	0	0	0	0.0584047	0
0	0	0	0.0801432	0	0	0.0279779	0	-0.105946	0	0	0	0	0	0	0	0	0	0	0	0	0	-0.00498236	0	-0.00153754	0	0	0	0	0	-0.0410368	0	0	0	0	0	0	-0.037498	-0.0736438	0	-0.0499008	0	0	0	0	-0.0193464	0	0	0.0538401	0
0	0	0	0.0949366	0	0	0.0740043	0	-0.0873128	0	0	0	0	0	0	0	0	0	0	0	0	0	0.0107998	0	0.061699	0	0	0	0	0	-0.0592429	0	0	0	0	0	0	-0.00294032	-0.0234697	0	-0.0507865	0	0	0	0	-0.0193469	0	0	0.0412436	0
0	0	0	0.0877762	0	0	0.0414383	0	-0.0608158	0	0	0	0	0	0	0	0	0	0	0	0	0	0.00573319	0	-0.0417649	0	0	0	0	0	0.00334619	0	0	0	0	0	0	-0.0115634	-0.00743536	0	-0.0615718	0	0	0	0	0.0250568	0	0	-0.038323	0
0	0	0	0.0659626	0	0	0.0949215	0	-0.104618	0	0	0	0	0	0	0	0	0	0	0	0	0	0.0293061	0	0.00195039	0	0	0	0	0	-0.00338241	0	0	0	0	0	0	-0.0283626	-0.0230485	0	-0.0600524	0	0	0	0	0.0313459	0	0	-0.0466011	0
0	0	0	0.080253	0	0	0.0717047	0	-0.0487199	0	0	0	0	0	0	0	0	0	0	0.0151093	0	-0.0332543	0.0232331	0	0.0265619	0	0	0	0	0	-0.0264113	0	0	0	0	0	0	-0.0272486	-0.013594	0	-0.0490488	0	0	0	0	0.0361618	0	0	-0.0329215	0
0	0	0	0.0429039	0	0	0.0614794	0	-0.0414687	0	0	0	0	0	0	0	0	0	0	0.0280691	0	-0.0329592	0.0447683	0	-0.0804467	0	0	0	0	0	-0.0117473	0	0	0	0	0	0	-0.0875251	0.00673585	0	-0.0411928	0	0	0	0	0.0287095	0	0	-0.0313141	0
0	0	0	0.0380252	0	0	0.0593838	0	-0.08112	0	0	0	0	0	0	0	0	0	0	0.0199504	0	-0.0209212	0.0570467	0	-0.0221325	0	0	0	0	0	-0.0515076	0	0	0	0	0	0	-0.104091	0.0238074	0	-0.0888025	0	0	0	0	0.0327232	0	0	-0.0555565	0
0	0	0	0.0212985	0	0	0.0713593	0	-0.115318	0	0	0	0	0	0	0	0	0	0	0.0440732	0	-0.0374412	-0.0100188	0	-0.00930814	0	0	0	0	0	-0.0756602	0	0	0	0	0	0	-0.0152521	0.00486853	0	-0.0624792	0	0	0	0	0.0302578	0	0	0.036379	0
0	0	-0	0.0126361	0	0	0.0535612	0	-0.176842	0	0	0	0	0	0	0	0	0	0	0.0391919	0	-0.00329917	-0.0127721	0	0.00907541	0	0	0	0	0	-0.101007	0	0	0	0	0	0	0.014511	0.0183124	0	-0.0113005	0	0	0	0	0.0279906	0	0	0.0109973	-0.0373437
0	0	0.0348634	0.0271781	0	0	0.0722932	0	-0.172374	0	0	0	0	0	0	0	0	0	0	0.0697975	0	-0.087381	0.0155758	0	-0.0217049	0	0	0	0	0	-0.104523	0	0	0	0	0	0	-0.0125554	-0.0705258	0	0.00836525	0	0	0	0	0.045991	0	0	0.00675558	-0.050895
0	0	0.0185721	0.0280213	0	0	0.0765716	0	-0.108592	0	0	0	0	0	0	0	0	0	0	-0.0109779	0	-0.0450975	-0.0165186	0.0270864	0.00277011	0	0	0	0	0	-0.090204	0	0	0	0	0	0	0.022174	0.0149545	0	0.000769424	0	0	0	-0.00895107	0.0287633	0	0	0.0316556	-0.0118619
0	0	0.0262675	0.0630278	0	0	0.113289	0	-0.12631	0	0	0	0	0	0	0	0	0	0	-0.023446	0	0.013327	-0.0394331	0.0545748	0.0372578	0	0	0	0	0	-0.0469561	0	0	0	0	0	0	-0.0691167	-0.0385252	0	0.0019353	0	0	0	0.0227065	-0.000193476	0	0	0.0339276	-0.0058291
0	0	0.0195751	0.0546192	0	0	0.131877	0	-0.107814	0	0	0	0	0	0	0	0	0	0	0.00021876	0	0.0311953	-0.015418	0.0130434	0.00788249	0	0	0	0	0	-0.0755927	0	-0	0	0	0	0	-0.0917354	-0.0391343	0	0.0189603	0	0	0	0.0563992	0.00245691	0	0	0.0396552	-0.0530744
0	0	0.00920179	0.0796957	0	0	0.119134	0	-0.11574	0	0	0	0	0	0	0	0	0	0	0.0196054	0	0.0640079	-0.0334546	0.0457399	0.025714	0	0	0	0	0	-0.0901066	0	0.018723	0	0	0	0	-0.116327	NaN	0	-0.0243185	0	0	0	0.0278714	0.00795811	0	0	0.0562992	0.0327854
0	0	0.0228509	0.0959614	0	0	0.0864051	0	-0.0785658	0	0	0	0	0	0	0	0	0	0	0.0366936	0	0.0384003	-0.0671319	0.055258	0.0137667	0	0	0	0	0	-0.115612	0.0203146	0.0164886	0	0	0	0	-0.11614	-0.0684641	0	-0.0438064	0	0.0328259	0	0.0643461	-0.0287103	0	0	-0.144785	-0.00123864
0	0	0.0220733	0.107723	0	0	0.0836435	0	-0.060818	0	0	0	0	0	0	0	0	0	0	0.0433848	0	0.0420883	-0.0116599	0.0899657	-0.0866273	0	0	0	0	0	-0.0792045	0.0678889	0.0303586	0	0	0	0	-0.105038	0.00141282	0	-0.0617817	0	0.055226	0	0.00973894	-0.0663853	0	0	0.0369391	-0.038538
0	0	0.0179899	0.0889995	0	0	0.105782	0	-0.108117	0	0	0	0	0	0	0	0	0	0	0.00954449	0	0.0714842	0.00544279	0.0764171	-0.0756478	0	0	0	0	0	-0.082812	0.148257	NaN	0	0	0	0	-0.118176	0.00342976	0	-0.0684687	0	0.117757	0	0.0693439	-0.0530304	0	0	-0.0503359	-0.0443253
0	0	0.0145299	0.0995592	0	0	0.13487	0	-0.112363	0	0	0	0	0	0	0	0	0	-0	0.0154123	0	0.0796054	0.0372036	0.0749168	-0.101335	-0	0	0	0	0	-0.11549	0.0617479	0.0781085	0	0	0	0	-0.11159	-0.0281455	0	-0.112959	0	0.0749106	0	0.0195963	-0.0520373	0	0	0.0199915	-0.0462528
0	0	0.0810405	0.093883	0	0	0.143267	0	-0.110917	0	0	0	0	0	0	0	0	0	0.0367337	0.0301343	0	0.093038	8.66198e-05	0.130788	-0.0371606	-0.0225809	0	0	0	0	-0.12338	0.0418038	0.0939154	0.0107793	0	0	0	-0.143323	0.0138574	0	-0.0699745	0	0.103314	0	-0.0530059	-0.0785961	0	0	0.0674013	-0.0468929
0	0	0.036412	0.0610505	0	0	0.0555363	0	-0.137755	0	0	0	0	0	0	0	0	0	0.0414303	0.0412652	0	0.0935907	0.0562716	0.0402027	-0.0807928	-0.0435121	0	0	0	0	-0.049371	0.0245911	0.0948983	0.0242414	0	0	0	-0.159691	0.0452382	0	-0.149492	0	0.0337119	0	0.00953974	NaN	0	0	0.0254885	-0.0595033
0	-0	0.0547494	0.0634005	0	0	-0.000146855	0	-0.175925	0	0	0	0	-0	0	0	0	0	0.0411794	0.0602216	0	0.0700057	0.0372381	0.0997763	-0.0555856	-0.0510355	0	0	0	0	-0.0975559	0.025346	0.0242393	0.0290858	0	0	0	-0.197403	-0.210601	0	-0.165606	0	0.0678925	0	-0.0143668	-0.022577	0	0	-0.121427	-0.0688238
0	-0.00739228	0.0544379	0.0639012	0	0	0.0182369	0	-0.108047	0	0	0	0	0.0432739	0	0	0	0	0.081719	0.0514887	0	0.0534846	-0.0105865	-0.0133845	-0.0672827	-0.0500059	0	0	0	0	-0.0749696	0.032217	0.057762	0.0556252	0	0	0	-0.198635	0.0604389	0	-0.159696	0	0.088506	0	NaN	-0.0437765	0	0	-0.143021	-0.0709732
0	-0.0652849	0.0491396	0.0816234	0	0	0.0777216	0	-0.0758275	0	0	0	0	0.0633151	0	0	-0	0	-0.00248657	0.0378721	0	0.0760356	-0.0163326	-0.00593862	-0.08997	-0.0455671	0	0	0	0	-0.0624218	0.0217278	0.0155794	0.0265575	0	0	0	-0.196987	0.00761481	0	-0.169559	0	0.125941	0	NaN	-0.045505	0	0	-0.293564	-0.0949778
0	-0.0646976	0.0921275	0.0841853	0	0	0.123239	0	-0.0403615	0	0	0	0	0.0215982	0	0	0.0197461	0	-0.0167684	0.0141034	0	0.102305	0.00313737	0.0295459	-0.121134	-0.0734357	0	0	0	0	-0.0382739	0.00842488	0.0643884	0.0288344	0	0	0	-0.201496	-0.0303809	0	NaN	0	0.0235174	0	-0.0201674	-0.0413109	0	0	-0.264598	-0.0668403
0	-0.113807	0.124927	0.0860489	0	0	0.156666	-0	-0.0548069	0	0	0	0	0.00265468	0	0	0.017171	0	-0.0410322	-0.0105217	0	0.118972	0.0238394	NaN	-0.0742104	-0.0791741	0	0	0	0	-0.018278	-0.0153293	0.0630711	0.0550885	0	0	0	-0.207123	-0.0681568	0	-0.319566	0	0.0872203	0	0.0544991	-0.0365185	0	0	-0.121919	-0.055463
0	-0.103558	0.0809115	0.0907415	0	0	0.112936	0.0434531	NaN	0	-0	0	0	-0.0183329	0	-0	0.062627	0	-0.028084	0.0187378	0	0.0984913	-0.00272068	-0.0966448	-0.0595902	-0.0804127	0	-0.0470553	0	0	5.40863e-05	0.041385	0.0483232	0.0117297	0	0	0	-0.156621	-0.0452502	0	-0.311879	0	0.0961561	0	-0.0236207	-0.013996	0	0	-0.195385	-0.0196436
0	-0.067319	0.0809272	0.101007	0	0	0.156114	0.00264546	0.0418112	0	-0.0170494	0	0	0.0774045	0	0.0113565	0.0231803	0	-0.0160485	0.00591604	0	0.0535522	-0.0464307	-0.105865	-0.0693286	-0.12295	0	0.0130465	0	0	0.0355978	NaN	0.0270438	-0.0039742	0	0	0	-0.177653	-0.027603	0	-0.319991	0	0.102632	0	-0.0171824	-0.0073983	0	0	-0.177854	-0.00452227
0	-0.125212	0.0957804	0.117677	0	0	0.17799	-0.0563782	-0.00779388	0	0.00101584	0	0	0.0880147	0	-0.00714555	0.0234025	0	0.0118993	0.0999013	0	0.0525022	-0.108064	-0.0540578	-0.108123	-0.0634031	0	-0.0467593	0	0	0.00850084	-0.0397677	0.0421428	0.0121852	0	0	0	-0.108029	-0.186842	0	-0.340017	-0.0243793	0.117983	0	-0.0265265	-0.0252789	0	0	-0.142899	-0.0141114
0	-0.114209	0.11031	0.134821	0	0	0.167571	-0.0268705	-0.00199002	0	-0.0194092	0	0	0.101902	0	-0.0450152	0.0139985	0	0.0285907	0.0188176	0	0.0166406	-0.204579	-0.0320832	-0.0569439	-0.0579787	0	-0.00359383	0	0	-0.00143984	-0.0657464	0.00431014	-0.0117317	0	0	0	-0.107117	0.0348446	0	-0.327653	-0.0131527	0.0462929	0	-0.0788923	-0.0499199	-0.0548565	0	NaN	-0.0142729
0	-0.161517	0.118774	0.12782	0	0	0.102633	-0.00823875	0.0503258	0	-0.00258073	0	-0.0404063	0.114239	0	0.026496	0.0693963	0	-0.00212254	-0.0205228	0	-0.00548469	-0.176966	-0.0757417	-0.0918336	-0.0990986	0	-0.0328658	0	0	-0.0839174	-0.0729213	-0.00540556	-0.0129779	0	0	0	-0.0768625	0.0342445	0	-0.246513	-0.0341347	0.0490728	0	NaN	-0.0464602	-0.0568017	0	NaN	-0.0675762
-0.0101072	-0.149141	0.184338	0.108764	0	0	0.132268	-0.0188173	0.118826	0	0.00130395	0.0200863	-0.0493407	0.155537	0	-0.00691681	-0.015408	0	-0.0476447	-0.0378185	0	0.00242739	-0.0943044	-0.0694476	0.00819776	-0.112565	0	-0.114229	0	0	-0.0948742	-0.0865479	-0.0187106	0.0273234	-0	0	0	-0.0470123	-0.114103	0	-0.219361	-0.0558092	0.0830353	0	0.107147	-0.035646	-0.0363906	0	-0.057746	-0.156275
-0.00550238	-0.178907	0.140625	0.123979	0	0	0.1473	-0.0110114	0.0571951	0	0.00381157	0.0351305	-0.0863352	0.135402	0	-0.0563103	-0.0139423	0	-0.0593696	-0.055419	0	0.0442896	-0.151492	-0.116876	-0.0381998	-0.104567	0	-0.0153047	0	0	-0.0642766	-0.0548752	-0.0121735	-0.0282789	-0.0425962	0	0	0.00241124	-0.108804	0	-0.217095	-0.0764903	0.105309	0	0.11279	-0.0457727	-0.0557541	0	-0.0423017	-0.10166
0.0254387	-0.163781	0.110864	0.134044	0	0	0.145612	0.00259247	-0.00167236	0	0.0203247	0.00490451	-0.10287	0.15134	0	-0.0328747	-0.0115986	0	-0.0472243	-0.0444196	0	0.0620033	-0.148961	-0.0984556	-0.00258382	-0.0547811	0	-0.00428511	0	0	-0.0836871	NaN	0.0433657	-0.0390849	NaN	0	0	-0.00872128	-0.119998	0	-0.265226	-0.0232159	0.0555509	0	0.065279	-0.0244072	-0.000246904	0	-0.118964	-0.10565
0.0302127	-0.135527	0.0779955	0.107724	0	0	0.173406	-0.0274478	-0.0509755	0	0.0326302	0.00994215	-0.135763	0.104499	-0	-0.10282	0.0109814	0	-0.113189	0.0185459	0	0.0675427	-0.160771	-0.0183561	0.0100279	-0.105413	0	-0.0158625	0	0	NaN	-0.181932	0.0370148	-0.0223943	-0.0785816	0	0	-0.00101	-0.119928	0	-0.343176	-0.0105392	0.0242772	0	0.127234	-0.0193677	-0.000403987	0	-0.132261	-0.0459429
0.0157249	-0.145064	0.0714371	0.0751694	0	0	0.194209	-0.0510138	-0.0856496	0	0.0496514	0.0234063	-0.123454	0.106089	-0.0449821	-0.170863	0.00753616	0	-0.199634	-0.0467545	0	0.0681062	-0.227132	-0.119286	0.000623303	-0.101216	0	-0.0778512	0	0	-0.0524043	-0.179275	0.030293	-0.0650086	-0.0589724	0	0	0.000361631	-0.155586	0	-0.325754	-0.0247456	0.0783394	0	0.121079	-0.0212485	-0.0365222	0	-0.163197	-0.0681962
0.00196329	-0.184018	0.0479602	0.0686718	0	0	0.144882	-0.0614891	-0.0841767	0	-0.00477799	-0.0409814	-0.156126	0.0990772	-0.0134704	NaN	0.0566476	0	-0.189898	0.0141846	0	0.062859	-0.271738	-0.0888097	0.0172778	-0.121207	0	-0.0313052	0	0	-0.0566236	-0.24646	0.0239158	-0.0128673	-0.0672696	0	0	-0.0132509	-0.171392	0	-0.336071	-0.024118	0.0862747	0	0.0623061	-0.00900712	-0.0627586	0	-0.196175	-0.0890561
-0.0585298	-0.13795	0.0279855	0.107256	0	0	0.0920637	-0.0700584	-0.109689	0	-0.00477799	0.0456823	-0.0984938	0.0760472	-0.0894718	-0.0610499	0.040933	0	-0.216031	0.00955199	0	0.0705739	NaN	-0.119408	0.0245472	-0.137985	0	0.0214848	0	-0.030741	-0.10642	-0.238683	0.0377599	-0.0683447	-0.123875	0	0	-0.0237322	-0.246459	0	-0.332528	-0.0445648	0.0960808	0	0.158039	0.0149141	-0.105115	0	-0.157259	-0.0652307
-0.054637	-0.132017	0.0593187	0.0537646	0	0	0.0813808	-0.124101	-0.0522501	0	-0.00736824	0.12918	-0.107769	0.104873	-0.0648828	-0.0637655	-0.00553275	0	NaN	-0.00956686	0	0.0788261	-0.313213	-0.117762	0.0327939	-0.0915238	0	0.0597387	0	-0.0239036	-0.156251	-0.22698	0.0144658	-0.0251446	-0.179836	0	0	-0.0168256	-0.202642	0	-0.342653	-0.0711335	0.094231	0	0.0826134	0.0273914	-0.058648	0	-0.141997	-0.141339
-0.0439006	-0.151894	0.0657853	0.0788097	0	0	0.101077	-0.161767	-0.00582914	-0	0.00324276	0.073016	-0.105324	0.0821135	-0.046824	-0.0403012	-0.0185082	0	NaN	0.00560491	0	0.139718	-0.340232	-0.157394	0.0330428	-0.117101	0	0.0688082	0	0.0036921	NaN	-0.19437	0.0358523	-0.0159656	-0.151818	0	0	-0.0168999	-0.190326	0	-0.329616	-0.111468	0.0538955	0	0.0957235	0.0354579	-0.0139872	0	-0.114697	-0.101779
-0.0541903	-0.128028	0.0432175	0.0760186	0	0	NaN	-0.0990883	-0.0169371	1.6939e-05	0.0387157	0.010131	-0.0885841	0.088583	-0.07563	-0.0732756	-0.0266539	0	-0.0436143	-0.0191074	NaN	0.0794995	-0.343848	-0.0726701	0.0506093	-0.110887	0.0502755	0.022557	0	-0.0122107	-0.0282902	-0.225015	0.032615	-0.0186179	-0.119594	0	0	-0.0484981	0.059268	0	-0.268017	-0.0933743	0.0162337	0	0.0630457	0.0547688	-0.0572447	0	-0.113323	-0.0682541
-0.0461392	-0.171683	0.0504146	0.0760186	0	0	0.108748	-0.0893266	NaN	0.0170682	0.00319643	-0.0055728	-0.0946134	0.0595408	-0.0666527	-0.0183882	-0.0391515	0	-0.107518	0.0227299	0.0377215	0.107404	-0.289668	-0.0900888	0.0812748	-0.0566816	-0.0450654	0.0448697	0	NaN	-0.048642	-0.203788	0.0230712	-0.0447097	-0.0613671	0	0	-0.0498495	-0.245603	0	-0.251436	-0.102668	0.0396495	0	0.0229188	0.0488163	-0.0568135	0	-0.132174	-0.146268
-0.0453499	-0.163892	0.0294173	0.06802	0	0	0.104688	-0.107338	0.0649302	0.00792047	0.0016582	-0.0272777	-0.0682136	0.0715299	-0.142338	-0.0444441	-0.0247774	0	-0.0679896	-0.0173584	-0.0184242	0.10836	-0.283863	-0.0978032	0.0433693	-0.0808725	-0.00544755	0.0342573	0	-0.106364	-0.0997224	-0.22974	0.00174003	-0.0152181	-0.0583858	0	0	0.0428151	NaN	0	-0.296297	-0.0924318	0.0414956	0	0.0354244	0.0249283	-0.036888	0	-0.130093	-0.157813
-0.0406214	-0.153818	0.0526786	NaN	0	0	0.12462	-0.00829351	0.0848406	0.0110768	-0.0122373	-0.0626628	-0.100412	0.077057	-0.143276	-0.0438814	-0.0228781	0	-0.110803	-0.0930515	0.0233329	0.112528	NaN	-0.0984734	0.060086	-0.0682097	-0.011438	0.0254811	0	-0.119705	-0.0783966	-0.241983	-0.0109241	0.00161889	-0.0196053	0	0	-0.254146	-0.104968	0	-0.274746	-0.0661987	0.0562349	0	0.0537295	-0.000629547	-0.0241219	0	-0.0484332	-0.160194
-0.0112255	-0.114263	0.0868536	0.216379	0	0	0.156913	NaN	0.164354	-0.0392302	-0.00486813	0.00689551	-0.111519	0.0928619	-0.0258477	NaN	0.00176954	0	-0.0281438	-0.0459713	0.0336757	0.145056	-0.0569218	-0.0351036	0.0524831	0.0103297	0.0444807	0.0771637	0	-0.100291	NaN	-0.177742	NaN	-0.00748656	0.045522	0	0	0.0259765	-0.0552372	0	-0.207185	-0.00859073	0.111663	0	0.0832236	0.0431964	0.0781993	0	-0.0649328	-0.127363
0.0310246	-0.0464616	0.121558	0.225067	0	-0.0177936	0.177147	NaN	0.146572	-0.0637517	-0.0188943	0.108461	-0.0712342	0.0688374	0.0156705	-0.00944473	0.0757494	0	0.0407036	-0.0289095	0.0461979	0.210716	-0.0330962	-0.0236453	0.0396085	0.0694991	0.0806529	0.0615673	0	-0.0305606	0.0758335	-0.163777	0.117461	0.100159	0.0412345	0	0	-0.0715802	0.0246107	0	-0.205695	-0.00460331	0.152133	0	-0.0329584	0.0475093	0.107591	0	-0.0682739	-0.0287952
0.0322811	-0.0793713	0.125774	0.2355	0	0.158014	0.150527	0.355768	0.168064	-0.0442442	-0.0288489	0.102546	-0.0411806	0.0670039	0.0761696	0.0198794	0.0481345	0	0.0271125	-0.0552049	0.041616	0.218119	-0.0581968	0.00447704	0.110046	0.0256247	0.0359547	0.128276	0	0.0346991	0.0953312	-0.109393	0.121175	0.110532	0.0836771	0	0	NaN	0.053552	0	-0.156997	-0.0165421	0.164677	0	-0.0892259	0.0636221	0.144103	0	-0.00866298	-0.0966062
0.0435166	0.0136506	0.11424	0.260809	0	-0.0250318	NaN	NaN	0.140314	-0.0762011	-0.0407081	0.140699	-0.0551331	-0.0279416	0.0129515	0.0664085	NaN	0	NaN	-0.0596756	0.0154619	0.210635	-0.122832	-0.00574199	-0.0352842	0.106253	-0.082031	NaN	0	0.0970883	0.11043	-0.152638	0.14051	0.0780931	0.114298	0	0	NaN	NaN	0	NaN	0.000672092	0.192255	0	NaN	0.0786303	0.118782	0	0.0569716	-0.0470539
0.0741703	0.0843694	0.115383	0.295155	0	-0.00687462	NaN	NaN	0.135265	-0.0568034	-0.055485	0.199893	-0.0146202	-0.0188676	-0.0139837	0.0563516	0.218251	0	0.0669141	-0.0640351	0.116811	0.185921	-0.150209	-0.012066	0.081881	0.0302591	-0.0709634	0.149773	0	NaN	0.14569	-0.118523	0.156808	0.127995	0.135179	0	0	-0.103063	NaN	0	-0.177504	0.0150911	0.160234	0	-0.0411768	NaN	0.136955	0	0.0738514	-0.0287842
0.111939	0.108948	NaN	0.316209	0	0.0282739	0.212021	NaN	0.125491	-0.0920973	-0.0571831	0.240003	-0.0554056	-0.0128076	-0.0211448	0.0925403	0.232966	0	0.0349491	-0.039541	0.0887314	0.162221	-0.0908682	-0.04376	0.0615428	0.0589538	0.0274537	0.173267	0	NaN	0.221761	-0.0979238	0.195491	0.184858	0.190764	0	0	-0.0744136	NaN	0	-0.143072	0.00792489	0.130694	0	0.00984705	0.0939992	0.122847	0	0.0819319	0.0375877
0.100634	0.121631	0.308053	0.307873	0	0.0902409	0.192347	NaN	0.174456	-0.0390443	-0.071313	0.251695	-0.0672038	-0.0687428	0.0190283	0.0484667	0.238065	0	0.0504723	-0.037683	0.109955	0.144048	NaN	0.0267769	-0.0159981	0.101897	0.00711543	0.095954	0	0.0349186	0.24012	-0.110613	0.172678	0.145356	0.170945	0	0	-0.0488664	0.120917	0	-0.111164	-0.00678497	0.203366	0	0.0250493	NaN	0.136053	0	0.0628135	0.048125
0.118727	0.0761777	0.353247	0.310484	0	-0.0242587	0.176509	0.2537	0.190583	-0.0382621	-0.119016	0.213267	-0.0376158	-0.0127014	-0.0304685	0.0810286	0.206237	0	0.0530896	-0.0359803	0.118005	0.135094	0.0625334	-0.00204391	0.00832318	0.161953	-0.00318556	0.072098	0	0.050364	0.241308	-0.100909	0.140175	0.196273	0.17453	0	0	-0.0399283	0.0908895	0	-0.0835479	0.0237328	0.175288	0	0.00964122	0.0883523	0.190138	0	0.068702	0.0381228
0.113096	0.0782756	0.341165	0.299153	0	0.116884	NaN	NaN	0.206861	-0.0211275	NaN	0.246334	NaN	-0.0475475	-0.0425242	0.0957903	0.212772	0	-0.0228214	-0.0316811	0.115967	0.135362	0.0471346	NaN	-0.0682456	0.0940048	0.0108949	0.111637	0	0.0272831	0.169158	-0.108546	0.203017	0.200031	0.176174	0	0	-0.0804461	0.0918243	0	-0.0546447	-0.0279799	0.203298	0	-0.00764802	0.0889501	0.131895	0	0.07796	0.0531852
0.157793	0.061109	0.337257	0.3	0	0.0276373	0.120637	0.35103	0.197829	-0.0445103	-0.0044231	0.238996	-0.044843	-0.0511993	-0.0330993	0.107053	0.179508	0	0.0441855	-0.0132363	0.00671405	0.180343	-0.00633674	0.147416	-0.00717053	0.115041	0.0209313	0.121615	0	0.0381463	0.201375	-0.110608	0.161293	0.12588	0.223787	0	0	-0.00319874	0.0837332	0	-0.023982	0.00742042	0.239403	0	NaN	0.0906429	0.153937	0	0.0309121	0.0873848
0.153021	0.0750052	0.330914	0.286052	0	0.110931	0.124427	0.327471	0.18694	-0.0705425	-0.0343839	0.320557	-0.114121	-0.0253827	-0.0067031	0.148032	0.216659	0	-0.00194893	-0.0274625	0.191138	0.17182	0.010044	0.16504	-0.115147	0.107397	0.000216608	0.158482	0	0.0813127	0.204618	-0.114328	0.135909	0.0991634	0.137494	0	0	-0.0246613	0.127886	0	NaN	0.01586	0.171545	0	0.0225839	0.0914707	0.145422	0	0.0348844	0.076155
0.140475	0.0583746	0.305391	0.264545	0	0.00181536	0.1422	0.318444	0.22542	-0.0238324	-0.013829	0.322808	-0.0754824	-0.0320452	-0.000892703	0.15794	0.242153	0	0.0246951	-0.0434167	0.149772	0.178488	-0.0572302	0.141632	-0.0875623	0.0678003	-0.00524467	0.129741	0	0.0193459	0.210199	-0.13407	0.152412	0.0768304	0.107703	0	0	-0.0784921	0.0540445	0	NaN	0.00343417	0.168541	0	-0.00203884	0.0987722	0.0804351	0	0.0304155	0.0852122
0.139006	0.0325467	0.243107	NaN	0	0.12699	0.179311	0.346619	0.234504	-0.0563626	-0.0505301	0.275091	-0.0605044	-0.0205453	0.00201376	0.232115	0.20588	0	0.0381239	-0.0886921	0.144794	0.163539	-0.0536314	0.117263	-0.111571	0.130705	0.0581244	0.137385	0	0.00714297	0.189534	-0.112045	0.156448	0.10744	0.0975306	0	0	-0.132324	0.0789575	0	0.0126568	-0.0300985	0.220214	0	0.0172497	0.103032	0.130496	0	0.0763569	0.116926
0.109087	0.0480272	0.329765	0.297048	0	0.0782859	0.196932	0.312048	0.229507	-0.0699556	-0.0338682	0.256826	-0.0325665	-0.00226678	0.0112596	0.165423	0.179934	0	0.0233095	-0.10131	0.14659	0.171345	-0.0605116	0.116366	-0.154684	0.147203	0.0480413	0.139363	0	0.000820747	0.208159	-0.0947296	0.186471	0.16427	0.113567	0	0	NaN	0.0471455	0	0.0417327	-0.0456617	0.224537	0	0.0501234	0.142121	0.146426	0	0.0794585	0.122732
0.135171	0.0608652	0.283277	0.320032	0	-0.0326643	0.19593	0.307591	0.244816	-0.0426729	0.0202261	0.200947	-0.0337774	0.0291189	0.0596145	0.227112	0.172573	0	0.0513994	-0.0729239	0.102426	0.181905	-0.033057	0.201924	-0.260352	0.147613	0.0552543	0.135016	0	0.0622301	0.22387	-0.052525	NaN	0.119166	0.0775454	0	0	-0.0526919	0.0861782	0	0.0194553	-0.01646	0.215302	0	0.0930698	0.110968	0.133534	0	0.0612801	0.125835
0.0765004	0.0455245	0.286955	0.31869	0	0.0162224	0.179432	0.292984	0.21506	-0.10313	0.0496778	0.187135	-0.0488013	0.0504933	0.0745952	NaN	0.200812	0	0.00796409	-0.0979754	0.12965	0.188887	-0.0356096	0.195389	NaN	0.137176	0.0582297	0.17284	0	0.0215985	0.234888	-0.0954743	0.215243	0.151528	0.0897886	0	0	-0.0492249	0.0302151	0	0.0545208	NaN	0.142218	0	0.0652785	0.0940495	0.146082	0	0.067103	0.0977807
NaN	0.0595862	0.313046	0.305059	0	0.0325964	0.172636	0.283802	0.244941	-0.0690886	0.0409772	NaN	-0.0609398	0.0946622	0.0451062	0.261412	0.165198	0	0.0423612	-0.0822205	0.129092	0.205576	-0.0735199	0.194396	-0.100137	0.213732	0.110349	0.156821	0	0.0188735	0.218511	-0.0603923	0.166473	0.102044	0.110992	0	0	-0.0481061	-0.00661833	0	0.0413971	0.0357324	0.201815	0	0.104102	0.0809868	0.149184	0	0.0750335	0.0925806
0.103381	0.00448784	0.315243	0.319523	0	0.0213185	0.17367	0.279015	0.223454	-0.068811	0.053958	0.0649301	-0.0363693	0.101414	0.064608	0.290196	0.0907885	0	0.0925688	-0.0654791	0.0833579	0.231243	-0.0311616	0.167808	0.0293129	0.204706	0.0890469	0.187011	0	0.021769	0.215288	-0.0813047	0.166405	0.152171	0.0827417	0	0	-0.0435034	-0.10994	0	0.00494473	0.00929003	0.195404	0	NaN	0.0741193	0.183034	0	0.145017	0.111843
0.0906177	0.0306784	0.233861	0.334184	0	0.0941494	0.215732	0.263931	0.213413	-0.0635733	0.0546522	0.0651065	-0.0227956	0.0592028	0.0609412	0.240084	0.0767344	0	0.10179	-0.0473614	NaN	0.236163	-0.0270198	0.15438	-0.0916037	0.186861	0.0655792	0.189337	0	0.0445323	0.248157	-0.109177	0.173481	0.155281	0.0938334	0	0	-0.0368874	NaN	0	-0.02312	0.0484972	0.25791	0	0.142275	0.100856	0.189418	0	0.168475	0.14401
0.0981961	0.0239351	0.198319	0.314736	0	0.0639218	0.185956	0.246999	0.210198	-0.0443017	0.0765928	0.0537627	-0.00522692	0.11321	0.0710424	0.26413	0.0390522	0	0.0977086	0.0260062	0.180369	0.224253	-0.00436318	0.139846	0.0450274	NaN	0.0673159	0.211041	0	0.0439722	0.272432	-0.139524	0.126655	0.113637	0.186627	0	0	0.0026624	-0.00689536	0	-0.0111217	0.0529157	0.228278	0	NaN	0.0998591	0.160128	0	0.213009	0.154303
0.127766	-0.0109173	0.204485	0.332493	0	0.0539851	0.190019	0.276096	0.244367	-0.0116722	0.0936154	0.0775738	-0.0181677	0.107409	0.0619197	NaN	0.0604622	0	0.119817	0.0364314	0.143004	0.186149	-0.0017756	0.178387	-0.00284139	0.0468563	0.0343481	0.223442	0	0.0598128	0.276661	-0.0918317	0.138479	0.127306	0.170772	0	0	-0.07859	NaN	0	0.000140425	0.0311004	0.243209	0	0.0823338	0.0703767	0.128491	0	NaN	0.146652
0.159865	0.0244208	0.197772	0.322376	0	0.0614746	0.244679	0.300761	0.264497	0.00115642	0.0475833	0.0578309	-0.0390806	0.0813374	0.111266	0.239104	0.0380653	0	0.132004	0.000148005	0.199656	0.310656	-0.0216768	0.217125	-0.101503	0.103491	0.0784684	0.173047	0	0.0524497	0.251503	-0.0767829	0.105476	0.113641	0.115401	0	0	-0.0819372	0.1148	0	-0.0120874	0.0662725	0.239169	0	0.0825583	0.0742226	0.107333	0	0.0282735	0.232693
0.109604	0.0545008	0.188213	0.314378	0	-0.0152794	NaN	0.292986	0.236856	0.0358241	0.0493703	0.0863134	NaN	0.0524812	0.146208	0.232527	0.0651062	0	0.114004	0.0246953	0.205476	0.206252	0.00448713	0.198705	-0.0151989	0.0538351	0.0886054	0.136425	0	0.0122695	0.273935	-0.0554187	0.126257	0.122791	0.12981	0	0	-0.0216399	0.103734	0	0.0226639	0.0281564	0.269512	0	NaN	0.127987	0.178404	0	-0.00900736	0.232105
0.1517	0.0712526	0.175948	0.332436	0	0.0810572	0.220456	0.286538	0.247856	0.0529633	0.0306785	0.102308	-0.105001	0.0351614	0.158449	NaN	0.0219636	0	0.125949	0.0188875	NaN	0.220943	-0.0138425	0.23788	-0.104074	0.0297478	0.0822267	0.181081	0	0.018474	0.270634	-0.0863586	0.222747	0.086134	0.187927	0	0	0.0276419	0.109254	0	0.0138737	0.0778908	0.250353	0	NaN	0.0963308	NaN	0	0.00441233	0.232174
0.156027	0.102617	0.160171	0.337387	0	-0.0122812	0.204587	0.310143	0.218523	0.0297852	0.0227478	0.129493	-0.0903789	0.0493042	0.149693	0.341729	0.0672682	0	NaN	0.00327371	0.166301	0.234825	-0.0378819	0.214825	-0.0199275	0.0479764	0.109969	0.17511	0	0.0214101	0.287921	-0.0467293	0.18039	0.120518	0.230702	0	0	-0.00207143	0.100619	0	0.0488602	0.0895273	0.266459	0	0.144201	NaN	0.144246	0	0.00789174	0.205079
0.172311	0.111203	0.206783	0.361594	0	0.000791511	0.243271	0.30599	0.248645	0.0118468	0.0324439	0.112239	-0.12158	0.0623808	0.120651	0.27703	0.0718554	0	0.0434742	-0.0156273	0.19939	0.192376	-0.0321018	0.192819	-0.0269087	0.0361539	0.0373499	0.205816	0	0.0409787	0.291578	-0.0227288	0.254956	0.114199	0.213827	0	0	0.0463551	0.100275	0	0.00795462	0.0721474	0.248396	0	0.105415	0.0944943	0.109408	0	0.0144457	0.181406
0.167429	0.101285	0.211599	0.399015	0	0.00454451	0.260307	0.31974	0	0.018437	0.0652942	NaN	-0.142429	0.0788698	0.127392	0.254384	0.0549665	0	0.0303165	0.00760743	NaN	0.189537	0.0119847	0.147682	-0.0346344	0.0326678	0.0199222	0.185064	0	0.0684735	0.307787	-0.0546711	0.204592	0.117719	0.201588	0	0	0.0720146	0.128273	0	-0.0487492	0.0962239	0.214781	0	0.164914	0.119598	0.118596	0	0.00641851	0.151523
0.174368	0.0470621	0.214658	0.379364	0	0.0466436	0.235587	0.35555	0	0.00875942	0.0188073	0.0968714	NaN	0.0749006	0.126685	NaN	0.0936573	0	0.0583945	0.0319172	NaN	0.158732	-0.0104648	0.105899	-0.000118078	0.036606	0.0358556	0.234851	0	0.0369874	NaN	-0.0390241	NaN	0.108493	0.170062	0	0	0.0917832	NaN	0	-0.0370815	0.0634929	0.247228	0	0.146252	0.0680779	0.152458	0	-0.0346485	0.0759126
0.184777	0.0475622	0.198928	0.369894	0	-0.0219807	0.198113	0.304424	0	0.0215734	0.0282893	0.0837987	-0.0363707	0.0654914	0.158692	0.352994	0.0695672	0	0.0254787	0.0251653	0.137845	0.179661	NaN	0.111083	-0.000182907	0.0345561	0.0201772	0.194314	0	0.0451123	0.320743	-0.0263622	NaN	0.128363	0.127222	0	0	0.100364	0.0932397	0	NaN	0.0869772	0.284605	0	0.1583	0.0790982	0.183329	0	0.0234271	0.0155457
0.185833	0.107849	0.198187	0.364731	0	0.01995	0.199348	0.362506	0	0.0188899	0.00072745	0.0561714	-0.00353158	0.119943	0.146072	0.353461	0.125731	0	0.00373172	0.0586485	0.141548	0.18619	-0.0231081	0.123548	-0.0162819	0.0648199	-0.0356278	0.230885	0	0.0712631	0.297605	-0.0605819	0.253028	0.12883	0.101961	0	0	0.126141	0.0827458	0	-0.00243958	0.0716421	NaN	0	NaN	0.0885622	0.171301	0	NaN	0.0551499
0.178561	0.074384	0.197571	0.373051	0	-0.055481	0.222831	0.313099	0	-0.0354654	0.0427072	0.0480988	-0.0156729	0.112797	0.178779	0.308796	0.0824259	0	0.043708	0.090118	0.191697	0.209947	0.0324628	0.136777	0.00896656	0.104138	0.0256891	0.254318	0	0.0815821	0.258999	0.00189371	0.248405	0.107076	0.198328	0	0	0.116303	0.124402	0	0.0220195	0.0762014	0.226392	0	0.211741	0.0739347	0.15658	0	0.00589479	0.154175
0.164792	0.0704671	0.190148	0.397533	0	0.00965759	NaN	0.36209	0	0.00303859	0.0995855	0.0565115	-0.0361108	0.120332	0.130043	0.255841	0.0550008	0	0.0280533	0.115419	0.146173	0.207029	0.0125675	0.198863	0.00660879	0.0979895	0.0497656	0.198246	0	0.0818744	NaN	-0.0257401	0.20211	0.11761	0.232244	0	0	0.134831	0.151089	0	0.00273484	0.0456059	0.234816	0	0.176077	0.0655947	0.126706	0	-0.0111047	0.160193
0.17151	0.0325882	0.225933	0.40474	0	0.013926	0.287311	0.364329	0	0.0134933	0.0510277	0.0402019	0.00760011	0.15219	0.136187	0.309169	0.0891538	0	0.0234029	0.0966519	0.136497	0.219908	0.0280802	0.193556	-0.00445123	0.116356	0.0410923	0.214122	0	0.0789991	0.285465	-0.0324787	0.196233	0.123179	0.182025	0	0	0.126095	0.134366	0	-0.00291306	0.08165	0.187851	0	0.190581	0.115474	0.133289	0	0.000518628	0.206028
0.189213	0.0417928	0.189812	0.406119	0	0.00773831	NaN	0.36098	0	0.062305	0.049719	0.0658891	-0.0128659	NaN	0.15727	0.317185	0.106317	0	0.0499808	0.0824521	0.161438	0.215281	0.0488358	0.159532	-0.00249069	0.105097	0.00717586	0.224727	0	0.086439	0.293935	NaN	0.19212	0.124125	0.213109	0	0	0.162306	NaN	0	-0.00395589	0.095887	NaN	0	NaN	0.0883457	0.17443	0	0.0233456	0.163272
0.183352	0.109715	0.157646	0.414603	0	0.0245804	0.224724	0.403473	0	0.0919123	0.0496345	0.083732	0.000425205	NaN	0.177919	0.276288	0.0499827	0	0.0526724	0.0409781	0.161491	0.198598	0.02775	0.146963	-0.0451161	NaN	0.0296456	0.204892	0	0.101997	0.293135	-0.0787407	0.229597	0.126131	0.187997	0	0	0.163822	NaN	0	3.88517e-05	0.0857556	0.251411	0	0.192381	0.112529	0.184952	0	-0.0291414	0.211766
0.191275	0.122614	0.209056	0	0	0.0567559	0.195027	0.372053	0	0.0724306	0.109674	0.109638	-9.39036e-05	NaN	0.228639	0.283517	0.0520247	0	0.06744	0.0538681	NaN	0.155593	0.0210531	0.180601	0.00388932	0.0632523	-0.00894223	0.252226	0	0.138077	0.284967	-0.0654349	0.214984	0.131791	0.181611	0	0	0.192205	NaN	0	-0.0139257	0.124005	0.216272	0	0.183117	0.108905	0.17398	0	0.0217353	0.149894
0.149583	0.108511	0.219548	0	0	0.0572532	0.197055	0.389354	0	NaN	0.10012	0.115566	0.0279147	0.152783	0.204073	0.266252	0.0477185	0	0.0896492	0.0525863	0.217751	0.082206	0.0360455	0.195616	0.0155688	0.070115	-0.00104055	0.22424	0	0.0812102	0.337269	-0.108109	0.241729	0.137468	0.203863	0	0	0.175639	NaN	0	-0.0249006	0.134974	NaN	0	NaN	0.113983	0.170742	0	0.0562247	0.239912
0.154855	0.0720311	0.181477	0	0	0.0568557	0.224918	0.38913	0	0.0190136	0.0546838	0.154486	-0.000878854	0.0699908	0.233795	0.269724	0.0757657	0	0.0915284	0.0545992	0.223867	0.188951	0.0193084	0.204851	0.0569747	0.100784	0.00381598	0.208989	0	0.143808	0.271703	NaN	0.206703	0.137416	0.203431	0	0	0.16154	0.221275	0	-0.0262516	0.134479	NaN	0	NaN	0.122741	0.205734	0	NaN	0.175386
0.160086	0.0536234	0.217136	0	0	0.0581719	0.212022	0.38348	0	0.0169761	0.039731	0.157339	0.0177159	0.112637	NaN	0.286587	0.0357488	0	0.133147	0.0669561	NaN	0.147519	0.0431908	0.217029	0.0436799	0.0894084	0.024231	0.227826	0	0.141268	0.290564	-0.0930182	0.231787	0.165274	0.218074	0	0	0.146067	NaN	0	-0.020116	0.151015	0.145602	0	0.216974	0.110109	0.184983	0	NaN	0.197385
0.170528	0.0864441	0.271343	0	0	0.060567	0.185074	0.379546	0	0.0170907	0.0255589	0.16018	0.0455311	0.116543	0.28505	0.229788	0.0839522	0	0.125462	0.0441973	NaN	0.247707	0.00478401	0.207754	0.017265	0.0843744	0.0141989	0.213736	0	NaN	0.27905	-0.096519	0.232618	0.166717	0.22635	0	0	0.145196	0.28985	0	-0.00516975	0.149512	0.30501	0	NaN	0.0919897	0.161539	0	0.108728	0.193595
0.166339	0.0515348	0.282395	0	0	0.0795737	0.208572	0.352288	0	0.0242999	0.0526214	0.14722	NaN	0.127746	0.257259	0.187613	0.0698215	0	0.127976	0.0472616	NaN	0.230119	0.0154562	0.184615	0.0342402	0.0658949	0.00629846	0.233024	0	0.163218	0.311982	-0.106142	0.221559	0.209987	0.254494	0	0	0.122196	NaN	0	0.024764	0.139733	0.263355	0	0.17925	0.126448	0.166469	0	0.0898388	0.207537
0.162035	0.0553057	0.232099	0	0	0.0880178	NaN	0.370492	0	0.0509686	0.081997	0.149429	-0.0197959	0.110887	0.262233	0.191299	0.0686618	0	0.105147	0.0712543	0.232874	0.209976	0.0202525	0.152952	0.033416	0.087739	-0.0246011	0.157098	0	0.137201	0.283089	-0.0819695	0.211513	0.198884	0.246137	0	0	0.127935	0.27439	0	0.0303937	0.156055	0.274989	0	0.147471	0.0852906	0.153495	0	NaN	0.159524
0.134005	0.0365752	0.23757	0	0	0.0882928	NaN	0.357766	0	0.106189	0.0548628	0.202012	-0.00317274	0.112631	0.243951	0.219812	0.0735426	0	0.14449	0.0623343	NaN	0.232605	-0.00157552	0.172992	-0.0194439	0.096663	-0.0613991	0.16754	0	0.12269	0.302839	-0.0653253	0.23558	0.223261	0.243015	0	0	0.121594	NaN	0	0.023436	0.172444	0.256833	0	0.15388	NaN	0.158125	0	0.106614	0.205717
0.14899	0.0538483	0.203676	0	0	0.108075	0.246303	0.352843	0	0.0670688	0.0855395	0.170489	-0.0146336	0.107861	0.262706	0.223049	0.076713	0	0.169093	0.0803725	NaN	0.229021	-0.000317449	0.170405	-0.019602	0.0994663	-0.021216	0.195776	0	0.114305	0.298045	-0.0912813	0.203785	0.281906	0.199014	0	0	0.153832	NaN	0	0.000930425	0.144408	0.267717	0	0.12404	0.106904	0.0952413	0	NaN	0.180059
0.172288	0.060605	0.264674	0	0	0.13074	NaN	0.337997	0	0.0878444	0.0702095	0.207175	0.0227588	0.118406	0.225848	0.179993	0.0819888	0	0.127959	0.0910854	0.241627	0.226731	0.0216054	0.187264	-0.00278284	0.0819783	-0.0129333	0.219163	0	0.094297	0.333082	-0.120822	0.219729	0.222319	0.180958	0	0	0.133581	NaN	0	0.0230107	0.138012	0.281533	0	NaN	0.131314	0.112944	0	0.0830572	0.237314
0.168722	0.0775207	0.258858	0	0	0.109609	NaN	0.376583	0	0.111951	0.0846153	0.192999	0.0228301	NaN	0.215619	0.191214	0.0786855	0	0.120748	0.119337	0.251992	0.221468	0.0549627	0.16526	0.0068955	0.123906	-0.0382638	0.242927	0	0.0555454	0.303133	-0.064577	0.171563	0.198276	0.212952	0	0	0.12922	0.239186	0	0	0.174174	0.250273	0	0.106823	0.124022	0.0936495	0	NaN	0.22202
0.148743	0.0713111	0.263604	0	0	0.115467	0.313061	0.370067	0	0.0979638	0.0939785	0.192635	0.0232429	NaN	0.231591	0.172923	0.0691146	0	0.160952	0.16954	NaN	0.135997	0.0638601	0.180106	0.0411905	0.124203	-0.0261098	0.179382	0	0.112631	NaN	-0.0368221	0.163386	0.209063	0.186569	0	0	0	0.23967	0	0	0.176258	0.254708	0	0.163975	0.16533	0.134184	0	0.0464187	0.174539
0.152202	0.0788113	NaN	0	0	0.120571	0.311382	0.358925	0	0.101312	0.0807276	0.189945	0.0169781	0.141206	0.251808	0.219275	0.0806498	0	0.155504	0.19482	0.229016	0.185541	0.0255896	0.16687	0.0336488	0.152741	-0.0559872	0.214541	0	0.0966981	0.325512	-0.0571879	0.178316	0.200502	0.228878	0	0	0	NaN	0	0	0.153637	0.267881	0	0.132296	0.128136	0.166523	0	NaN	0.220289
0.131101	0.117423	0.289865	0	0	0.121351	0.253921	0.350846	0	0.120019	0.0733505	0.176167	0.0293692	0.1065	0.232385	0.189799	0.085089	0	0.147724	0.157129	0.2517	0.205834	0.0322078	0.189379	0.0761171	0.140424	-0.070336	0.204091	0	0.138197	0.306678	-0.0541914	NaN	0.240363	0.254367	0	0	0	NaN	0	0	0.124248	0.249263	0	0.126468	0.176166	0.145364	0	NaN	0.261602
0.142049	0.0708269	NaN	0	0	0.111123	0.237486	0.37292	0	0.117576	0.0790773	0.210151	0.0331896	0.113685	NaN	0.159165	0.131536	0	0.102926	0.105533	0.281496	0.182132	-0.00610389	0.174306	0.0767657	0.09773	-0.0578619	0.175466	0	NaN	0.319925	-0.0650963	0.197744	0.229838	0.278343	0	0	0	NaN	0	0	0.136404	0.24239	0	0.145637	0.164364	0.172865	0	-0.0743455	0.239194
0.142092	0.0618979	0.323159	0	0	0.0939136	0.254541	0.384546	0	0.0854231	0.0928391	0.21981	0.00727284	0.0687353	0.201766	0.134229	0.123665	0	0.13728	0.0720422	NaN	0.187801	0.0394817	0.233666	0.110361	0.104785	-0.0455592	0.206416	0	0.152953	0.319005	-0.091994	0.194828	0.221757	0.285465	0	0	0	0.302546	0	0	0.145513	NaN	0	NaN	0.165419	0.170032	0	NaN	0.278101
0.141254	0.0797708	0.295435	0	0	0.139064	0.282415	0.376235	0	0.074433	0.0956467	0.183103	0.033943	0.0162454	0.195113	0.207782	0.115433	0	0.135255	0.100875	NaN	0.191837	0.0515039	0	0.0613042	0.120296	0.00182329	0.195375	0	0.17466	0.327098	-0.0993534	0.196271	0.207823	0.308346	0	0	0	NaN	0	0	NaN	0.225673	0	NaN	0.154371	0.107933	0	0.0960205	0.256063
0.135182	0.0954628	0.325827	0	0	0.138019	0.245366	0.373429	0	0.0994684	0.0797299	0.170205	0.00893155	0.0597691	0.195665	NaN	0.113535	0	0.132334	0.105217	0.207193	0.200249	0.0406369	0	0.0721019	0.106476	-0.00213342	0.230079	0	0.12448	0.339936	-0.109338	0.213799	0.207255	0.234221	0	0	0	0.240141	0	0	NaN	0.263064	0	0.164817	0.190655	NaN	0	0.138377	0.160532
0.158065	0.0806485	0.3179	0	0	0.103667	0.235335	0.380733	0	0.0846433	0.0599362	0.208172	0.0368854	NaN	0.21544	0.261803	0.0855851	0	0.124441	NaN	NaN	0.208832	0.0441751	0	0.0677887	0.124617	0.0621546	0.246483	0	NaN	0.332393	-0.133985	0.25417	0.199018	0.244136	0	0	0	NaN	0	0	0.144812	0.283389	0	0.157019	0.144394	0.137009	0	NaN	0.168657
0.138358	0.0869957	0.321464	0	0	0.113131	0.220743	0.355564	0	0.107445	0.0835955	0.218329	0.0231181	0.0504839	0.269742	0.299471	0.107217	0	0	0.188317	0.233549	0.208606	0.0713783	0	0.047338	0.126045	0.0597197	0.215616	0	0.17962	0.348158	-0.14573	0.22637	0.196804	0.258468	0	0	0	NaN	0	0	0.136814	NaN	0	0.183067	0.145021	0.166419	0	0.160851	0.15037
0.14354	0.0932791	0.347827	0	0	0.11067	0.257226	0.372801	0	0.074021	0.0839029	0.197868	0	0.111928	0.258171	0.2742	0.097203	0	0	0.139404	NaN	0.204113	0.0356746	0	0.0849672	0.103689	-0.0203563	0.271295	0	0.146807	0.316301	NaN	0.211653	0.200479	0.265656	0	0	0	0.115453	0	0	0.13635	NaN	0	NaN	0.139207	0.171419	0	0.18212	0.185075
0.133148	0.1246	0.282078	0	0	0.0943678	0.244038	0.384366	0	0.0707906	0.0855107	0.242652	0	0.140472	0.236061	0.214248	0.114057	0	0	0.0906665	0.263394	0.205135	0.0385997	0	0.122784	0.130881	-0.000290559	0.207592	0	0.15617	0.327631	-0.110688	0.176373	0.218403	0.282703	0	0	0	0.203283	0	0	0.140771	0.325392	0	NaN	0.141515	0.16101	0	0.20387	0.185471
0.168485	0.115656	0.289249	0	0	0.109462	0.243589	0.384771	0	0.0594513	0.0387817	0.23433	0	0.102699	0.259893	0.223511	0.111662	0	0	0.0702767	NaN	0.212177	0.0681106	0	0.0934057	0.126693	-0.0341709	0.206976	0	0.150335	0	-0.0780563	0.170801	NaN	0.244243	0	0	0	0.229421	0	0	0.16283	0.317697	0	NaN	0.158867	0.197176	0	0.2101	0.217799
0.170174	0.0950883	0.254215	0	0	0.141718	0	0.351816	0	0.0873444	0.0529095	0.240693	0	0.104441	0.26539	0.233537	0.125505	0	0	0.0526321	0.268101	0.193875	0.0374873	0	0.0517702	0.130785	0.00637751	NaN	0	0.136019	0	NaN	0.17751	0.266877	0.233296	0	0	0	0.288046	0	0	0.172338	0.315815	0	0.167594	0.158689	0.226387	0	NaN	0.247381
0.178904	0.0662052	0.271113	0	0	0.134945	0	0.395943	0	0.101548	0.0426793	0.237319	0	0.0793204	0.270364	0.240966	0.130926	0	0	0.061202	0.254145	0.315501	0.0337465	0	0.0433861	0.132983	0.067946	0.235225	0	0.179122	0	-0.0685552	0.179647	0.244816	0.251013	0	0	0	NaN	0	0	0.140082	0.363993	0	NaN	0.158029	0.197806	0	0.203782	0.283537
0.184426	0.0537208	0.305429	0	0	0.147638	0	0.402224	0	0.117567	0.0652353	0.253651	0	0.0707978	0	0.224471	0.12009	0	0	0.0337769	0.225615	0.252682	0.0425197	0	0.0843691	0.169994	0.173905	0.224047	0	0.167344	0	-0.0545871	0.154747	0.235088	0.238056	0	0	0	NaN	0	0	0.143241	NaN	0	NaN	0.171709	0.226757	0	NaN	0.272929
0.198197	0.0571346	0.310086	0	0	0.168606	0	0.410485	0	0.0986434	0.0647707	0.208851	0	0.0484712	0	0.193321	0.123309	0	0	0.00138127	0.263151	0.277275	0.0320322	0	0.091748	NaN	0.207084	0	0	0.1817	0	-0.0599611	NaN	0.227344	0.261749	0	0	0	0.136233	0	0	0.146684	NaN	0	NaN	0.176403	0.238189	0	0.192205	0.235381
0.202829	0.0558062	0.262616	0	0	0.165126	0	0.392802	0	0.0830031	0	0.215695	0	0.0115902	0	NaN	0.12077	0	0	-0.0191851	NaN	0.264815	0.0181643	0	0.141796	0.102324	0.173407	0	0	0.192786	0	-0.0840134	0.182509	0.196739	0.25198	0	0	0	0.155663	0	0	0.160445	0.337604	0	0.145987	0.158295	0.235665	0	0.181956	0.199334
0.212282	0.0507326	0.260752	0	0	0.161502	0	0.422344	0	0.0701439	0	0.215695	0	NaN	0	0.281768	0.129154	0	0	-0.0883093	NaN	0.27189	0.0395198	0	0.101065	0.135669	0.132103	0	0	0.181293	0	-0.0883477	0.169722	0.204332	0.24506	0	0	0	0.118611	0	0	0.180506	0.34084	0	NaN	0.202347	0.254783	0	0.212421	0.149855
0.196481	0.0489585	0.270132	0	0	0.170522	0	0.435581	0	0.0606422	0	0.21521	0	0.113302	0	0.261576	0.127463	0	0	NaN	0.286796	0.283624	0.0293313	0	0.152751	0.10568	0.127889	0	0	NaN	0	-0.073896	NaN	0.190953	0.263125	0	0	0	0.130452	0	0	NaN	0.329628	0	0.216491	0.237629	NaN	0	0.200954	0.186655
0.184866	0.112609	0.300721	0	0	0.180391	0	0.426426	0	0.0822324	0	0.212205	0	NaN	0	0.264471	0.14938	0	0	0.0488647	NaN	0	NaN	0	NaN	0.107695	0.102765	0	0	0.195003	0	0	0.216326	0.237053	0.235559	0	0	0	0.121412	0	0	0.171704	0	0	NaN	NaN	0.274717	0	0	0.190761
0.18281	0.0535736	0.287684	0	0	0.174755	0	0.399673	0	0.142553	0	0.187484	0	NaN	0	0.273215	0.148033	0	0	0.104969	0.271735	0	0.083008	0	0.113668	0.065675	0.00753149	0	0	0.170786	0	0	0.19395	0.240829	0.221097	0	0	0	0.149187	0	0	0.171008	0	0	0.191367	0.184131	0.33947	0	0	0.228113
0.194358	NaN	0.320876	0	0	0.177165	0	0.3831	0	0.10642	0	0.210009	0	NaN	0	0.245152	0.105627	0	0	0.0732962	NaN	0	0.0924835	0	0.10932	0.105269	0.0344991	0	0	NaN	0	0	0.165846	0.255103	NaN	0	0	0	0.0994667	0	0	0.180866	0	0	0.167617	NaN	0.358643	0	0	0.243924
0.180949	0.0753841	0.249691	0	0	0.137408	0	0.419139	0	0.0941464	0	0.219185	0	NaN	0	NaN	0.128828	0	0	0.0960006	NaN	0	0.0952029	0	0	0.129193	-0.00387498	0	0	0.201911	0	0	0.171521	0.229907	0.261475	0	0	0	0.137838	0	0	0.174633	0	0	NaN	0.173979	NaN	0	0	NaN
0.201167	0.0532502	0.280116	0	0	0.135528	0	0.415676	0	0.0968541	0	0.256735	0	0.128528	0	0.228924	0	0	0	0.0894958	0.207858	0	0.0425696	0	0	0	-0.00968498	0	0	0.23301	0	0	0.202447	0.20318	0.263546	0	0	0	0.121374	0	0	0.169136	0	0	NaN	0.180437	0.246706	0	0	0.17603
0.195634	0.0762798	0.234812	0	0	0.129744	0	0.424896	0	0.0432496	0	0.244049	0	NaN	0	NaN	0	0	0	0.0939689	0.191935	0	0.0492934	0	0	0	-0.01669	0	0	0.240473	0	0	0.188891	0.226769	0.242069	0	0	0	NaN	0	0	0	0	0	NaN	0.185955	0.278346	0	0	0.246589
0.195708	0.0905887	0.256407	0	0	0.146229	0	0.380457	0	0.0741781	0	0.220608	0	0.0499649	0	0.299704	0	0	0	0.0985042	0.18866	0	0.077219	0	0	0	-0.0760918	0	0	0.196209	0	0	0.226863	0.218633	NaN	0	0	0	NaN	0	0	0	0	0	-0.00489248	0.203263	0.311177	0	0	0.22692
0.189165	0.0824502	0.263918	0	0	0.177085	0	0.397176	0	0.0733296	0	0.248115	0	NaN	0	0	0	0	0	0.109104	NaN	0	0.0522611	0	0	0	-0.0635914	0	0	0.219083	0	0	0.227843	0.240172	NaN	0	0	0	0.113738	0	0	0	0	0	NaN	0.184104	0.293106	0	0	0.244497
0.199254	0.0741682	0.226558	0	0	0.223365	0	0.408932	0	0.101727	0	0.192548	0	0.108114	0	0	0	0	0	0.0844188	NaN	0	0.0617962	0	0	0	-0.0933505	0	0	0.155545	0	0	0.191785	0.286537	0.249068	0	0	0	NaN	0	0	0	0	0	NaN	0.214997	0.312229	0	0	0.259652
0.196079	0.0835825	0.23618	0	0	0.213116	0	0.424796	0	0.106832	0	0.199795	0	0.117906	0	0	0	0	0	0.0804719	NaN	0	0	0	0	0	0.000625907	0	0	0.185585	0	0	0.169636	0	0.222873	0	0	0	-0.0035159	0	0	0	0	0	NaN	0.173123	0.310816	0	0	0.2659
0.213479	0.0807547	0.20591	0	0	0.187619	0	0.414821	0	0.0921619	0	0.215443	0	NaN	0	0	0	0	0	0.0873535	NaN	0	0	0	0	0	0.0753077	0	0	0.164624	0	0	0.215233	0	0.217372	0	0	0	NaN	0	0	0	0	0	0.00733945	0.181547	0.300872	0	0	NaN
0.215905	0.0844033	0.240626	0	0	0.175733	0	0.408279	0	0.0591903	0	0.248375	0	0.114197	0	0	0	0	0	NaN	0.162523	0	0	0	0	0	0.128386	0	0	0.187494	0	0	0.211259	0	0.243158	0	0	0	0.00987987	0	0	0	0	0	NaN	0.174041	0.298842	0	0	0.235085
0.206808	0.0968349	0.241549	0	0	0.180031	0	0.400692	0	0.0868679	0	0.276073	0	0.0935638	0	0	0	0	0	0.104886	NaN	0	0	0	0	0	NaN	0	0	0.145571	0	0	0.215844	0	0	0	0	0	NaN	0	0	0	0	0	NaN	0.180795	0.283844	0	0	0.276772
0.224702	0.0981539	0.247079	0	0	0.187262	0	0.392788	0	0.0978595	0	0.271325	0	NaN	0	0	0	0	0	0.0896499	NaN	0	0	0	0	0	0.240664	0	0	NaN	0	0	0.24632	0	0	0	0	0	NaN	0	0	0	0	0	NaN	0.204441	NaN	0	0	0.267967
0	0.0954499	0.242113	0	0	0.208428	0	0.41738	0	0.0868062	0	0.237887	0	NaN	0	0	0	0	0	0.0655242	0.23474	0	0	0	0	0	0.244802	0	0	0.227907	0	0	0.201405	0	0	0	0	0	NaN	0	0	0	0	0	-0.0809178	0.212075	0.286083	0	0	0.265821
0	0.0739601	0.242268	0	0	0.186441	0	0.485623	0	0.0799157	0	0.236026	0	NaN	0	0	0	0	0	0	NaN	0	0	0	0	0	0.223966	0	0	0.228657	0	0	0.197349	0	0	0	0	0	-0.0131321	0	0	0	0	0	NaN	0.200207	NaN	0	0	0.268913
0	0.100312	0.234759	0	0	0.207075	0	0.422624	0	0.0619264	0	0.237664	0	0.101203	0	0	0	0	0	0	0	0	0	0	0	0	0.239641	0	0	0.231182	0	0	0.228501	0	0	0	0	0	0.0454799	0	0	0	0	0	0	0.207634	0.277489	0	0	0.282564
0	0.0685972	0.237305	0	0	0.206255	0	0.442174	0	0.055191	0	0.255893	0	NaN	0	0	0	0	0	0	0	0	0	0	0	0	0.223119	0	0	0.208816	0	0	NaN	0	0	0	0	0	0.0977412	0	0	0	0	0	0	0.21246	NaN	0	0	0.296817
0	0.101939	0.215046	0	0	0.182399	0	0.444683	0	0.0723035	0	0.24229	0	0.102887	0	0	0	0	0	0	0	0	0	0	0	0	0.265705	0	0	0.208865	0	0	0.219754	0	0	0	0	0	0.130348	0	0	0	0	0	0	0.225626	NaN	0	0	0.282098
0	0.0918525	0.223819	0	0	0.183633	0	0.450267	0	0.0765641	0	0.269164	0	0.0747684	0	0	0	0	0	0	0	0	0	0	0	0	0.259848	0	0	0.234448	0	0	0.177666	0	0	0	0	0	0.0595613	0	0	0	0	0	0	0.205248	0.225871	0	0	0.26902
0	0.108519	0	0	0	0.180966	0	0.460372	0	0.0707829	0	0.251376	0	0.129845	0	0	0	0	0	0	0	0	0	0	0	0	0.296859	0	0	0.222732	0	0	0.205204	0	0	0	0	0	0.0647867	0	0	0	0	0	0	0.245949	0.222293	0	0	0.258504
0	0.138402	0	0	0	0.201059	0	0.474981	0	0.102094	0	0	0	0.104807	0	0	0	0	0	0	0	0	0	0	0	0	0.319644	0	0	0.257392	0	0	0.232142	0	0	0	0	0	NaN	0	0	0	0	0	0	0.228859	0.224891	0	0	0.290267
0	NaN	0	0	0	0.200127	0	0.470046	0	0.0591174	0	0	0	0.0813718	0	0	0	0	0	0	0	0	0	0	0	0	0.311043	0	0	0.233337	0	0	NaN	0	0	0	0	0	NaN	0	0	0	0	0	0	0.229846	0.232371	0	0	0.309193
0	0.0760146	0	0	0	0.202195	0	0.456895	0	0.0451429	0	0	0	NaN	0	0	0	0	0	0	0	0	0	0	0	0	0.26844	0	0	0.20608	0	0	0.189565	0	0	0	0	0	-0.0140235	0	0	0	0	0	0	0.244231	0.22364	0	0	0.303941
0	0.0708007	0	0	0	0.210431	0	0.445089	0	0.0698108	0	0	0	0.0872193	0	0	0	0	0	0	0	0	0	0	0	0	0.260837	0	0	0.225715	0	0	0.19366	0	0	0	0	0	NaN	0	0	0	0	0	0	NaN	0.208819	0	0	0.285364
0	0.10535	0	0	0	0.186372	0	0.444612	0	0.0810945	0	0	0	0.0807619	0	0	0	0	0	0	0	0	0	0	0	0	0.32233	0	0	0.181655	0	0	0.188601	0	0	0	0	0	NaN	0	0	0	0	0	0	0.236917	0.228549	0	0	NaN
0	0.081871	0	0	0	0.196348	0	0.442638	0	0.0724704	0	0	0	NaN	0	0	0	0	0	0	0	0	0	0	0	0	0.356465	0	0	0.206439	0	0	0.193406	0	0	0	0	0	0.107433	0	0	0	0	0	0	NaN	0.217679	0	0	0.255815
0	0.0644804	0	0	0	0.181277	0	0.456999	0	0.0830988	0	0	0	0.118834	0	0	0	0	0	0	0	0	0	0	0	0	0.339886	0	0	0.228068	0	0	0.199048	0	0	0	0	0	NaN	0	0	0	0	0	0	0.210694	0.20898	0	0	0.21374
0	0.107498	0	0	0	0.181673	0	0.440576	0	0.0944818	0	0	0	0.10303	0	0	0	0	0	0	0	0	0	0	0	0	0.340779	0	0	0.229946	0	0	0.186829	0	0	0	0	0	0.100476	0	0	0	0	0	0	0.196443	0.235341	0	0	0.200928
0	0.122561	0	0	0	0.16609	0	0.450891	0	0.0735605	0	0	0	0.0986113	0	0	0	0	0	0	0	0	0	0	0	0	0.3539	0	0	NaN	0	0	0.163143	0	0	0	0	0	0.171135	0	0	0	0	0	0	0.227676	0.215945	0	0	0.204093
0	0.0842324	0	0	0	0.16572	0	0.4362	0	0.0706655	0	0	0	0.124147	0	0	0	0	0	0	0	0	0	0	0	0	0.342121	0	0	0.198034	0	0	0.177425	0	0	0	0	0	0	0	0	0	0	0	0	0.223932	0.204133	0	0	0.1542
0	0.101379	0	0	0	0.210338	0	0	0	0.0553779	0	0	0	NaN	0	0	0	0	0	0	0	0	0	0	0	0	0.360931	0	0	NaN	0	0	0.163391	0	0	0	0	0	0	0	0	0	0	0	0	0.208092	0.183591	0	0	NaN
0	0.0962673	0	0	0	0.18407	0	0	0	0.0583198	0	0	0	0	0	0	0	0	0	0	0	0	0	0	0	0	0.301016	0	0	0.261757	0	0	0.168148	0	0	0	0	0	0	0	0	0	0	0	0	0.206563	0.181811	0	0	0.191303
0	0.113152	0	0	0	0.178712	0	0	0	0.0779076	0	0	0	0	0	0	0	0	0	0	0	0	0	0	0	0	NaN	0	0	0.241234	0	0	0.189499	0	0	0	0	0	0	0	0	0	0	0	0	0.214386	0.214359	0	0	0.2065
0	NaN	0	0	0	0.1528	0	0	0	0.0782898	0	0	0	0	0	0	0	0	0	0	0	0	0	0	0	0	0.31852	0	0	0.199258	0	0	0.190426	0	0	0	0	0	0	0	0	0	0	0	0	0.220512	0.233661	0	0	0.230049
0	0.131626	0	0	0	0.162216	0	0	0	0.0811704	0	0	0	0	0	0	0	0	0	0	0	0	0	0	0	0	0.356015	0	0	0.237014	0	0	0.214791	0	0	0	0	0	0	0	0	0	0	0	0	0.228027	0.219142	0	0	0.216916
0	0.149689	0	0	0	0.155327	0	0	0	0.0745654	0	0	0	0	0	0	0	0	0	0	0	0	0	0	0	0	0.326351	0	0	0.221303	0	0	0.206901	0	0	0	0	0	0	0	0	0	0	0	0	NaN	0.22188	0	0	0.234231
0	0	0	0	0	0.1599	0	0	0	0.0625087	0	0	0	0	0	0	0	0	0	0	0	0	0	0	0	0	0.356429	0	0	0.225511	0	0	0.218147	0	0	0	0	0	0	0	0	0	0	0	0	0.232716	0.196055	0	0	0.265702
0	0	0	0	0	0.18535	0	0	0	0.0666592	0	0	0	0	0	0	0	0	0	0	0	0	0	0	0	0	0.368507	0	0	0.224232	0	0	NaN	0	0	0	0	0	0	0	0	0	0	0	0	0.247358	0.213226	0	0	0.259342
0	0	0	0	0	0.199459	0	0	0	0.069647	0	0	0	0	0	0	0	0	0	0	0	0	0	0	0	0	0.330614	0	0	0.231624	0	0	0.19529	0	0	0	0	0	0	0	0	0	0	0	0	NaN	0	0	0	0.241637
0	0	0	0	0	0.213044	0	0	0	0	0	0	0	0	0	0	0	0	0	0	0	0	0	0	0	0	0.373152	0	0	0.230074	0	0	0	0	0	0	0	0	0	0	0	0	0	0	0	0.234282	0	0	0	0.222081
0	0	0	0	0	0.197738	0	0	0	0	0	0	0	0	0	0	0	0	0	0	0	0	0	0	0	0	0.359269	0	0	NaN	0	0	0	0	0	0	0	0	0	0	0	0	0	0	0	0.234206	0	0	0	0.231612
0	0	0	0	0	0.197706	0	0	0	0	0	0	0	0	0	0	0	0	0	0	0	0	0	0	0	0	0.411865	0	0	0.169309	0	0	0	0	0	0	0	0	0	0	0	0	0	0	0	0.239057	0	0	0	0.194125
0	0	0	0	0	0.227207	0	0	0	0	0	0	0	0	0	0	0	0	0	0	0	0	0	0	0	0	NaN	0	0	NaN	0	0	0	0	0	0	0	0	0	0	0	0	0	0	0	0.23716	0	0	0	0.2335
0	0	0	0	0	0.226157	0	0	0	0	0	0	0	0	0	0	0	0	0	0	0	0	0	0	0	0	0.455787	0	0	NaN	0	0	0	0	0	0	0	0	0	0	0	0	0	0	0	0.246872	0	0	0	0.202231
0	0	0	0	0	0.177284	0	0	0	0	0	0	0	0	0	0	0	0	0	0	0	0	0	0	0	0	0.365785	0	0	0.225861	0	0	0	0	0	0	0	0	0	0	0	0	0	0	0	0	0	0	0	0.173244
0	0	0	0	0	0.183159	0	0	0	0	0	0	0	0	0	0	0	0	0	0	0	0	0	0	0	0	0.349205	0	0	0.237889	0	0	0	0	0	0	0	0	0	0	0	0	0	0	0	0	0	0	0	0.242878
0	0	0	0	0	0.180436	0	0	0	0	0	0	0	0	0	0	0	0	0	0	0	0	0	0	0	0	0.340584	0	0	0.226415	0	0	0	0	0	0	0	0	0	0	0	0	0	0	0	0	0	0	0	0.177422
0	0	0	0	0	0.177386	0	0	0	0	0	0	0	0	0	0	0	0	0	0	0	0	0	0	0	0	0.370324	0	0	0.246025	0	0	0	0	0	0	0	0	0	0	0	0	0	0	0	0	0	0	0	0.197431
0	0	0	0	0	0.181066	0	0	0	0	0	0	0	0	0	0	0	0	0	0	0	0	0	0	0	0	0.39951	0	0	0.234937	0	0	0	0	0	0	0	0	0	0	0	0	0	0	0	0	0	0	0	0
0	0	0	0	0	0.188724	0	0	0	0	0	0	0	0	0	0	0	0	0	0	0	0	0	0	0	0	0.366744	0	0	0.242768	0	0	0	0	0	0	0	0	0	0	0	0	0	0	0	0	0	0	0	0
0	0	0	0	0	0.183366	0	0	0	0	0	0	0	0	0	0	0	0	0	0	0	0	0	0	0	0	0.364871	0	0	NaN	0	0	0	0	0	0	0	0	0	0	0	0	0	0	0	0	0	0	0	0
0	0	0	0	0	0.19423	0	0	0	0	0	0	0	0	0	0	0	0	0	0	0	0	0	0	0	0	0.381557	0	0	0.199304	0	0	0	0	0	0	0	0	0	0	0	0	0	0	0	0	0	0	0	0
0	0	0	0	0	0.220608	0	0	0	0	0	0	0	0	0	0	0	0	0	0	0	0	0	0	0	0	0.350258	0	0	NaN	0	0	0	0	0	0	0	0	0	0	0	0	0	0	0	0	0	0	0	0
0	0	0	0	0	0.229122	0	0	0	0	0	0	0	0	0	0	0	0	0	0	0	0	0	0	0	0	0.33731	0	0	0.215218	0	0	0	0	0	0	0	0	0	0	0	0	0	0	0	0	0	0	0	0
0	0	0	0	0	0.220666	0	0	0	0	0	0	0	0	0	0	0	0	0	0	0	0	0	0	0	0	0.307942	0	0	0.257671	0	0	0	0	0	0	0	0	0	0	0	0	0	0	0	0	0	0	0	0
0	0	0	0	0	0.200349	0	0	0	0	0	0	0	0	0	0	0	0	0	0	0	0	0	0	0	0	0.332127	0	0	0.244769	0	0	0	0	0	0	0	0	0	0	0	0	0	0	0	0	0	0	0	0
0	0	0	0	0	0.223335	0	0	0	0	0	0	0	0	0	0	0	0	0	0	0	0	0	0	0	0	0.312521	0	0	0	0	0	0	0	0	0	0	0	0	0	0	0	0	0	0	0	0	0	0	0
0	0	0	0	0	0.219575	0	0	0	0	0	0	0	0	0	0	0	0	0	0	0	0	0	0	0	0	0.321529	0	0	0	0	0	0	0	0	0	0	0	0	0	0	0	0	0	0	0	0	0	0	0
0	0	0	0	0	0.233385	0	0	0	0	0	0	0	0	0	0	0	0	0	0	0	0	0	0	0	0	0.330646	0	0	0	0	0	0	0	0	0	0	0	0	0	0	0	0	0	0	0	0	0	0	0
0	0	0	0	0	0.20671	0	0	0	0	0	0	0	0	0	0	0	0	0	0	0	0	0	0	0	0	0.328886	0	0	0	0	0	0	0	0	0	0	0	0	0	0	0	0	0	0	0	0	0	0	0
0	0	0	0	0	0.174205	0	0	0	0	0	0	0	0	0	0	0	0	0	0	0	0	0	0	0	0	0.32175	0	0	0	0	0	0	0	0	0	0	0	0	0	0	0	0	0	0	0	0	0	0	0
0	0	0	0	0	0.176709	0	0	0	0	0	0	0	0	0	0	0	0	0	0	0	0	0	0	0	0	0.335647	0	0	0	0	0	0	0	0	0	0	0	0	0	0	0	0	0	0	0	0	0	0	0
0	0	0	0	0	0.188933	0	0	0	0	0	0	0	0	0	0	0	0	0	0	0	0	0	0	0	0	0.333676	0	0	0	0	0	0	0	0	0	0	0	0	0	0	0	0	0	0	0	0	0	0	0
0	0	0	0	0	0.189733	0	0	0	0	0	0	0	0	0	0	0	0	0	0	0	0	0	0	0	0	0.3707	0	0	0	0	0	0	0	0	0	0	0	0	0	0	0	0	0	0	0	0	0	0	0
0	0	0	0	0	0.205874	0	0	0	0	0	0	0	0	0	0	0	0	0	0	0	0	0	0	0	0	0.389403	0	0	0	0	0	0	0	0	0	0	0	0	0	0	0	0	0	0	0	0	0	0	0
0	0	0	0	0	0.195776	0	0	0	0	0	0	0	0	0	0	0	0	0	0	0	0	0	0	0	0	0.382845	0	0	0	0	0	0	0	0	0	0	0	0	0	0	0	0	0	0	0	0	0	0	0
0	0	0	0	0	0.199658	0	0	0	0	0	0	0	0	0	0	0	0	0	0	0	0	0	0	0	0	0.340989	0	0	0	0	0	0	0	0	0	0	0	0	0	0	0	0	0	0	0	0	0	0	0
0	0	0	0	0	0.193293	0	0	0	0	0	0	0	0	0	0	0	0	0	0	0	0	0	0	0	0	NaN	0	0	0	0	0	0	0	0	0	0	0	0	0	0	0	0	0	0	0	0	0	0	0
0	0	0	0	0	NaN	0	0	0	0	0	0	0	0	0	0	0	0	0	0	0	0	0	0	0	0	0.37654	0	0	0	0	0	0	0	0	0	0	0	0	0	0	0	0	0	0	0	0	0	0	0
0	0	0	0	0	0.216029	0	0	0	0	0	0	0	0	0	0	0	0	0	0	0	0	0	0	0	0	0	0	0	0	0	0	0	0	0	0	0	0	0	0	0	0	0	0	0	0	0	0	0	0
0	0	0	0	0	0.17813	0	0	0	0	0	0	0	0	0	0	0	0	0	0	0	0	0	0	0	0	0	0	0	0	0	0	0	0	0	0	0	0	0	0	0	0	0	0	0	0	0	0	0	0
0	0	0	0	0	0.175697	0	0	0	0	0	0	0	0	0	0	0	0	0	0	0	0	0	0	0	0	0	0	0	0	0	0	0	0	0	0	0	0	0	0	0	0	0	0	0	0	0	0	0	0
0	0	0	0	0	0.143058	0	0	0	0	0	0	0	0	0	0	0	0	0	0	0	0	0	0	0	0	0	0	0	0	0	0	0	0	0	0	0	0	0	0	0	0	0	0	0	0	0	0	0	0
0	0	0	0	0	0.130305	0	0	0	0	0	0	0	0	0	0	0	0	0	0	0	0	0	0	0	0	0	0	0	0	0	0	0	0	0	0	0	0	0	0	0	0	0	0	0	0	0	0	0	0
0	0	0	0	0	0	0	0	0	0	0	0	0	0	0	0	0	0	0	0	0	0	0	0	0	0	0	0	0	0	0	0	0	0	0	0	0	0	0	0	0	0	0	0	0	0	0	0	0	0
0	0	0	0	0	0	0	0	0	0	0	0	0	0	0	0	0	0	0	0	0	0	0	0	0	0	0	0	0	0	0	0	0	0	0	0	0	0	0	0	0	0	0	0	0	0	0	0	0	0
0	0	0	0	0	0	0	0	0	0	0	0	0	0	0	0	0	0	0	0	0	0	0	0	0	0	0	0	0	0	0	0	0	0	0	0	0	0	0	0	0	0	0	0	0	0	0	0	0	0
0	0	0	0	0	0	0	0	0	0	0	0	0	0	0	0	0	0	0	0	0	0	0	0	0	0	0	0	0	0	0	0	0	0	0	0	0	0	0	0	0	0	0	0	0	0	0	0	0	0
0	0	0	0	0	0	0	0	0	0	0	0	0	0	0	0	0	0	0	0	0	0	0	0	0	0	0	0	0	0	0	0	0	0	0	0	0	0	0	0	0	0	0	0	0	0	0	0	0	0
0	0	0	0	0	0	0	0	0	0	0	0	0	0	0	0	0	0	0	0	0	0	0	0	0	0	0	0	0	0	0	0	0	0	0	0	0	0	0	0	0	0	0	0	0	0	0	0	0	0
0	0	0	0	0	0	0	0	0	0	0	0	0	0	0	0	0	0	0	0	0	0	0	0	0	0	0	0	0	0	0	0	0	0	0	0	0	0	0	0	0	0	0	0	0	0	0	0	0	0
0	0	0	0	0	0	0	0	0	0	0	0	0	0	0	0	0	0	0	0	0	0	0	0	0	0	0	0	0	0	0	0	0	0	0	0	0	0	0	0	0	0	0	0	0	0	0	0	0	0
0	0	0	0	0	0	0	0	0	0	0	0	0	0	0	0	0	0	0	0	0	0	0	0	0	0	0	0	0	0	0	0	0	0	0	0	0	0	0	0	0	0	0	0	0	0	0	0	0	0
0	0	0	0	0	0	0	0	0	0	0	0	0	0	0	0	0	0	0	0	0	0	0	0	0	0	0	0	0	0	0	0	0	0	0	0	0	0	0	0	0	0	0	0	0	0	0	0	0	0
0	0	0	0	0	0	0	0	0	0	0	0	0	0	0	0	0	0	0	0	0	0	0	0	0	0	0	0	0	0	0	0	0	0	0	0	0	0	0	0	0	0	0	0	0	0	0	0	0	0
0	0	0	0	0	0	0	0	0	0	0	0	0	0	0	0	0	0	0	0	0	0	0	0	0	0	0	0	0	0	0	0	0	0	0	0	0	0	0	0	0	0	0	0	0	0	0	0	0	0
0	0	0	0	0	0	0	0	0	0	0	0	0	0	0	0	0	0	0	0	0	0	0	0	0	0	0	0	0	0	0	0	0	0	0	0	0	0	0	0	0	0	0	0	0	0	0	0	0	0
0	0	0	0	0	0	0	0	0	0	0	0	0	0	0	0	0	0	0	0	0	0	0	0	0	0	0	0	0	0	0	0	0	0	0	0	0	0	0	0	0	0	0	0	0	0	0	0	0	0
0	0	0	0	0	0	0	0	0	0	0	0	0	0	0	0	0	0	0	0	0	0	0	0	0	0	0	0	0	0	0	0	0	0	0	0	0	0	0	0	0	0	0	0	0	0	0	0	0	0
0	0	0	0	0	0	0	0	0	0	0	0	0	0	0	0	0	0	0	0	0	0	0	0	0	0	0	0	0	0	0	0	0	0	0	0	0	0	0	0	0	0	0	0	0	0	0	0	0	0
0	0	0	0	0	0	0	0	0	0	0	0	0	0	0	0	0	0	0	0	0	0	0	0	0	0	0	0	0	0	0	0	0	0	0	0	0	0	0	0	0	0	0	0	0	0	0	0	0	0
0	0	0	0	0	0	0	0	0	0	0	0	0	0	0	0	0	0	0	0	0	0	0	0	0	0	0	0	0	0	0	0	0	0	0	0	0	0	0	0	0	0	0	0	0	0	0	0	0	0
0	0	0	0	0	0	0	0	0	0	0	0	0	0	0	0	0	0	0	0	0	0	0	0	0	0	0	0	0	0	0	0	0	0	0	0	0	0	0	0	0	0	0	0	0	0	0	0	0	0
0	0	0	0	0	0	0	0	0	0	0	0	0	0	0	0	0	0	0	0	0	0	0	0	0	0	0	0	0	0	0	0	0	0	0	0	0	0	0	0	0	0	0	0	0	0	0	0	0	0
0	0	0	0	0	0	0	0	0	0	0	0	0	0	0	0	0	0	0	0	0	0	0	0	0	0	0	0	0	0	0	0	0	0	0	0	0	0	0	0	0	0	0	0	0	0	0	0	0	0
0	0	0	0	0	0	0	0	0	0	0	0	0	0	0	0	0	0	0	0	0	0	0	0	0	0	0	0	0	0	0	0	0	0	0	0	0	0	0	0	0	0	0	0	0	0	0	0	0	0
0	0	0	0	0	0	0	0	0	0	0	0	0	0	0	0	0	0	0	0	0	0	0	0	0	0	0	0	0	0	0	0	0	0	0	0	0	0	0	0	0	0	0	0	0	0	0	0	0	0
0	0	0	0	0	0	0	0	0	0	0	0	0	0	0	0	0	0	0	0	0	0	0	0	0	0	0	0	0	0	0	0	0	0	0	0	0	0	0	0	0	0	0	0	0	0	0	0	0	0
0	0	0	0	0	0	0	0	0	0	0	0	0	0	0	0	0	0	0	0	0	0	0	0	0	0	0	0	0	0	0	0	0	0	0	0	0	0	0	0	0	0	0	0	0	0	0	0	0	0
0	0	0	0	0	0	0	0	0	0	0	0	0	0	0	0	0	0	0	0	0	0	0	0	0	0	0	0	0	0	0	0	0	0	0	0	0	0	0	0	0	0	0	0	0	0	0	0	0	0
0	0	0	0	0	0	0	0	0	0	0	0	0	0	0	0	0	0	0	0	0	0	0	0	0	0	0	0	0	0	0	0	0	0	0	0	0	0	0	0	0	0	0	0	0	0	0	0	0	0
0	0	0	0	0	0	0	0	0	0	0	0	0	0	0	0	0	0	0	0	0	0	0	0	0	0	0	0	0	0	0	0	0	0	0	0	0	0	0	0	0	0	0	0	0	0	0	0	0	0
0	0	0	0	0	0	0	0	0	0	0	0	0	0	0	0	0	0	0	0	0	0	0	0	0	0	0	0	0	0	0	0	0	0	0	0	0	0	0	0	0	0	0	0	0	0	0	0	0	0
0	0	0	0	0	0	0	0	0	0	0	0	0	0	0	0	0	0	0	0	0	0	0	0	0	0	0	0	0	0	0	0	0	0	0	0	0	0	0	0	0	0	0	0	0	0	0	0	0	0
0	0	0	0	0	0	0	0	0	0	0	0	0	0	0	0	0	0	0	0	0	0	0	0	0	0	0	0	0	0	0	0	0	0	0	0	0	0	0	0	0	0	0	0	0	0	0	0	0	0
0	0	0	0	0	0	0	0	0	0	0	0	0	0	0	0	0	0	0	0	0	0	0	0	0	0	0	0	0	0	0	0	0	0	0	0	0	0	0	0	0	0	0	0	0	0	0	0	0	0
0	0	0	0	0	0	0	0	0	0	0	0	0	0	0	0	0	0	0	0	0	0	0	0	0	0	0	0	0	0	0	0	0	0	0	0	0	0	0	0	0	0	0	0	0	0	0	0	0	0
0	0	0	0	0	0	0	0	0	0	0	0	0	0	0	0	0	0	0	0	0	0	0	0	0	0	0	0	0	0	0	0	0	0	0	0	0	0	0	0	0	0	0	0	0	0	0	0	0	0
0	0	0	0	0	0	0	0	0	0	0	0	0	0	0	0	0	0	0	0	0	0	0	0	0	0	0	0	0	0	0	0	0	0	0	0	0	0	0	0	0	0	0	0	0	0	0	0	0	0
0	0	0	0	0	0	0	0	0	0	0	0	0	0	0	0	0	0	0	0	0	0	0	0	0	0	0	0	0	0	0	0	0	0	0	0	0	0	0	0	0	0	0	0	0	0	0	0	0	0
0	0	0	0	0	0	0	0	0	0	0	0	0	0	0	0	0	0	0	0	0	0	0	0	0	0	0	0	0	0	0	0	0	0	0	0	0	0	0	0	0	0	0	0	0	0	0	0	0	0
[truncated: 356 more columns]
