# Supplementary material for: Mapping the driving forces of chromosome structure and segregation in Escherichia coli
Source: Nucleic Acids Res. 2013 Jun 17;41(15):7370–7. doi: 10.1093/nar/gkt468 (PMC3753618; doi:10.1093/nar/gkt468)
Supplement: Supplementary Data [file supp_gkt468_nar-00959-h-2013-File006.zip › seg_paper_nar_supplemental_resub/Dataset 4.txt]

2.30211	2.4	2.6	2.4	0	3.8	2.8	2.8	2.4	3.6	3.5	2.4	3.2	2.8	2.6	2.4	2.4	0	2.8	2.7	2.69337	2.8	2.6	2.4	2.3	2.5	2.2	2.2	0	2.17222	2.2	2.8	2.25025	2.5	2.2	0	0	2.2	2.3	0	2.6	2.46278	2.4	0	2.6	2.60489	2.4	0	2.6	2
2.30632	2.4	2.6	2.4	0	0	2.8	2.8	2.4	3.6	3.5	2.4	3.2	2.8	2.6	2.4	2.4	0	2.8	2.7	2.74969	2.8	2.6	2.4	2.3	2.5	2.2	2.2	0	2.19964	2.2	2.8	2.20239	2.5	2.2	0	0	2.2	2.3	0	2.6	2.49702	2.4	0	2.6	2.59562	2.4	0	2.6	2
2.3586	2.4	2.6	2.4	0	0	2.8	2.8	2.4	3.6	3.5	2.4	3.2	2.8	2.6	2.4	2.4	0	2.8	2.7	2.72017	2.8	2.6	2.4	2.3	2.5	2.2	2.2	0	2.21467	2.2	2.8	2.2606	2.5	2.2	0	0	2.2	2.3	0	2.6	2.49704	2.4	0	2.6	2.64272	2.4	0	2.6	2
2.36241	2.4	2.6	2.4	0	0	2.8	2.8	2.4	3.6	3.5	2.4	3.2	2.8	2.6	2.4	2.4	0	2.8	2.7	2.72024	2.8	2.6	2.4	2.3	2.5	2.2	2.2	0	2.22968	2.2	2.8	2.29655	2.5	2.2	0	0	2.2	2.3	0	2.6	2.49694	2.4	0	2.6	2.64271	2.4	0	2.6	2
2.35703	2.4	2.6	2.4	0	0	2.8	2.8	2.4	3.6	3.5	2.4	3.2	2.8	2.6	2.4	2.4	0	2.8	2.7	2.71359	2.8	2.6	2.4	2.3	2.5	2.2	2.2	0	2.25797	2.2	2.8	2.29607	2.5	2.2	0	0	2.2	2.3	0	2.6	2.54616	2.4	0	2.6	2.64923	2.4	0	2.6	2
2.36166	2.5	2.7	2.6	0	0	3	3	2.4	3.7	3.5	2.4	3.4	2.9	2.6	2.5	2.5	0	2.9	2.7	2.76667	3	2.6	2.4	2.4	2.6	2.2	2.2	0	2.27481	2.3	3	2.28079	2.6	2.3	0	0	2.2	2.3	0	2.7	2.54615	2.4	0	2.5	2.64832	2.5	0	2.7	2.1
2.41271	2.5	2.7	2.6	0	0	3	3	2.4	0	3.5	2.4	3.4	2.9	2.6	2.5	2.5	0	2.9	2.7	0	3	2.6	2.4	2.4	2.6	0	2.2	0	2.27476	2.3	3	2.29346	2.6	2.3	0	0	2.2	2.3	0	2.7	2.56093	2.4	0	2.5	2.6359	2.5	0	2.7	2.1
2.47267	2.5	2.7	2.6	0	0	3	3	2.4	0	3.5	2.4	3.4	2.9	2.6	2.5	2.5	0	2.9	2.7	0	3	2.6	2.4	2.4	2.6	0	2.2	0	2.27572	2.3	3	2.28381	2.6	2.3	0	0	2.2	2.3	0	2.7	2.57769	2.4	0	2.5	2.67589	2.5	0	2.7	2.1
2.47294	2.5	2.7	2.6	0	0	3	3	2.4	0	3.5	2.4	3.4	2.9	2.6	2.5	2.5	0	2.9	2.7	0	3	2.6	2.4	2.4	2.6	0	2.2	0	2.35087	2.3	3	2.31017	2.6	2.3	0	0	2.2	2.3	0	2.7	2.59591	2.4	0	2.5	2.63481	2.5	0	2.7	2.1
2.40757	2.5	2.7	2.6	0	0	3	3	2.4	0	3.5	2.4	3.4	2.9	2.6	2.5	2.5	0	2.9	2.7	0	3	2.6	2.4	2.4	2.6	0	2.2	0	0	2.3	3	2.31052	2.6	2.3	0	0	2.2	2.3	0	2.7	2.56208	2.4	0	2.5	2.67199	2.5	0	2.7	2.1
2.46437	2.6	2.7	2.6	0	0	3.1	2.8	2.3	0	3.7	2.6	3.5	2.9	2.7	2.6	2.6	0	3.1	2.6	0	3	2.8	2.6	2.4	2.8	0	2.4	0	0	2.3	3	2.31678	2.7	2.4	0	0	2.2	2.3	0	2.8	2.57946	2.6	0	2.6	2.67289	2.4	0	2.8	2.1
2.52188	2.6	2.7	2.6	0	0	3.1	2.8	2.3	0	3.7	2.6	3.5	2.9	0	2.6	2.6	0	3.1	2.6	0	3	2.8	2.6	2.4	2.8	0	2.4	0	0	2.3	3	2.32988	2.7	2.4	0	0	2.2	2.3	0	2.8	2.61295	2.6	0	2.6	2.71712	2.4	0	2.8	2.1
2.52165	2.6	2.7	2.6	0	0	3.1	2.8	2.3	0	3.7	2.6	3.5	2.9	0	2.6	2.6	0	3.1	2.6	0	3	2.8	2.6	2.4	2.8	0	2.4	0	0	2.3	3	2.32986	2.7	2.4	0	0	2.2	2.3	0	2.8	2.66344	2.6	0	2.6	2.71998	2.4	0	2.8	2.1
2.46346	2.6	2.7	2.6	0	0	3.1	2.8	2.3	0	3.7	2.6	3.5	2.9	0	2.6	2.6	0	3.1	2.6	0	3	2.8	2.6	2.4	2.8	0	2.4	0	0	2.3	3	2.38224	2.7	2.4	0	0	2.2	2.3	0	2.8	2.6636	2.6	0	2.6	2.69196	2.4	0	2.8	2.1
2.58068	2.6	2.7	2.6	0	0	3.1	2.8	2.3	0	3.7	2.6	3.5	2.9	0	2.6	2.6	0	3.1	2.6	0	3	2.8	2.6	2.4	2.8	0	2.4	0	0	2.3	3	2.38476	2.7	0	0	0	2.2	2.3	0	2.8	2.69665	2.6	0	2.6	2.7346	2.4	0	2.8	2.1
0	2.7	2.7	2.7	0	0	3	3	2.4	0	3.7	0	3.4	3	0	2.7	2.7	0	3.2	2.8	0	3.2	2.8	2.6	2.4	2.8	0	2.6	0	0	2.4	3	2.36952	2.7	0	0	0	2.4	2.4	0	2.9	2.71492	2.6	0	2.7	2.74539	2.6	0	2.6	2.2
0	2.7	2.7	2.7	0	0	3	3	2.4	0	3.7	0	0	3	0	2.7	2.7	0	3.2	2.8	0	3.2	2.8	2.6	2.4	2.8	0	2.6	0	0	2.4	3	2.36249	2.7	0	0	0	2.4	2.4	0	2.9	2.71488	2.6	0	2.7	2.7456	2.6	0	2.6	2.2
0	2.7	2.7	2.7	0	0	3	3	2.4	0	3.7	0	0	3	0	2.7	2.7	0	3.2	2.8	0	3.2	2.8	2.6	2.4	2.8	0	2.6	0	0	2.4	3	2.36963	2.7	0	0	0	2.4	2.4	0	2.9	2.72893	2.6	0	2.7	2.78293	0	0	2.6	2.2
0	2.7	2.7	2.7	0	0	3	3	2.4	0	3.7	0	0	3	0	2.7	2.7	0	3.2	2.8	0	3.2	2.8	2.6	2.4	2.8	0	2.6	0	0	2.4	3	2.39897	2.7	0	0	0	2.4	2.4	0	2.9	0	2.6	0	2.7	2.77362	0	0	2.6	2.2
0	2.7	2.7	2.7	0	0	3	3	2.4	0	0	0	0	3	0	0	2.7	0	3.2	2.8	0	3.2	2.8	2.6	2.4	2.8	0	2.6	0	0	2.4	3	2.37331	2.7	0	0	0	2.4	2.4	0	2.9	0	2.6	0	2.7	2.78357	0	0	2.6	2.2
0	2.7	2.7	2.7	0	0	3	0	2.6	0	0	0	0	3.1	0	0	2.8	0	3.4	2.8	0	3.2	2.8	2.8	2.5	2.9	0	0	0	0	2.4	3.2	2.4435	2.7	0	0	0	2.4	2.5	0	2.9	0	2.7	0	2.7	2.81885	0	0	2.6	2.2
0	2.7	2.7	2.7	0	0	3	0	2.6	0	0	0	0	3.1	0	0	2.8	0	3.4	2.8	0	3.2	2.8	2.8	2.5	2.9	0	0	0	0	2.4	3.2	2.45847	2.7	0	0	0	2.4	2.5	0	2.9	0	2.7	0	2.7	2.76729	0	0	2.6	2.2
0	2.7	2.7	2.7	0	0	3	0	2.6	0	0	0	0	3.1	0	0	0	0	3.4	2.8	0	3.2	2.8	2.8	2.5	2.9	0	0	0	0	2.4	3.2	2.38722	2.7	0	0	0	2.4	2.5	0	2.9	0	2.7	0	2.7	2.80254	0	0	2.6	2.2
0	2.7	2.7	2.7	0	0	3	0	2.6	0	0	0	0	3.1	0	0	0	0	3.4	2.8	0	3.2	2.8	2.8	2.5	2.9	0	0	0	0	2.4	3.2	2.46158	2.7	0	0	0	2.4	2.5	0	2.9	0	2.7	0	2.7	2.76045	0	0	2.6	2.2
0	0	2.7	2.7	0	0	3	0	2.6	0	0	0	0	0	0	0	0	0	3.4	2.8	0	3.2	2.8	2.8	2.5	2.9	0	0	0	0	2.4	3.2	2.50409	2.7	0	0	0	2.4	2.5	0	2.9	0	2.7	0	2.7	2.80424	0	0	2.6	2.2
0	0	2.9	2.7	0	0	3.1	0	2.6	0	0	0	0	0	0	0	0	0	3.4	2.8	0	3.4	2.8	2.9	2.5	3	0	0	0	0	2.4	3.2	2.51901	2.7	0	0	0	2.4	2.5	0	3.2	0	2.7	0	2.9	2.76686	0	0	2.8	2.2
0	0	2.9	2.7	0	0	3.1	0	2.6	0	0	0	0	0	0	0	0	0	3.4	2.8	0	3.4	2.8	2.9	2.5	3	0	0	0	0	2.4	3.2	2.53509	2.7	0	0	0	2.4	2.5	0	3.2	0	2.7	0	2.9	2.8087	0	0	2.8	2.2
0	0	2.9	2.7	0	0	3.1	0	2.6	0	0	0	0	0	0	0	0	0	0	2.8	0	3.4	2.8	2.9	2.5	0	0	0	0	0	2.4	3.2	2.57748	0	0	0	0	2.4	2.5	0	3.2	0	2.7	0	2.9	2.80892	0	0	2.8	2.2
0	0	2.9	2.7	0	0	3.1	0	2.6	0	0	0	0	0	0	0	0	0	0	2.8	0	3.4	2.8	2.9	2.5	0	0	0	0	0	2.4	3.2	2.59253	0	0	0	0	2.4	2.5	0	3.2	0	2.7	0	2.9	2.84541	0	0	2.8	2.2
0	0	2.9	2.7	0	0	3.1	0	2.6	0	0	0	0	0	0	0	0	0	0	2.8	0	3.4	2.8	2.9	2.5	0	0	0	0	0	2.4	3.2	2.5339	0	0	0	0	2.4	2.5	0	3.2	0	2.7	0	2.9	2.88956	0	0	2.8	2.2
0	0	2.8	2.8	0	0	3.2	0	2.6	0	0	0	0	0	0	0	0	0	0	2.9	0	3.5	3	3	2.6	0	0	0	0	0	2.6	3.4	2.57702	0	0	0	0	2.6	2.5	0	3.2	0	2.8	0	3	2.84538	0	0	2.8	2.3
0	0	2.8	2.8	0	0	3.2	0	2.6	0	0	0	0	0	0	0	0	0	0	2.9	0	3.5	3	3	2.6	0	0	0	0	0	2.6	0	2.59214	0	0	0	0	2.6	2.5	0	3.2	0	0	0	3	2.81167	0	0	2.8	2.3
0	0	2.8	2.8	0	0	3.2	0	2.6	0	0	0	0	0	0	0	0	0	0	2.9	0	3.5	3	3	2.6	0	0	0	0	0	2.6	0	0	0	0	0	0	2.6	2.5	0	3.2	0	0	0	3	2.85015	0	0	2.8	2.3
0	0	2.8	2.8	0	0	3.2	0	2.6	0	0	0	0	0	0	0	0	0	0	2.9	0	3.5	3	3	2.6	0	0	0	0	0	2.6	0	0	0	0	0	0	2.6	2.5	0	3.2	0	0	0	3	2.88825	0	0	2.8	2.3
0	0	2.8	2.8	0	0	3.2	0	2.6	0	0	0	0	0	0	0	0	0	0	2.9	0	3.5	3	3	2.6	0	0	0	0	0	2.6	0	0	0	0	0	0	2.6	2.5	0	3.2	0	0	0	3	2.86733	0	0	2.8	2.3
0	0	3	2.9	0	0	3.3	0	2.8	0	0	0	0	0	0	0	0	0	0	3	0	3.7	3	0	2.6	0	0	0	0	0	2.6	0	0	0	0	0	0	2.7	2.6	0	3.3	0	0	0	0	2.90468	0	0	3	2.4
0	0	0	2.9	0	0	3.3	0	2.8	0	0	0	0	0	0	0	0	0	0	3	0	3.7	3	0	2.6	0	0	0	0	0	2.6	0	0	0	0	0	0	2.7	2.6	0	3.3	0	0	0	0	2.94243	0	0	3	2.4
0	0	0	2.9	0	0	3.3	0	2.8	0	0	0	0	0	0	0	0	0	0	3	0	3.7	3	0	2.6	0	0	0	0	0	2.6	0	0	0	0	0	0	2.7	2.6	0	3.3	0	0	0	0	2.91376	0	0	3	0
0	0	0	2.9	0	0	3.3	0	2.8	0	0	0	0	0	0	0	0	0	0	3	0	3.7	3	0	2.6	0	0	0	0	0	2.6	0	0	0	0	0	0	2.7	2.6	0	3.3	0	0	0	0	2.89588	0	0	3	0
0	0	0	2.9	0	0	3.3	0	2.8	0	0	0	0	0	0	0	0	0	0	3	0	3.7	3	0	2.6	0	0	0	0	0	2.6	0	0	0	0	0	0	2.7	2.6	0	3.3	0	0	0	0	2.90468	0	0	3	0
0	0	0	3	0	0	3.3	0	2.8	0	0	0	0	0	0	0	0	0	0	3.1	0	3.7	3	0	2.7	0	0	0	0	0	2.6	0	0	0	0	0	0	2.7	2.7	0	3.3	0	0	0	0	2.98869	0	0	3	0
0	0	0	3	0	0	3.3	0	2.8	0	0	0	0	0	0	0	0	0	0	0	0	0	3	0	2.7	0	0	0	0	0	2.6	0	0	0	0	0	0	2.7	2.7	0	3.3	0	0	0	0	2.94959	0	0	3	0
0	0	0	3	0	0	3.3	0	2.8	0	0	0	0	0	0	0	0	0	0	0	0	0	3	0	2.7	0	0	0	0	0	2.6	0	0	0	0	0	0	2.7	2.7	0	3.3	0	0	0	0	2.94929	0	0	3	0
0	0	0	3	0	0	3.3	0	2.8	0	0	0	0	0	0	0	0	0	0	0	0	0	3	0	2.7	0	0	0	0	0	2.6	0	0	0	0	0	0	2.7	2.7	0	3.3	0	0	0	0	2.94832	0	0	3	0
0	0	0	3	0	0	3.3	0	2.8	0	0	0	0	0	0	0	0	0	0	0	0	0	3	0	2.7	0	0	0	0	0	2.6	0	0	0	0	0	0	2.7	2.7	0	3.3	0	0	0	0	2.94151	0	0	3	0
0	0	0	3	0	0	3.5	0	2.8	0	0	0	0	0	0	0	0	0	0	0	0	0	3.2	0	2.8	0	0	0	0	0	2.7	0	0	0	0	0	0	2.8	2.8	0	3.6	0	0	0	0	0	0	0	3	0
0	0	0	3	0	0	3.5	0	2.8	0	0	0	0	0	0	0	0	0	0	0	0	0	3.2	0	2.8	0	0	0	0	0	2.7	0	0	0	0	0	0	2.8	0	0	3.6	0	0	0	0	0	0	0	3	0
0	0	0	3	0	0	3.5	0	2.8	0	0	0	0	0	0	0	0	0	0	0	0	0	3.2	0	2.8	0	0	0	0	0	2.7	0	0	0	0	0	0	2.8	0	0	3.6	0	0	0	0	0	0	0	3	0
0	0	0	3	0	0	3.5	0	2.8	0	0	0	0	0	0	0	0	0	0	0	0	0	3.2	0	2.8	0	0	0	0	0	2.7	0	0	0	0	0	0	2.8	0	0	3.6	0	0	0	0	0	0	0	3	0
0	0	0	3	0	0	3.5	0	2.8	0	0	0	0	0	0	0	0	0	0	0	0	0	3.2	0	2.8	0	0	0	0	0	2.7	0	0	0	0	0	0	2.8	0	0	3.6	0	0	0	0	0	0	0	3	0
0	0	0	3.1	0	0	3.5	0	2.8	0	0	0	0	0	0	0	0	0	0	0	0	0	3.2	0	2.8	0	0	0	0	0	2.8	0	0	0	0	0	0	2.9	0	0	3.5	0	0	0	0	0	0	0	3	0
0	0	0	3.1	0	0	3.5	0	2.8	0	0	0	0	0	0	0	0	0	0	0	0	0	3.2	0	2.8	0	0	0	0	0	2.8	0	0	0	0	0	0	2.9	0	0	3.5	0	0	0	0	0	0	0	3	0
0	0	0	3.1	0	0	3.5	0	2.8	0	0	0	0	0	0	0	0	0	0	0	0	0	3.2	0	2.8	0	0	0	0	0	2.8	0	0	0	0	0	0	2.9	0	0	3.5	0	0	0	0	0	0	0	3	0
0	0	0	3.1	0	0	3.5	0	2.8	0	0	0	0	0	0	0	0	0	0	0	0	0	3.2	0	2.8	0	0	0	0	0	2.8	0	0	0	0	0	0	2.9	0	0	3.5	0	0	0	0	0	0	0	3	0
0	0	0	3.1	0	0	3.5	0	2.8	0	0	0	0	0	0	0	0	0	0	0	0	0	3.2	0	2.8	0	0	0	0	0	2.8	0	0	0	0	0	0	2.9	0	0	3.5	0	0	0	0	0	0	0	3	0
0	0	0	3	0	0	3.6	0	3.1	0	0	0	0	0	0	0	0	0	0	0	0	0	3.2	0	2.8	0	0	0	0	0	2.9	0	0	0	0	0	0	3	0	0	3.6	0	0	0	0	0	0	0	3.2	0
0	0	0	3	0	0	3.6	0	3.1	0	0	0	0	0	0	0	0	0	0	0	0	0	3.2	0	2.8	0	0	0	0	0	2.9	0	0	0	0	0	0	3	0	0	0	0	0	0	0	0	0	0	3.2	0
0	0	0	3	0	0	3.6	0	3.1	0	0	0	0	0	0	0	0	0	0	0	0	0	3.2	0	2.8	0	0	0	0	0	2.9	0	0	0	0	0	0	3	0	0	0	0	0	0	0	0	0	0	3.2	0
0	0	0	3	0	0	3.6	0	3.1	0	0	0	0	0	0	0	0	0	0	0	0	0	3.2	0	2.8	0	0	0	0	0	2.9	0	0	0	0	0	0	3	0	0	0	0	0	0	0	0	0	0	3.2	0
0	0	0	3	0	0	3.6	0	3.1	0	0	0	0	0	0	0	0	0	0	0	0	0	3.2	0	2.8	0	0	0	0	0	2.9	0	0	0	0	0	0	3	0	0	0	0	0	0	0	0	0	0	3.2	0
0	0	0	3.2	0	0	3.7	0	3.2	0	0	0	0	0	0	0	0	0	0	0	0	0	3.4	0	2.8	0	0	0	0	0	3	0	0	0	0	0	0	3.1	0	0	0	0	0	0	0	0	0	0	3.2	0
0	0	0	3.2	0	0	3.7	0	3.2	0	0	0	0	0	0	0	0	0	0	0	0	0	3.4	0	2.8	0	0	0	0	0	3	0	0	0	0	0	0	3.1	0	0	0	0	0	0	0	0	0	0	3.2	0
0	0	0	3.2	0	0	3.7	0	3.2	0	0	0	0	0	0	0	0	0	0	0	0	0	0	0	2.8	0	0	0	0	0	3	0	0	0	0	0	0	3.1	0	0	0	0	0	0	0	0	0	0	3.2	0
0	0	0	3.2	0	0	0	0	3.2	0	0	0	0	0	0	0	0	0	0	0	0	0	0	0	2.8	0	0	0	0	0	3	0	0	0	0	0	0	3.1	0	0	0	0	0	0	0	0	0	0	3.2	0
0	0	0	3.2	0	0	0	0	3.2	0	0	0	0	0	0	0	0	0	0	0	0	0	0	0	2.8	0	0	0	0	0	3	0	0	0	0	0	0	3.1	0	0	0	0	0	0	0	0	0	0	3.2	0
0	0	0	3.3	0	0	0	0	3.2	0	0	0	0	0	0	0	0	0	0	0	0	0	0	0	3	0	0	0	0	0	2.9	0	0	0	0	0	0	3.1	0	0	0	0	0	0	0	0	0	0	3.4	0
0	0	0	3.3	0	0	0	0	3.2	0	0	0	0	0	0	0	0	0	0	0	0	0	0	0	3	0	0	0	0	0	2.9	0	0	0	0	0	0	3.1	0	0	0	0	0	0	0	0	0	0	3.4	0
0	0	0	3.3	0	0	0	0	3.2	0	0	0	0	0	0	0	0	0	0	0	0	0	0	0	3	0	0	0	0	0	2.9	0	0	0	0	0	0	3.1	0	0	0	0	0	0	0	0	0	0	3.4	0
0	0	0	3.3	0	0	0	0	3.2	0	0	0	0	0	0	0	0	0	0	0	0	0	0	0	3	0	0	0	0	0	2.9	0	0	0	0	0	0	3.1	0	0	0	0	0	0	0	0	0	0	3.4	0
0	0	0	3.3	0	0	0	0	3.2	0	0	0	0	0	0	0	0	0	0	0	0	0	0	0	3	0	0	0	0	0	2.9	0	0	0	0	0	0	3.1	0	0	0	0	0	0	0	0	0	0	3.4	0
0	0	0	3.3	0	0	0	0	3.4	0	0	0	0	0	0	0	0	0	0	0	0	0	0	0	3	0	0	0	0	0	3	0	0	0	0	0	0	0	0	0	0	0	0	0	0	0	0	0	3.4	0
0	0	0	3.3	0	0	0	0	3.4	0	0	0	0	0	0	0	0	0	0	0	0	0	0	0	3	0	0	0	0	0	3	0	0	0	0	0	0	0	0	0	0	0	0	0	0	0	0	0	3.4	0
0	0	0	3.3	0	0	0	0	3.4	0	0	0	0	0	0	0	0	0	0	0	0	0	0	0	3	0	0	0	0	0	3	0	0	0	0	0	0	0	0	0	0	0	0	0	0	0	0	0	3.4	0
0	0	0	3.3	0	0	0	0	3.4	0	0	0	0	0	0	0	0	0	0	0	0	0	0	0	3	0	0	0	0	0	3	0	0	0	0	0	0	0	0	0	0	0	0	0	0	0	0	0	3.4	0
0	0	0	3.3	0	0	0	0	3.4	0	0	0	0	0	0	0	0	0	0	0	0	0	0	0	3	0	0	0	0	0	3	0	0	0	0	0	0	0	0	0	0	0	0	0	0	0	0	0	3.4	0
0	0	0	3.6	0	0	0	0	3.4	0	0	0	0	0	0	0	0	0	0	0	0	0	0	0	3.2	0	0	0	0	0	3.3	0	0	0	0	0	0	0	0	0	0	0	0	0	0	0	0	0	3.6	0
0	0	0	3.6	0	0	0	0	3.4	0	0	0	0	0	0	0	0	0	0	0	0	0	0	0	3.2	0	0	0	0	0	3.3	0	0	0	0	0	0	0	0	0	0	0	0	0	0	0	0	0	3.6	0
0	0	0	3.6	0	0	0	0	3.4	0	0	0	0	0	0	0	0	0	0	0	0	0	0	0	3.2	0	0	0	0	0	3.3	0	0	0	0	0	0	0	0	0	0	0	0	0	0	0	0	0	3.6	0
0	0	0	3.6	0	0	0	0	3.4	0	0	0	0	0	0	0	0	0	0	0	0	0	0	0	3.2	0	0	0	0	0	3.3	0	0	0	0	0	0	0	0	0	0	0	0	0	0	0	0	0	3.6	0
0	0	0	3.6	0	0	0	0	3.4	0	0	0	0	0	0	0	0	0	0	0	0	0	0	0	3.2	0	0	0	0	0	0	0	0	0	0	0	0	0	0	0	0	0	0	0	0	0	0	0	3.6	0
0	0	0	3.6	0	0	0	0	3.6	0	0	0	0	0	0	0	0	0	0	0	0	0	0	0	3.2	0	0	0	0	0	0	0	0	0	0	0	0	0	0	0	0	0	0	0	0	0	0	0	3.6	0
0	0	0	3.6	0	0	0	0	3.6	0	0	0	0	0	0	0	0	0	0	0	0	0	0	0	3.2	0	0	0	0	0	0	0	0	0	0	0	0	0	0	0	0	0	0	0	0	0	0	0	0	0
0	0	0	3.6	0	0	0	0	3.6	0	0	0	0	0	0	0	0	0	0	0	0	0	0	0	3.2	0	0	0	0	0	0	0	0	0	0	0	0	0	0	0	0	0	0	0	0	0	0	0	0	0
0	0	0	3.6	0	0	0	0	3.6	0	0	0	0	0	0	0	0	0	0	0	0	0	0	0	3.2	0	0	0	0	0	0	0	0	0	0	0	0	0	0	0	0	0	0	0	0	0	0	0	0	0
0	0	0	3.6	0	0	0	0	3.6	0	0	0	0	0	0	0	0	0	0	0	0	0	0	0	3.2	0	0	0	0	0	0	0	0	0	0	0	0	0	0	0	0	0	0	0	0	0	0	0	0	0
0	0	0	3.7	0	0	0	0	0	0	0	0	0	0	0	0	0	0	0	0	0	0	0	0	3.2	0	0	0	0	0	0	0	0	0	0	0	0	0	0	0	0	0	0	0	0	0	0	0	0	0
0	0	0	3.7	0	0	0	0	0	0	0	0	0	0	0	0	0	0	0	0	0	0	0	0	3.2	0	0	0	0	0	0	0	0	0	0	0	0	0	0	0	0	0	0	0	0	0	0	0	0	0
0	0	0	3.7	0	0	0	0	0	0	0	0	0	0	0	0	0	0	0	0	0	0	0	0	3.2	0	0	0	0	0	0	0	0	0	0	0	0	0	0	0	0	0	0	0	0	0	0	0	0	0
0	0	0	3.7	0	0	0	0	0	0	0	0	0	0	0	0	0	0	0	0	0	0	0	0	0	0	0	0	0	0	0	0	0	0	0	0	0	0	0	0	0	0	0	0	0	0	0	0	0	0
0	0	0	3.7	0	0	0	0	0	0	0	0	0	0	0	0	0	0	0	0	0	0	0	0	0	0	0	0	0	0	0	0	0	0	0	0	0	0	0	0	0	0	0	0	0	0	0	0	0	0
0	0	0	3.9	0	0	0	0	0	0	0	0	0	0	0	0	0	0	0	0	0	0	0	0	0	0	0	0	0	0	0	0	0	0	0	0	0	0	0	0	0	0	0	0	0	0	0	0	0	0
0	0	0	3.9	0	0	0	0	0	0	0	0	0	0	0	0	0	0	0	0	0	0	0	0	0	0	0	0	0	0	0	0	0	0	0	0	0	0	0	0	0	0	0	0	0	0	0	0	0	0
0	0	0	3.9	0	0	0	0	0	0	0	0	0	0	0	0	0	0	0	0	0	0	0	0	0	0	0	0	0	0	0	0	0	0	0	0	0	0	0	0	0	0	0	0	0	0	0	0	0	0
0	0	0	3.9	0	0	0	0	0	0	0	0	0	0	0	0	0	0	0	0	0	0	0	0	0	0	0	0	0	0	0	0	0	0	0	0	0	0	0	0	0	0	0	0	0	0	0	0	0	0
0	0	0	3.9	0	0	0	0	0	0	0	0	0	0	0	0	0	0	0	0	0	0	0	0	0	0	0	0	0	0	0	0	0	0	0	0	0	0	0	0	0	0	0	0	0	0	0	0	0	0
0	0	0	3.9	0	0	0	0	0	0	0	0	0	0	0	0	0	0	0	0	0	0	0	0	0	0	0	0	0	0	0	0	0	0	0	0	0	0	0	0	0	0	0	0	0	0	0	0	0	0
0	0	0	3.9	0	0	0	0	0	0	0	0	0	0	0	0	0	0	0	0	0	0	0	0	0	0	0	0	0	0	0	0	0	0	0	0	0	0	0	0	0	0	0	0	0	0	0	0	0	0
0	0	0	3.9	0	0	0	0	0	0	0	0	0	0	0	0	0	0	0	0	0	0	0	0	0	0	0	0	0	0	0	0	0	0	0	0	0	0	0	0	0	0	0	0	0	0	0	0	0	0
0	0	0	3.9	0	0	0	0	0	0	0	0	0	0	0	0	0	0	0	0	0	0	0	0	0	0	0	0	0	0	0	0	0	0	0	0	0	0	0	0	0	0	0	0	0	0	0	0	0	0
0	0	0	3.9	0	0	0	0	0	0	0	0	0	0	0	0	0	0	0	0	0	0	0	0	0	0	0	0	0	0	0	0	0	0	0	0	0	0	0	0	0	0	0	0	0	0	0	0	0	0
0	0	0	4	0	0	0	0	0	0	0	0	0	0	0	0	0	0	0	0	0	0	0	0	0	0	0	0	0	0	0	0	0	0	0	0	0	0	0	0	0	0	0	0	0	0	0	0	0	0
0	0	0	4	0	0	0	0	0	0	0	0	0	0	0	0	0	0	0	0	0	0	0	0	0	0	0	0	0	0	0	0	0	0	0	0	0	0	0	0	0	0	0	0	0	0	0	0	0	0
0	0	0	4	0	0	0	0	0	0	0	0	0	0	0	0	0	0	0	0	0	0	0	0	0	0	0	0	0	0	0	0	0	0	0	0	0	0	0	0	0	0	0	0	0	0	0	0	0	0
0	0	0	4	0	0	0	0	0	0	0	0	0	0	0	0	0	0	0	0	0	0	0	0	0	0	0	0	0	0	0	0	0	0	0	0	0	0	0	0	0	0	0	0	0	0	0	0	0	0
0	0	0	4	0	0	0	0	0	0	0	0	0	0	0	0	0	0	0	0	0	0	0	0	0	0	0	0	0	0	0	0	0	0	0	0	0	0	0	0	0	0	0	0	0	0	0	0	0	0
0	0	0	4.2	0	0	0	0	0	0	0	0	0	0	0	0	0	0	0	0	0	0	0	0	0	0	0	0	0	0	0	0	0	0	0	0	0	0	0	0	0	0	0	0	0	0	0	0	0	0
0	0	0	4.2	0	0	0	0	0	0	0	0	0	0	0	0	0	0	0	0	0	0	0	0	0	0	0	0	0	0	0	0	0	0	0	0	0	0	0	0	0	0	0	0	0	0	0	0	0	0
0	0	0	4.2	0	0	0	0	0	0	0	0	0	0	0	0	0	0	0	0	0	0	0	0	0	0	0	0	0	0	0	0	0	0	0	0	0	0	0	0	0	0	0	0	0	0	0	0	0	0
0	0	0	4.2	0	0	0	0	0	0	0	0	0	0	0	0	0	0	0	0	0	0	0	0	0	0	0	0	0	0	0	0	0	0	0	0	0	0	0	0	0	0	0	0	0	0	0	0	0	0
0	0	0	4.2	0	0	0	0	0	0	0	0	0	0	0	0	0	0	0	0	0	0	0	0	0	0	0	0	0	0	0	0	0	0	0	0	0	0	0	0	0	0	0	0	0	0	0	0	0	0
0	0	0	4.3	0	0	0	0	0	0	0	0	0	0	0	0	0	0	0	0	0	0	0	0	0	0	0	0	0	0	0	0	0	0	0	0	0	0	0	0	0	0	0	0	0	0	0	0	0	0
0	0	0	4.3	0	0	0	0	0	0	0	0	0	0	0	0	0	0	0	0	0	0	0	0	0	0	0	0	0	0	0	0	0	0	0	0	0	0	0	0	0	0	0	0	0	0	0	0	0	0
0	0	0	4.3	0	0	0	0	0	0	0	0	0	0	0	0	0	0	0	0	0	0	0	0	0	0	0	0	0	0	0	0	0	0	0	0	0	0	0	0	0	0	0	0	0	0	0	0	0	0
0	0	0	4.3	0	0	0	0	0	0	0	0	0	0	0	0	0	0	0	0	0	0	0	0	0	0	0	0	0	0	0	0	0	0	0	0	0	0	0	0	0	0	0	0	0	0	0	0	0	0
0	0	0	4.3	0	0	0	0	0	0	0	0	0	0	0	0	0	0	0	0	0	0	0	0	0	0	0	0	0	0	0	0	0	0	0	0	0	0	0	0	0	0	0	0	0	0	0	0	0	0
0	0	0	4.5	0	0	0	0	0	0	0	0	0	0	0	0	0	0	0	0	0	0	0	0	0	0	0	0	0	0	0	0	0	0	0	0	0	0	0	0	0	0	0	0	0	0	0	0	0	0
0	0	0	4.5	0	0	0	0	0	0	0	0	0	0	0	0	0	0	0	0	0	0	0	0	0	0	0	0	0	0	0	0	0	0	0	0	0	0	0	0	0	0	0	0	0	0	0	0	0	0
0	0	0	4.5	0	0	0	0	0	0	0	0	0	0	0	0	0	0	0	0	0	0	0	0	0	0	0	0	0	0	0	0	0	0	0	0	0	0	0	0	0	0	0	0	0	0	0	0	0	0
0	0	0	4.5	0	0	0	0	0	0	0	0	0	0	0	0	0	0	0	0	0	0	0	0	0	0	0	0	0	0	0	0	0	0	0	0	0	0	0	0	0	0	0	0	0	0	0	0	0	0
0	0	0	4.5	0	0	0	0	0	0	0	0	0	0	0	0	0	0	0	0	0	0	0	0	0	0	0	0	0	0	0	0	0	0	0	0	0	0	0	0	0	0	0	0	0	0	0	0	0	0
0	0	0	4.5	0	0	0	0	0	0	0	0	0	0	0	0	0	0	0	0	0	0	0	0	0	0	0	0	0	0	0	0	0	0	0	0	0	0	0	0	0	0	0	0	0	0	0	0	0	0
0	0	0	4.5	0	0	0	0	0	0	0	0	0	0	0	0	0	0	0	0	0	0	0	0	0	0	0	0	0	0	0	0	0	0	0	0	0	0	0	0	0	0	0	0	0	0	0	0	0	0
0	0	0	4.5	0	0	0	0	0	0	0	0	0	0	0	0	0	0	0	0	0	0	0	0	0	0	0	0	0	0	0	0	0	0	0	0	0	0	0	0	0	0	0	0	0	0	0	0	0	0
0	0	0	4.5	0	0	0	0	0	0	0	0	0	0	0	0	0	0	0	0	0	0	0	0	0	0	0	0	0	0	0	0	0	0	0	0	0	0	0	0	0	0	0	0	0	0	0	0	0	0
0	0	0	4.5	0	0	0	0	0	0	0	0	0	0	0	0	0	0	0	0	0	0	0	0	0	0	0	0	0	0	0	0	0	0	0	0	0	0	0	0	0	0	0	0	0	0	0	0	0	0
0	0	0	4.7	0	0	0	0	0	0	0	0	0	0	0	0	0	0	0	0	0	0	0	0	0	0	0	0	0	0	0	0	0	0	0	0	0	0	0	0	0	0	0	0	0	0	0	0	0	0
0	0	0	4.7	0	0	0	0	0	0	0	0	0	0	0	0	0	0	0	0	0	0	0	0	0	0	0	0	0	0	0	0	0	0	0	0	0	0	0	0	0	0	0	0	0	0	0	0	0	0
0	0	0	4.7	0	0	0	0	0	0	0	0	0	0	0	0	0	0	0	0	0	0	0	0	0	0	0	0	0	0	0	0	0	0	0	0	0	0	0	0	0	0	0	0	0	0	0	0	0	0
0	0	0	4.7	0	0	0	0	0	0	0	0	0	0	0	0	0	0	0	0	0	0	0	0	0	0	0	0	0	0	0	0	0	0	0	0	0	0	0	0	0	0	0	0	0	0	0	0	0	0
0	0	0	4.7	0	0	0	0	0	0	0	0	0	0	0	0	0	0	0	0	0	0	0	0	0	0	0	0	0	0	0	0	0	0	0	0	0	0	0	0	0	0	0	0	0	0	0	0	0	0
0	0	0	4.9	0	0	0	0	0	0	0	0	0	0	0	0	0	0	0	0	0	0	0	0	0	0	0	0	0	0	0	0	0	0	0	0	0	0	0	0	0	0	0	0	0	0	0	0	0	0
[truncated: 356 more columns]
