# Supplementary material for: Mapping the driving forces of chromosome structure and segregation in Escherichia coli
Source: Nucleic Acids Res. 2013 Jun 17;41(15):7370–7. doi: 10.1093/nar/gkt468 (PMC3753618; doi:10.1093/nar/gkt468)
Supplement: Supplementary Data [file supp_gkt468_nar-00959-h-2013-File006.zip › seg_paper_nar_supplemental_resub/Dataset 5.txt]

2.30211	2.4	2.6	2.4	0	3.8	2.8	2.8	2.4	3.6	3.5	2.4	3.2	2.8	2.6	2.4	2.4	0	2.8	2.7	2.69337	2.8	2.6	2.4	2.3	2.5	2.2	2.2	0	2.17222	2.2	2.8	2.25025	2.5	2.2	0	0	2.2	2.3	0	2.6	2.46278	2.4	0	2.6	2.60489	2.4	0	2.6	2
2.30632	2.4	2.6	2.4	0	3.8	2.8	2.8	2.4	3.6	3.5	2.4	3.2	2.8	2.6	2.4	2.4	0	2.8	2.7	2.74969	2.8	2.6	2.4	2.3	2.5	2.2	2.2	0	2.19964	2.2	2.8	2.20239	2.5	2.2	0	0	2.2	2.3	0	2.6	2.49702	2.4	0	2.6	2.59562	2.4	0	2.6	2
2.3586	2.4	2.6	2.4	0	3.8	2.8	2.8	2.4	3.6	3.5	2.4	3.2	2.8	2.6	2.4	2.4	0	2.8	2.7	2.72017	2.8	2.6	2.4	2.3	2.5	2.2	2.2	0	2.21467	2.2	2.8	2.2606	2.5	2.2	0	0	2.2	2.3	0	2.6	2.49704	2.4	0	2.6	2.64272	2.4	0	2.6	2
2.36241	2.4	2.6	2.4	0	3.8	2.8	2.8	2.4	3.6	3.5	2.4	3.2	2.8	2.6	2.4	2.4	0	2.8	2.7	2.72024	2.8	2.6	2.4	2.3	2.5	2.2	2.2	0	2.22968	2.2	2.8	2.29655	2.5	2.2	0	0	2.2	2.3	0	2.6	2.49694	2.4	0	2.6	2.64271	2.4	0	2.6	2
2.35703	2.4	2.6	2.4	0	3.8	2.8	2.8	2.4	3.6	3.5	2.4	3.2	2.8	2.6	2.4	2.4	0	2.8	2.7	2.71359	2.8	2.6	2.4	2.3	2.5	2.2	2.2	0	2.25797	2.2	2.8	2.29607	2.5	2.2	0	0	2.2	2.3	0	2.6	2.54616	2.4	0	2.6	2.64923	2.4	0	2.6	2
2.36166	2.5	2.7	2.6	0	3.8	3	3	2.4	3.7	3.5	2.4	3.4	2.9	2.6	2.5	2.5	0	2.9	2.7	2.76667	3	2.6	2.4	2.4	2.6	2.2	2.2	0	2.27481	2.3	3	2.28079	2.6	2.3	0	0	2.2	2.3	0	2.7	2.54615	2.4	0	2.5	2.64832	2.5	0	2.7	2.1
2.41271	2.5	2.7	2.6	0	3.8	3	3	2.4	3.7	3.5	2.4	3.4	2.9	2.6	2.5	2.5	0	2.9	2.7	2.766	3	2.6	2.4	2.4	2.6	2.2	2.2	0	2.27476	2.3	3	2.29346	2.6	2.3	0	0	2.2	2.3	0	2.7	2.56093	2.4	0	2.5	2.6359	2.5	0	2.7	2.1
2.47267	2.5	2.7	2.6	0	3.8	3	3	2.4	3.7	3.5	2.4	3.4	2.9	2.6	2.5	2.5	0	2.9	2.7	2.84752	3	2.6	2.4	2.4	2.6	2.2	2.2	0	2.27572	2.3	3	2.28381	2.6	2.3	0	0	2.2	2.3	0	2.7	2.57769	2.4	0	2.5	2.67589	2.5	0	2.7	2.1
2.47294	2.5	2.7	2.6	0	3.8	3	3	2.4	3.7	3.5	2.4	3.4	2.9	2.6	2.5	2.5	0	2.9	2.7	2.84797	3	2.6	2.4	2.4	2.6	2.2	2.2	0	2.35087	2.3	3	2.31017	2.6	2.3	0	0	2.2	2.3	0	2.7	2.59591	2.4	0	2.5	2.63481	2.5	0	2.7	2.1
2.40757	2.5	2.7	2.6	0	3.8	3	3	2.4	3.7	3.5	2.4	3.4	2.9	2.6	2.5	2.5	0	2.9	2.7	2.84764	3	2.6	2.4	2.4	2.6	2.2	2.2	0	2.37029	2.3	3	2.31052	2.6	2.3	0	0	2.2	2.3	0	2.7	2.56208	2.4	0	2.5	2.67199	2.5	0	2.7	2.1
2.46437	2.6	2.7	2.6	0	4	3.1	2.8	2.3	3.8	3.7	2.6	3.5	2.9	2.7	2.6	2.6	0	3.1	2.6	2.89989	3	2.8	2.6	2.4	2.8	2.2	2.4	0	2.31475	2.3	3	2.31678	2.7	2.4	0	0	2.2	2.3	0	2.8	2.57946	2.6	0	2.6	2.67289	2.4	0	2.8	2.1
2.52188	2.6	2.7	2.6	0	4	3.1	2.8	2.3	3.8	3.7	2.6	3.5	2.9	2.7	2.6	2.6	0	3.1	2.6	2.92568	3	2.8	2.6	2.4	2.8	2.2	2.4	0	2.31508	2.3	3	2.32988	2.7	2.4	0	0	2.2	2.3	0	2.8	2.61295	2.6	0	2.6	2.71712	2.4	0	2.8	2.1
2.52165	2.6	2.7	2.6	0	4	3.1	2.8	2.3	3.8	3.7	2.6	3.5	2.9	2.7	2.6	2.6	0	3.1	2.6	2.89979	3	2.8	2.6	2.4	2.8	2.2	2.4	0	2.37226	2.3	3	2.32986	2.7	2.4	0	0	2.2	2.3	0	2.8	2.66344	2.6	0	2.6	2.71998	2.4	0	2.8	2.1
2.46346	2.6	2.7	2.6	0	4	3.1	2.8	2.3	3.8	3.7	2.6	3.5	2.9	2.7	2.6	2.6	0	3.1	2.6	2.92554	3	2.8	2.6	2.4	2.8	2.2	2.4	0	2.42871	2.3	3	2.38224	2.7	2.4	0	0	2.2	2.3	0	2.8	2.6636	2.6	0	2.6	2.69196	2.4	0	2.8	2.1
2.58068	2.6	2.7	2.6	0	4	3.1	2.8	2.3	3.8	3.7	2.6	3.5	2.9	2.7	2.6	2.6	0	3.1	2.6	2.98082	3	2.8	2.6	2.4	2.8	2.2	2.4	0	2.37301	2.3	3	2.38476	2.7	2.4	0	0	2.2	2.3	0	2.8	2.69665	2.6	0	2.6	2.7346	2.4	0	2.8	2.1
2.58045	2.7	2.7	2.7	0	4	3	3	2.4	3.9	3.7	2.6	3.4	3	2.9	2.7	2.7	0	3.2	2.8	3.0063	3.2	2.8	2.6	2.4	2.8	2.4	2.6	0	2.42961	2.4	3	2.36952	2.7	2.5	0	0	2.4	2.4	0	2.9	2.71492	2.6	0	2.7	2.74539	2.6	0	2.6	2.2
2.58054	2.7	2.7	2.7	0	4	3	3	2.4	3.9	3.7	2.6	3.4	3	2.9	2.7	2.7	0	3.2	2.8	2.98081	3.2	2.8	2.6	2.4	2.8	2.4	2.6	0	2.42976	2.4	3	2.36249	2.7	2.5	0	0	2.4	2.4	0	2.9	2.71488	2.6	0	2.7	2.7456	2.6	0	2.6	2.2
2.58049	2.7	2.7	2.7	0	4	3	3	2.4	3.9	3.7	2.6	3.4	3	2.9	2.7	2.7	0	3.2	2.8	3.00874	3.2	2.8	2.6	2.4	2.8	2.4	2.6	0	2.4508	2.4	3	2.36963	2.7	2.5	0	0	2.4	2.4	0	2.9	2.72893	2.6	0	2.7	2.78293	2.6	0	2.6	2.2
2.64044	2.7	2.7	2.7	0	4	3	3	2.4	3.9	3.7	2.6	3.4	3	2.9	2.7	2.7	0	3.2	2.8	3.06324	3.2	2.8	2.6	2.4	2.8	2.4	2.6	0	2.47147	2.4	3	2.39897	2.7	2.5	0	0	2.4	2.4	0	2.9	2.76138	2.6	0	2.7	2.77362	2.6	0	2.6	2.2
2.58218	2.7	2.7	2.7	0	4	3	3	2.4	3.9	3.7	2.6	3.4	3	2.9	2.7	2.7	0	3.2	2.8	3.06324	3.2	2.8	2.6	2.4	2.8	2.4	2.6	0	2.47171	2.4	3	2.37331	2.7	2.5	0	0	2.4	2.4	0	2.9	2.7141	2.6	0	2.7	2.78357	2.6	0	2.6	2.2
2.64195	2.7	2.7	2.7	0	4.2	3	3	2.6	3.9	3.6	2.8	3.7	3.1	2.9	2.8	2.8	0	3.4	2.8	3.08834	3.2	2.8	2.8	2.5	2.9	2.5	2.6	0	2.45052	2.4	3.2	2.4435	2.7	2.6	0	0	2.4	2.5	0	2.9	2.74677	2.7	0	2.7	2.81885	2.7	0	2.6	2.2
2.64242	2.7	2.7	2.7	0	4.2	3	3	2.6	3.9	3.6	2.8	3.7	3.1	2.9	2.8	2.8	0	3.4	2.8	3.11722	3.2	2.8	2.8	2.5	2.9	2.5	2.6	0	2.47136	2.4	3.2	2.45847	2.7	2.6	0	0	2.4	2.5	0	2.9	2.77936	2.7	0	2.7	2.76729	2.7	0	2.6	2.2
2.70221	2.7	2.7	2.7	0	4.2	3	3	2.6	3.9	3.6	2.8	3.7	3.1	2.9	2.8	2.8	0	3.4	2.8	3.1453	3.2	2.8	2.8	2.5	2.9	2.5	2.6	0	2.47214	2.4	3.2	2.38722	2.7	2.6	0	0	2.4	2.5	0	2.9	2.76137	2.7	0	2.7	2.80254	2.7	0	2.6	2.2
2.64806	2.7	2.7	2.7	0	4.2	3	3	2.6	3.9	3.6	2.8	3.7	3.1	2.9	2.8	2.8	0	3.4	2.8	3.17445	3.2	2.8	2.8	2.5	2.9	2.5	2.6	0	2.47188	2.4	3.2	2.46158	2.7	2.6	0	0	2.4	2.5	0	2.9	2.7795	2.7	0	2.7	2.76045	2.7	0	2.6	2.2
2.76252	2.7	2.7	2.7	0	4.2	3	3	2.6	3.9	3.6	2.8	3.7	3.1	2.9	2.8	2.8	0	3.4	2.8	3.1168	3.2	2.8	2.8	2.5	2.9	2.5	2.6	0	2.47273	2.4	3.2	2.50409	2.7	2.6	0	0	2.4	2.5	0	2.9	2.81198	2.7	0	2.7	2.80424	2.7	0	2.6	2.2
2.76462	2.7	2.9	2.7	0	4.3	3.1	3	2.6	4	3.8	2.8	3.7	3.1	3.1	2.9	2.8	0	3.4	2.8	3.16962	3.4	2.8	2.9	2.5	3	2.5	2.9	0	2.4724	2.4	3.2	2.51901	2.7	2.7	0	0	2.4	2.5	0	3.2	2.81176	2.7	0	2.9	2.76686	2.7	0	2.8	2.2
2.8205	2.7	2.9	2.7	0	4.3	3.1	3	0	4	3.8	2.8	3.7	3.1	3.1	2.9	2.8	0	3.4	2.8	3.17384	3.4	2.8	2.9	2.5	3	2.5	2.9	0	2.47169	2.4	3.2	2.53509	2.7	2.7	0	0	2.4	2.5	0	3.2	2.83007	2.7	0	2.9	2.8087	2.7	0	2.8	2.2
2.82462	2.7	2.9	2.7	0	4.3	3.1	3	0	4	3.8	2.8	3.7	3.1	3.1	2.9	2.8	0	3.4	2.8	3.19899	3.4	2.8	2.9	2.5	3	2.5	2.9	0	2.52847	2.4	3.2	2.57748	2.7	2.7	0	0	2.4	2.5	0	3.2	2.86223	2.7	0	2.9	2.80892	2.7	0	2.8	2.2
2.82721	2.7	2.9	2.7	0	4.3	3.1	3	0	4	3.8	2.8	3.7	3.1	3.1	2.9	2.8	0	3.4	2.8	3.19882	3.4	2.8	2.9	2.5	3	2.5	2.9	0	2.52823	2.4	3.2	2.59253	2.7	2.7	0	0	2.4	2.5	0	3.2	2.88099	2.7	0	2.9	2.84541	2.7	0	2.8	2.2
2.83114	2.7	2.9	2.7	0	4.3	3.1	3	0	4	3.8	2.8	3.7	3.1	3.1	2.9	2.8	0	3.4	2.8	3.22732	3.4	2.8	2.9	2.5	3	2.5	2.9	0	2.54944	2.4	3.2	2.5339	2.7	2.7	0	0	2.4	2.5	0	3.2	2.9324	2.7	0	2.9	2.88956	2.7	0	2.8	2.2
2.83014	2.8	2.8	2.8	0	4.3	3.2	3	0	4	3.9	2.8	3.8	3.2	3.1	3.1	3	0	3.6	2.9	3.28007	3.5	3	3	2.6	3	2.5	2.9	0	2.55004	2.6	3.4	2.57702	2.9	2.8	0	0	2.6	2.5	0	3.2	2.96377	2.8	0	3	2.84538	2.8	0	2.8	2.3
2.83037	2.8	2.8	2.8	0	4.3	3.2	3	0	4	3.9	2.8	3.8	3.2	3.1	3.1	3	0	3.6	2.9	3.28015	3.5	3	3	2.6	3	2.5	2.9	0	2.54949	2.6	3.4	2.59214	2.9	2.8	0	0	2.6	2.5	0	3.2	2.96375	2.8	0	3	2.81167	2.8	0	2.8	2.3
2.83353	2.8	2.8	2.8	0	4.3	3.2	3	0	4	3.9	2.8	3.8	3.2	3.1	3.1	3	0	3.6	2.9	3.27536	3.5	3	3	2.6	3	2.5	2.9	0	2.55032	2.6	3.4	2.6352	2.9	2.8	0	0	2.6	2.5	0	3.2	2.99557	2.8	0	3	2.85015	2.8	0	2.8	2.3
2.94236	2.8	2.8	2.8	0	4.3	3.2	3	0	4	3.9	2.8	3.8	3.2	3.1	3.1	3	0	3.6	2.9	3.25469	3.5	3	3	2.6	3	2.5	2.9	0	2.55082	2.6	3.4	2.57613	2.9	2.8	0	0	2.6	2.5	0	3.2	3.02773	2.8	0	3	2.88825	2.8	0	2.8	2.3
2.94788	2.8	2.8	2.8	0	4.3	3.2	3	0	4	3.9	2.8	3.8	3.2	3.1	3.1	3	0	3.6	2.9	3.279	3.5	3	3	2.6	3	2.5	2.9	0	2.57309	2.6	3.4	2.63437	2.9	2.8	0	0	2.6	2.5	0	3.2	3.04644	2.8	0	3	2.86733	2.8	0	2.8	2.3
2.95087	2.9	3	0	0	4.3	3.3	3.2	0	4	4	2.8	4	3.2	3.2	3.1	3.2	0	3.8	3	3.30375	3.7	3	3.2	2.6	3.1	2.6	3	0	2.60743	2.6	3.5	2.64814	3	2.9	0	0	2.7	2.6	0	3.3	3.09247	3	0	3	2.90468	2.9	0	3	2.4
2.94998	2.9	3	0	0	4.3	3.3	3.2	0	4	4	2.8	4	3.2	3.2	3.1	3.2	0	3.8	3	3.33092	3.7	3	3.2	2.6	3.1	2.6	3	0	2.63087	2.6	3.5	2.5904	3	2.9	0	0	2.7	2.6	0	3.3	3.11096	3	0	3	2.94243	2.9	0	3	2.4
3.00486	2.9	3	0	0	4.3	3.3	3.2	0	4	4	2.8	4	3.2	3.2	3.1	3.2	0	3.8	3	3.35716	3.7	3	3.2	2.6	3.1	2.6	3	0	2.66306	2.6	3.5	2.68985	3	2.9	0	0	2.7	2.6	0	3.3	3.11097	3	0	3	2.91376	2.9	0	3	2.4
3.05978	2.9	3	0	0	4.3	3.3	3.2	0	4	4	2.8	4	3.2	3.2	3.1	3.2	0	3.8	3	3.38066	3.7	3	3.2	2.6	3.1	2.6	3	0	2.70986	2.6	3.5	2.68963	3	2.9	0	0	2.7	2.6	0	3.3	3.14402	3	0	3	2.89588	2.9	0	3	2.4
3.06775	2.9	3	0	0	4.3	3.3	3.2	0	4	4	2.8	4	3.2	3.2	3.1	3.2	0	3.8	3	3.40847	3.7	3	3.2	2.6	3.1	2.6	3	0	2.65504	2.6	3.5	2.6442	3	2.9	0	0	2.7	2.6	0	3.3	3.16167	3	0	3	2.90468	2.9	0	3	2.4
3.07075	2.9	3	0	0	4.4	3.3	3.3	0	4.1	4	3	4.2	3.3	3.2	3.3	3.2	0	3.8	3.1	3.43544	3.7	3	3.3	2.7	3.3	2.6	3.2	0	2.68651	2.6	3.5	2.7021	3.1	3	0	0	2.7	2.7	0	3.3	3.19418	3.1	0	3.1	2.98869	3	0	3	2.5
3.07429	2.9	3	0	0	4.4	3.3	3.3	0	4.1	4	3	4.2	3.3	3.2	3.3	3.2	0	3.8	3.1	3.46183	3.7	3	3.3	2.7	3.3	2.6	3.2	0	2.73557	2.6	3.5	2.74637	3.1	3	0	0	2.7	2.7	0	3.3	3.24459	3.1	0	3.1	2.94959	3	0	3	2.5
3.07443	2.9	3	0	0	4.4	3.3	3.3	0	4.1	4	3	4.2	3.3	3.2	3.3	3.2	0	3.8	3.1	3.51774	3.7	3	3.3	2.7	3.3	2.6	3.2	0	2.71128	2.6	3.5	2.80462	3.1	3	0	0	2.7	2.7	0	3.3	3.24445	3.1	0	3.1	2.94929	3	0	3	2.5
3.12856	2.9	3	0	0	4.4	3.3	3.3	0	4.1	4	3	4.2	3.3	3.2	3.3	3.2	0	3.8	3.1	3.51593	3.7	3	3.3	2.7	3.3	2.6	3.2	0	2.73678	2.6	3.5	2.80402	3.1	3	0	0	2.7	2.7	0	3.3	3.27658	3.1	0	3.1	2.94832	3	0	3	2.5
3.13208	2.9	3	0	0	4.4	3.3	3.3	0	4.1	4	3	4.2	3.3	3.2	3.3	3.2	0	3.8	3.1	3.57026	3.7	3	3.3	2.7	3.3	2.6	3.2	0	2.73686	2.6	3.5	2.74617	3.1	3	0	0	2.7	2.7	0	3.3	3.29489	3.1	0	3.1	2.94151	3	0	3	2.5
3.13519	3	3.2	0	0	4.4	3.5	3.4	0	4.2	4.2	3	4.3	3.3	3.5	3.4	3.4	0	4	3.2	3.59924	3.9	3.2	3.4	2.8	3.4	2.6	3.1	0	2.73704	2.7	3.6	2.80424	3.2	3.2	0	0	2.8	2.8	0	0	3.28108	3.2	0	3.3	2.97459	3.1	0	3	2.4
3.19118	3	3.2	0	0	4.4	3.5	3.4	0	4.2	4.2	3	4.3	3.3	3.5	3.4	3.4	0	4	3.2	3.65014	3.9	3.2	3.4	2.8	3.4	2.6	3.1	0	2.7632	2.7	3.6	2.86199	3.2	3.2	0	0	0	2.8	0	0	3.34549	3.2	0	3.3	2.97466	3.1	0	3	2.4
3.19027	3	3.2	0	0	4.4	3.5	3.4	0	4.2	4.2	3	4.3	3.3	3.5	3.4	3.4	0	4	3.2	3.65014	3.9	3.2	3.4	2.8	3.4	2.6	3.1	0	2.8174	2.7	3.6	2.80319	3.2	3.2	0	0	0	2.8	0	0	3.3455	3.2	0	3.3	3.01487	3.1	0	3	2.4
3.24481	3	3.2	0	0	4.4	3.5	3.4	0	4.2	4.2	3	4.3	3.3	3.5	3.4	3.4	0	4	3.2	3.65014	3.9	3.2	3.4	2.8	3.4	2.6	3.1	0	2.79054	2.7	3.6	2.80341	3.2	3.2	0	0	0	2.8	0	0	3.36414	3.2	0	3.3	2.97907	3.1	0	3	2.4
3.1926	3	3.2	0	0	4.4	3.5	3.4	0	4.2	4.2	3	4.3	3.3	3.5	3.4	3.4	0	4	3.2	3.70446	3.9	3.2	3.4	2.8	3.4	2.6	3.1	0	2.79091	2.7	3.6	2.80402	3.2	3.2	0	0	0	2.8	0	0	3.36379	3.2	0	3.3	3.01495	3.1	0	3	2.4
3.24921	3.1	3.2	0	0	4.6	3.5	3.4	0	4.2	4.3	3.2	4.4	3.4	3.6	3.5	3.4	0	4.1	3.2	3.72995	4.1	3.2	3.5	2.8	3.5	2.6	3.3	0	2.81744	2.8	3.6	2.92162	3.3	3.3	0	0	0	2.8	0	0	3.39623	3.2	0	3.5	3.05941	3.2	0	3	2.5
3.24917	3.1	3.2	0	0	4.6	3.5	3.4	0	4.2	4.3	3.2	4.4	3.4	3.6	3.5	3.4	0	4.1	3.2	3.72985	4.1	3.2	0	2.8	3.5	2.6	3.3	0	2.76354	2.8	3.6	2.92132	3.3	3.3	0	0	0	2.8	0	0	3.41493	3.2	0	3.5	3.09965	3.2	0	3	2.5
3.25136	3.1	3.2	0	0	4.6	3.5	3.4	0	4.2	4.3	3.2	4.4	3.4	3.6	3.5	3.4	0	4.1	3.2	3.75533	4.1	3.2	0	2.8	3.5	2.6	3.3	0	2.86956	2.8	3.6	2.90926	3.3	3.3	0	0	0	2.8	0	0	3.4151	3.2	0	3.5	3.10401	3.2	0	3	2.5
3.30841	3.1	3.2	0	0	4.6	3.5	3.4	0	4.2	4.3	3.2	4.4	3.4	3.6	3.5	3.4	0	4.1	3.2	3.7841	4.1	3.2	0	2.8	3.5	2.6	3.3	0	2.81733	2.8	3.6	2.92268	3.3	3.3	0	0	0	2.8	0	0	3.44704	3.2	0	3.5	3.0997	3.2	0	3	2.5
3.30883	3.1	3.2	0	0	4.6	3.5	3.4	0	4.2	4.3	3.2	4.4	3.4	3.6	3.5	3.4	0	0	3.2	3.80921	4.1	3.2	0	2.8	3.5	2.6	3.3	0	2.84339	2.8	3.6	2.98034	3.3	3.3	0	0	0	2.8	0	0	3.4788	3.2	0	3.5	3.10285	3.2	0	3	2.5
3.30773	3.1	3.3	0	0	4.6	3.6	3.4	0	4.4	4.5	3.2	0	3.4	3.8	3.7	3.5	0	0	3.4	3.80838	4.2	3.2	0	2.8	3.7	2.7	3.5	0	2.87058	2.9	3.8	2.98058	3.5	3.5	0	0	0	2.9	0	0	3.49849	3.4	0	3.5	3.09623	3.2	0	3.2	2.6
3.30828	3.1	3.3	0	0	4.6	3.6	3.4	0	4.4	4.5	3.2	0	3.4	3.8	3.7	3.5	0	0	3.4	3.86253	4.2	3.2	0	2.8	3.7	2.7	3.5	0	2.89771	2.9	3.8	2.92149	3.5	3.5	0	0	0	2.9	0	0	3.5294	3.4	0	3.5	3.05917	3.2	0	3.2	2.6
3.30789	3.1	3.3	0	0	4.6	3.6	3.4	0	4.4	4.5	3.2	0	3.4	3.8	3.7	3.5	0	0	3.4	3.94186	4.2	3.2	0	2.8	3.7	2.7	3.5	0	2.87073	0	3.8	2.99407	3.5	3.5	0	0	0	2.9	0	0	3.52942	3.4	0	3.5	3.09972	3.2	0	3.2	2.6
3.42567	3.1	3.3	0	0	4.6	0	3.4	0	4.4	4.5	3.2	0	3.4	3.8	3.7	3.5	0	0	3.4	3.91633	4.2	3.2	0	2.8	3.7	2.7	3.5	0	2.8702	0	3.8	2.98171	3.5	3.5	0	0	0	2.9	0	0	3.57144	3.4	0	3.5	3.09596	3.2	0	3.2	2.6
3.42445	3.1	3.3	0	0	4.6	0	3.4	0	4.4	4.5	3.2	0	3.4	3.8	3.7	3.5	0	0	3.4	3.91639	4.2	3.2	0	2.8	3.7	2.7	3.5	0	2.87123	0	3.8	2.96795	3.5	3.5	0	0	0	2.9	0	0	3.60198	3.4	0	3.5	3.13895	3.2	0	3.2	2.6
3.42652	3.2	3.4	0	0	4.7	0	3.6	0	4.4	4.6	3.4	0	3.5	0	3.9	3.6	0	0	3.4	3.92347	4.5	3.4	0	2.8	3.9	2.8	3.7	0	2.92434	0	3.8	2.98161	3.6	3.5	0	0	0	2.9	0	0	3.60195	3.6	0	3.6	3.13895	3.3	0	3.2	2.7
3.48282	3.2	3.4	0	0	4.7	0	3.6	0	4.4	4.6	3.4	0	3.5	0	3.9	3.6	0	0	3.4	3.97142	4.5	3.4	0	2.8	3.9	2.8	0	0	2.9248	0	3.8	2.98143	3.6	3.5	0	0	0	2.9	0	0	3.62486	3.6	0	3.6	3.11657	3.3	0	3.2	2.7
3.54288	3.2	3.4	0	0	4.7	0	3.6	0	4.4	0	3.4	0	3.5	0	3.9	3.6	0	0	3.4	4.0023	4.5	3.4	0	2.8	3.9	2.8	0	0	2.89816	0	3.8	3.03992	3.6	3.5	0	0	0	2.9	0	0	3.62491	3.6	0	3.6	3.11612	3.3	0	3.2	2.7
3.54171	3.2	3.4	0	0	4.7	0	3.6	0	4.4	0	3.4	0	3.5	0	3.9	3.6	0	0	3.4	4.00209	4.5	3.4	0	2.8	3.9	2.8	0	0	2.92407	0	3.8	3.04068	3.6	3.5	0	0	0	2.9	0	0	3.65356	3.6	0	3.6	3.11612	3.3	0	3.2	2.7
3.54386	3.2	3.4	0	0	4.7	0	3.6	0	4.4	0	3.4	0	3.5	0	3.9	3.6	0	0	3.4	4.03377	4.5	3.4	0	2.8	3.9	2.8	0	0	2.92513	0	3.8	3.05473	3.6	3.5	0	0	0	2.9	0	0	3.70603	3.6	0	3.6	3.19514	3.3	0	3.2	2.7
3.54679	3.3	3.5	0	0	4.8	0	3.7	0	4.5	0	3.4	0	3.6	0	4	3.8	0	0	3.6	4.03385	0	3.4	0	3	4.1	2.8	0	0	2.92468	0	0	3.0544	3.7	3.7	0	0	0	2.8	0	0	3.73063	0	0	3.6	3.22834	3.6	0	0	2.7
3.60693	3.3	3.5	0	0	4.8	0	3.7	0	4.5	0	3.4	0	3.6	0	4	3.8	0	0	3.6	4.05688	0	3.4	0	3	4.1	2.8	0	0	2.92489	0	0	3.0558	3.7	3.7	0	0	0	2.8	0	0	3.78668	0	0	3.6	3.22817	3.6	0	0	2.7
3.66667	3.3	3.5	0	0	4.8	0	3.7	0	4.5	0	3.4	0	3.6	0	4	3.8	0	0	3.6	4.06616	0	3.4	0	3	4.1	2.8	0	0	2.92567	0	0	3.14413	3.7	3.7	0	0	0	2.8	0	0	3.83699	0	0	3.6	3.19581	3.6	0	0	2.7
3.66796	3.3	3.5	0	0	4.8	0	3.7	0	4.5	0	3.4	0	3.6	0	4	3.8	0	0	3.6	4.1122	0	3.4	0	0	4.1	2.8	0	0	2.95442	0	0	3.14468	3.7	3.7	0	0	0	2.8	0	0	3.86467	0	0	3.6	3.19581	3.6	0	0	2.7
3.72654	3.3	3.5	0	0	4.8	0	3.7	0	4.5	0	3.4	0	3.6	0	4	0	0	0	3.6	4.14477	0	3.4	0	0	0	2.8	0	0	2.90496	0	0	3.14295	3.7	3.7	0	0	0	2.8	0	0	3.86457	0	0	3.6	3.20475	3.6	0	0	2.7
3.72493	3.4	3.6	0	0	4.9	0	3.7	0	4.6	0	3.4	0	3.7	0	4.2	0	0	0	3.4	4.15535	0	3.6	0	0	0	2.9	0	0	2.95593	0	0	3.12926	3.9	3.9	0	0	0	2.9	0	0	0	0	0	3.7	3.2522	3.7	0	0	2.8
3.78286	3.4	3.6	0	0	4.9	0	3.7	0	4.6	0	3.4	0	3.7	0	4.2	0	0	0	3.4	4.15575	0	3.6	0	0	0	2.9	0	0	2.92827	0	0	3.20269	3.9	3.9	0	0	0	2.9	0	0	0	0	0	3.7	3.26426	3.7	0	0	2.8
3.78469	3.4	3.6	0	0	4.9	0	3.7	0	4.6	0	3.4	0	3.7	0	0	0	0	0	3.4	4.17833	0	3.6	0	0	0	2.9	0	0	2.95506	0	0	3.20303	3.9	3.9	0	0	0	2.9	0	0	0	0	0	3.7	3.26415	3.7	0	0	2.8
3.84176	3.4	3.6	0	0	4.9	0	3.7	0	4.6	0	3.4	0	3.7	0	0	0	0	0	3.4	4.21248	0	3.6	0	0	0	2.9	0	0	2.92926	0	0	3.20122	3.9	3.9	0	0	0	2.9	0	0	0	0	0	3.7	3.2944	3.7	0	0	2.8
3.84268	3.4	3.6	0	0	4.9	0	3.7	0	4.6	0	3.4	0	3.7	0	0	0	0	0	3.4	4.23456	0	0	0	0	0	2.9	0	0	2.95352	0	0	3.27648	0	3.9	0	0	0	2.9	0	0	0	0	0	3.7	3.2798	3.7	0	0	2.8
3.90175	3.5	3.7	0	0	5	0	3.8	0	4.7	0	3.6	0	3.8	0	0	0	0	0	3.7	4.25592	0	0	0	0	0	2.9	0	0	2.97892	0	0	3.2045	0	4.1	0	0	0	3.1	0	0	0	0	0	3.8	3.33245	3.7	0	0	2.9
3.96162	3.5	3.7	0	0	5	0	3.8	0	4.7	0	3.6	0	3.8	0	0	0	0	0	3.7	4.30496	0	0	0	0	0	2.9	0	0	2.9805	0	0	3.24623	0	4.1	0	0	0	3.1	0	0	0	0	0	3.8	3.30393	3.7	0	0	2.9
3.96158	3.5	3.7	0	0	5	0	3.8	0	4.7	0	3.6	0	3.8	0	0	0	0	0	3.7	4.32626	0	0	0	0	0	2.9	0	0	2.98177	0	0	3.30447	0	0	0	0	0	3.1	0	0	0	0	0	3.8	3.31088	3.7	0	0	2.9
3.96102	3.5	3.7	0	0	5	0	3.8	0	4.7	0	3.6	0	3.8	0	0	0	0	0	3.7	4.38297	0	0	0	0	0	2.9	0	0	2.98198	0	0	3.32081	0	0	0	0	0	3.1	0	0	0	0	0	3.8	3.33307	3.7	0	0	2.9
0	3.5	3.7	0	0	5	0	3.8	0	4.7	0	3.6	0	3.8	0	0	0	0	0	3.7	4.38312	0	0	0	0	0	2.9	0	0	2.98189	0	0	3.33732	0	0	0	0	0	3.1	0	0	0	0	0	3.8	3.35656	3.7	0	0	2.9
0	3.5	3.7	0	0	5.1	0	3.9	0	4.8	0	3.6	0	3.8	0	0	0	0	0	0	4.4033	0	0	0	0	0	3	0	0	3.0105	0	0	3.29654	0	0	0	0	0	3	0	0	0	0	0	3.9	3.3813	3.7	0	0	2.8
0	3.5	3.7	0	0	5.1	0	3.9	0	4.8	0	3.6	0	3.8	0	0	0	0	0	0	0	0	0	0	0	0	3	0	0	3.03959	0	0	3.2963	0	0	0	0	0	3	0	0	0	0	0	0	3.40931	3.7	0	0	2.8
0	3.5	3.7	0	0	5.1	0	3.9	0	4.8	0	3.6	0	3.8	0	0	0	0	0	0	0	0	0	0	0	0	3	0	0	3.0466	0	0	3.33832	0	0	0	0	0	3	0	0	0	0	0	0	3.35619	3.7	0	0	2.8
0	3.5	3.7	0	0	5.1	0	3.9	0	4.8	0	3.6	0	3.8	0	0	0	0	0	0	0	0	0	0	0	0	3	0	0	3.06925	0	0	3.33873	0	0	0	0	0	3	0	0	0	0	0	0	3.40935	3.7	0	0	2.8
0	3.5	3.7	0	0	5.1	0	3.9	0	4.8	0	3.6	0	3.8	0	0	0	0	0	0	0	0	0	0	0	0	3	0	0	3.07035	0	0	3.41228	0	0	0	0	0	3	0	0	0	0	0	0	3.4136	3.7	0	0	2.8
0	3.5	0	0	0	5.2	0	4	0	5	0	3.8	0	3.9	0	0	0	0	0	0	0	0	0	0	0	0	3.1	0	0	3.09397	0	0	3.39636	0	0	0	0	0	3.2	0	0	0	0	0	0	3.43731	3.9	0	0	3
0	3.5	0	0	0	5.2	0	4	0	5	0	0	0	3.9	0	0	0	0	0	0	0	0	0	0	0	0	3.1	0	0	3.11754	0	0	3.43091	0	0	0	0	0	3.2	0	0	0	0	0	0	3.46223	3.9	0	0	3
0	3.5	0	0	0	5.2	0	4	0	5	0	0	0	3.9	0	0	0	0	0	0	0	0	0	0	0	0	3.1	0	0	3.10232	0	0	3.43102	0	0	0	0	0	3.2	0	0	0	0	0	0	3.44254	3.9	0	0	3
0	3.5	0	0	0	5.2	0	4	0	5	0	0	0	3.9	0	0	0	0	0	0	0	0	0	0	0	0	3.1	0	0	3.1253	0	0	3.41382	0	0	0	0	0	3.2	0	0	0	0	0	0	3.46713	3.9	0	0	3
0	3.5	0	0	0	5.2	0	4	0	5	0	0	0	3.9	0	0	0	0	0	0	0	0	0	0	0	0	3.1	0	0	3.17658	0	0	3.48935	0	0	0	0	0	3.2	0	0	0	0	0	0	3.47307	3.9	0	0	3
0	3.7	0	0	0	5.3	0	4.2	0	5	0	0	0	4.1	0	0	0	0	0	0	0	0	0	0	0	0	3.1	0	0	3.12595	0	0	3.47179	0	0	0	0	0	3.3	0	0	0	0	0	0	3.49757	4	0	0	3.1
0	3.7	0	0	0	5.3	0	4.2	0	5	0	0	0	4.1	0	0	0	0	0	0	0	0	0	0	0	0	3.1	0	0	3.12566	0	0	3.48984	0	0	0	0	0	3.3	0	0	0	0	0	0	3.49762	4	0	0	3.1
0	3.7	0	0	0	5.3	0	4.2	0	5	0	0	0	4.1	0	0	0	0	0	0	0	0	0	0	0	0	3.1	0	0	3.14828	0	0	3.472	0	0	0	0	0	3.3	0	0	0	0	0	0	3.52008	4	0	0	3.1
0	3.7	0	0	0	5.3	0	4.2	0	5	0	0	0	4.1	0	0	0	0	0	0	0	0	0	0	0	0	3.1	0	0	3.15792	0	0	3.49007	0	0	0	0	0	3.3	0	0	0	0	0	0	3.52624	4	0	0	3.1
0	3.7	0	0	0	5.3	0	4.2	0	5	0	0	0	4.1	0	0	0	0	0	0	0	0	0	0	0	0	3.1	0	0	3.18989	0	0	3.50791	0	0	0	0	0	3.3	0	0	0	0	0	0	3.54934	4	0	0	3.1
0	3.8	0	0	0	5.5	0	4.2	0	5	0	0	0	4.2	0	0	0	0	0	0	0	0	0	0	0	0	3.2	0	0	3.19099	0	0	3.50878	0	0	0	0	0	0	0	0	0	0	0	0	3.54895	4.1	0	0	3.2
0	3.8	0	0	0	5.5	0	0	0	5	0	0	0	4.2	0	0	0	0	0	0	0	0	0	0	0	0	3.2	0	0	3.18999	0	0	3.56586	0	0	0	0	0	0	0	0	0	0	0	0	3.57775	4.1	0	0	3.2
0	3.8	0	0	0	5.5	0	0	0	5	0	0	0	0	0	0	0	0	0	0	0	0	0	0	0	0	3.2	0	0	3.21006	0	0	3.56526	0	0	0	0	0	0	0	0	0	0	0	0	3.5786	4.1	0	0	3.2
0	3.8	0	0	0	5.5	0	0	0	5	0	0	0	0	0	0	0	0	0	0	0	0	0	0	0	0	3.2	0	0	3.27351	0	0	3.56553	0	0	0	0	0	0	0	0	0	0	0	0	3.60131	4.1	0	0	3.2
0	3.8	0	0	0	5.5	0	0	0	5	0	0	0	0	0	0	0	0	0	0	0	0	0	0	0	0	3.2	0	0	3.24308	0	0	3.62268	0	0	0	0	0	0	0	0	0	0	0	0	3.60151	4.1	0	0	3.2
0	3.9	0	0	0	5.7	0	0	0	5.2	0	0	0	0	0	0	0	0	0	0	0	0	0	0	0	0	3.3	0	0	3.25644	0	0	3.62249	0	0	0	0	0	0	0	0	0	0	0	0	3.60134	4.1	0	0	3.2
0	3.9	0	0	0	5.7	0	0	0	5.2	0	0	0	0	0	0	0	0	0	0	0	0	0	0	0	0	3.3	0	0	3.27616	0	0	3.64024	0	0	0	0	0	0	0	0	0	0	0	0	3.63089	4.1	0	0	3.2
0	0	0	0	0	5.7	0	0	0	5.2	0	0	0	0	0	0	0	0	0	0	0	0	0	0	0	0	3.3	0	0	3.30799	0	0	3.64151	0	0	0	0	0	0	0	0	0	0	0	0	3.63132	4.1	0	0	3.2
0	0	0	0	0	5.7	0	0	0	5.2	0	0	0	0	0	0	0	0	0	0	0	0	0	0	0	0	3.3	0	0	3.29489	0	0	3.6414	0	0	0	0	0	0	0	0	0	0	0	0	3.65409	4.1	0	0	3.2
0	0	0	0	0	5.7	0	0	0	5.2	0	0	0	0	0	0	0	0	0	0	0	0	0	0	0	0	3.3	0	0	3.27626	0	0	3.73729	0	0	0	0	0	0	0	0	0	0	0	0	3.68361	0	0	0	3.2
0	0	0	0	0	5.7	0	0	0	0	0	0	0	0	0	0	0	0	0	0	0	0	0	0	0	0	3.5	0	0	3.30831	0	0	0	0	0	0	0	0	0	0	0	0	0	0	0	3.68299	0	0	0	3.4
0	0	0	0	0	5.7	0	0	0	0	0	0	0	0	0	0	0	0	0	0	0	0	0	0	0	0	3.5	0	0	3.30873	0	0	0	0	0	0	0	0	0	0	0	0	0	0	0	3.7064	0	0	0	3.4
0	0	0	0	0	5.7	0	0	0	0	0	0	0	0	0	0	0	0	0	0	0	0	0	0	0	0	3.5	0	0	3.30901	0	0	0	0	0	0	0	0	0	0	0	0	0	0	0	3.70619	0	0	0	3.4
0	0	0	0	0	5.7	0	0	0	0	0	0	0	0	0	0	0	0	0	0	0	0	0	0	0	0	3.5	0	0	3.30902	0	0	0	0	0	0	0	0	0	0	0	0	0	0	0	3.70607	0	0	0	3.4
0	0	0	0	0	5.7	0	0	0	0	0	0	0	0	0	0	0	0	0	0	0	0	0	0	0	0	3.5	0	0	3.3277	0	0	0	0	0	0	0	0	0	0	0	0	0	0	0	3.75588	0	0	0	3.4
0	0	0	0	0	5.9	0	0	0	0	0	0	0	0	0	0	0	0	0	0	0	0	0	0	0	0	3.5	0	0	3.30815	0	0	0	0	0	0	0	0	0	0	0	0	0	0	0	0	0	0	0	3.4
0	0	0	0	0	5.9	0	0	0	0	0	0	0	0	0	0	0	0	0	0	0	0	0	0	0	0	3.5	0	0	3.39162	0	0	0	0	0	0	0	0	0	0	0	0	0	0	0	0	0	0	0	3.4
0	0	0	0	0	5.9	0	0	0	0	0	0	0	0	0	0	0	0	0	0	0	0	0	0	0	0	3.5	0	0	3.3829	0	0	0	0	0	0	0	0	0	0	0	0	0	0	0	0	0	0	0	3.4
0	0	0	0	0	5.9	0	0	0	0	0	0	0	0	0	0	0	0	0	0	0	0	0	0	0	0	3.5	0	0	3.36427	0	0	0	0	0	0	0	0	0	0	0	0	0	0	0	0	0	0	0	3.4
0	0	0	0	0	5.9	0	0	0	0	0	0	0	0	0	0	0	0	0	0	0	0	0	0	0	0	3.5	0	0	3.3262	0	0	0	0	0	0	0	0	0	0	0	0	0	0	0	0	0	0	0	0
0	0	0	0	0	6	0	0	0	0	0	0	0	0	0	0	0	0	0	0	0	0	0	0	0	0	3.6	0	0	3.38318	0	0	0	0	0	0	0	0	0	0	0	0	0	0	0	0	0	0	0	0
0	0	0	0	0	6	0	0	0	0	0	0	0	0	0	0	0	0	0	0	0	0	0	0	0	0	3.6	0	0	3.41449	0	0	0	0	0	0	0	0	0	0	0	0	0	0	0	0	0	0	0	0
0	0	0	0	0	6	0	0	0	0	0	0	0	0	0	0	0	0	0	0	0	0	0	0	0	0	3.6	0	0	3.49759	0	0	0	0	0	0	0	0	0	0	0	0	0	0	0	0	0	0	0	0
0	0	0	0	0	6	0	0	0	0	0	0	0	0	0	0	0	0	0	0	0	0	0	0	0	0	3.6	0	0	3.39622	0	0	0	0	0	0	0	0	0	0	0	0	0	0	0	0	0	0	0	0
0	0	0	0	0	6	0	0	0	0	0	0	0	0	0	0	0	0	0	0	0	0	0	0	0	0	3.6	0	0	3.41564	0	0	0	0	0	0	0	0	0	0	0	0	0	0	0	0	0	0	0	0
0	0	0	0	0	6.2	0	0	0	0	0	0	0	0	0	0	0	0	0	0	0	0	0	0	0	0	3.7	0	0	3.4472	0	0	0	0	0	0	0	0	0	0	0	0	0	0	0	0	0	0	0	0
0	0	0	0	0	6.2	0	0	0	0	0	0	0	0	0	0	0	0	0	0	0	0	0	0	0	0	3.7	0	0	3.47874	0	0	0	0	0	0	0	0	0	0	0	0	0	0	0	0	0	0	0	0
0	0	0	0	0	6.2	0	0	0	0	0	0	0	0	0	0	0	0	0	0	0	0	0	0	0	0	3.7	0	0	0	0	0	0	0	0	0	0	0	0	0	0	0	0	0	0	0	0	0	0	0
0	0	0	0	0	6.2	0	0	0	0	0	0	0	0	0	0	0	0	0	0	0	0	0	0	0	0	3.7	0	0	0	0	0	0	0	0	0	0	0	0	0	0	0	0	0	0	0	0	0	0	0
0	0	0	0	0	6.2	0	0	0	0	0	0	0	0	0	0	0	0	0	0	0	0	0	0	0	0	3.7	0	0	0	0	0	0	0	0	0	0	0	0	0	0	0	0	0	0	0	0	0	0	0
0	0	0	0	0	6.4	0	0	0	0	0	0	0	0	0	0	0	0	0	0	0	0	0	0	0	0	3.9	0	0	0	0	0	0	0	0	0	0	0	0	0	0	0	0	0	0	0	0	0	0	0
0	0	0	0	0	6.4	0	0	0	0	0	0	0	0	0	0	0	0	0	0	0	0	0	0	0	0	3.9	0	0	0	0	0	0	0	0	0	0	0	0	0	0	0	0	0	0	0	0	0	0	0
0	0	0	0	0	6.4	0	0	0	0	0	0	0	0	0	0	0	0	0	0	0	0	0	0	0	0	3.9	0	0	0	0	0	0	0	0	0	0	0	0	0	0	0	0	0	0	0	0	0	0	0
0	0	0	0	0	6.4	0	0	0	0	0	0	0	0	0	0	0	0	0	0	0	0	0	0	0	0	3.9	0	0	0	0	0	0	0	0	0	0	0	0	0	0	0	0	0	0	0	0	0	0	0
0	0	0	0	0	6.4	0	0	0	0	0	0	0	0	0	0	0	0	0	0	0	0	0	0	0	0	3.9	0	0	0	0	0	0	0	0	0	0	0	0	0	0	0	0	0	0	0	0	0	0	0
0	0	0	0	0	6.5	0	0	0	0	0	0	0	0	0	0	0	0	0	0	0	0	0	0	0	0	4.1	0	0	0	0	0	0	0	0	0	0	0	0	0	0	0	0	0	0	0	0	0	0	0
0	0	0	0	0	6.5	0	0	0	0	0	0	0	0	0	0	0	0	0	0	0	0	0	0	0	0	4.1	0	0	0	0	0	0	0	0	0	0	0	0	0	0	0	0	0	0	0	0	0	0	0
0	0	0	0	0	6.5	0	0	0	0	0	0	0	0	0	0	0	0	0	0	0	0	0	0	0	0	4.1	0	0	0	0	0	0	0	0	0	0	0	0	0	0	0	0	0	0	0	0	0	0	0
0	0	0	0	0	6.5	0	0	0	0	0	0	0	0	0	0	0	0	0	0	0	0	0	0	0	0	4.1	0	0	0	0	0	0	0	0	0	0	0	0	0	0	0	0	0	0	0	0	0	0	0
0	0	0	0	0	6.5	0	0	0	0	0	0	0	0	0	0	0	0	0	0	0	0	0	0	0	0	4.1	0	0	0	0	0	0	0	0	0	0	0	0	0	0	0	0	0	0	0	0	0	0	0
0	0	0	0	0	6.6	0	0	0	0	0	0	0	0	0	0	0	0	0	0	0	0	0	0	0	0	0	0	0	0	0	0	0	0	0	0	0	0	0	0	0	0	0	0	0	0	0	0	0	0
0	0	0	0	0	6.6	0	0	0	0	0	0	0	0	0	0	0	0	0	0	0	0	0	0	0	0	0	0	0	0	0	0	0	0	0	0	0	0	0	0	0	0	0	0	0	0	0	0	0	0
0	0	0	0	0	6.6	0	0	0	0	0	0	0	0	0	0	0	0	0	0	0	0	0	0	0	0	0	0	0	0	0	0	0	0	0	0	0	0	0	0	0	0	0	0	0	0	0	0	0	0
0	0	0	0	0	6.6	0	0	0	0	0	0	0	0	0	0	0	0	0	0	0	0	0	0	0	0	0	0	0	0	0	0	0	0	0	0	0	0	0	0	0	0	0	0	0	0	0	0	0	0
0	0	0	0	0	6.6	0	0	0	0	0	0	0	0	0	0	0	0	0	0	0	0	0	0	0	0	0	0	0	0	0	0	0	0	0	0	0	0	0	0	0	0	0	0	0	0	0	0	0	0
0	0	0	0	0	0	0	0	0	0	0	0	0	0	0	0	0	0	0	0	0	0	0	0	0	0	0	0	0	0	0	0	0	0	0	0	0	0	0	0	0	0	0	0	0	0	0	0	0	0
0	0	0	0	0	0	0	0	0	0	0	0	0	0	0	0	0	0	0	0	0	0	0	0	0	0	0	0	0	0	0	0	0	0	0	0	0	0	0	0	0	0	0	0	0	0	0	0	0	0
0	0	0	0	0	0	0	0	0	0	0	0	0	0	0	0	0	0	0	0	0	0	0	0	0	0	0	0	0	0	0	0	0	0	0	0	0	0	0	0	0	0	0	0	0	0	0	0	0	0
0	0	0	0	0	0	0	0	0	0	0	0	0	0	0	0	0	0	0	0	0	0	0	0	0	0	0	0	0	0	0	0	0	0	0	0	0	0	0	0	0	0	0	0	0	0	0	0	0	0
0	0	0	0	0	0	0	0	0	0	0	0	0	0	0	0	0	0	0	0	0	0	0	0	0	0	0	0	0	0	0	0	0	0	0	0	0	0	0	0	0	0	0	0	0	0	0	0	0	0
0	0	0	0	0	0	0	0	0	0	0	0	0	0	0	0	0	0	0	0	0	0	0	0	0	0	0	0	0	0	0	0	0	0	0	0	0	0	0	0	0	0	0	0	0	0	0	0	0	0
0	0	0	0	0	0	0	0	0	0	0	0	0	0	0	0	0	0	0	0	0	0	0	0	0	0	0	0	0	0	0	0	0	0	0	0	0	0	0	0	0	0	0	0	0	0	0	0	0	0
0	0	0	0	0	0	0	0	0	0	0	0	0	0	0	0	0	0	0	0	0	0	0	0	0	0	0	0	0	0	0	0	0	0	0	0	0	0	0	0	0	0	0	0	0	0	0	0	0	0
0	0	0	0	0	0	0	0	0	0	0	0	0	0	0	0	0	0	0	0	0	0	0	0	0	0	0	0	0	0	0	0	0	0	0	0	0	0	0	0	0	0	0	0	0	0	0	0	0	0
0	0	0	0	0	0	0	0	0	0	0	0	0	0	0	0	0	0	0	0	0	0	0	0	0	0	0	0	0	0	0	0	0	0	0	0	0	0	0	0	0	0	0	0	0	0	0	0	0	0
0	0	0	0	0	0	0	0	0	0	0	0	0	0	0	0	0	0	0	0	0	0	0	0	0	0	0	0	0	0	0	0	0	0	0	0	0	0	0	0	0	0	0	0	0	0	0	0	0	0
0	0	0	0	0	0	0	0	0	0	0	0	0	0	0	0	0	0	0	0	0	0	0	0	0	0	0	0	0	0	0	0	0	0	0	0	0	0	0	0	0	0	0	0	0	0	0	0	0	0
0	0	0	0	0	0	0	0	0	0	0	0	0	0	0	0	0	0	0	0	0	0	0	0	0	0	0	0	0	0	0	0	0	0	0	0	0	0	0	0	0	0	0	0	0	0	0	0	0	0
0	0	0	0	0	0	0	0	0	0	0	0	0	0	0	0	0	0	0	0	0	0	0	0	0	0	0	0	0	0	0	0	0	0	0	0	0	0	0	0	0	0	0	0	0	0	0	0	0	0
0	0	0	0	0	0	0	0	0	0	0	0	0	0	0	0	0	0	0	0	0	0	0	0	0	0	0	0	0	0	0	0	0	0	0	0	0	0	0	0	0	0	0	0	0	0	0	0	0	0
0	0	0	0	0	0	0	0	0	0	0	0	0	0	0	0	0	0	0	0	0	0	0	0	0	0	0	0	0	0	0	0	0	0	0	0	0	0	0	0	0	0	0	0	0	0	0	0	0	0
0	0	0	0	0	0	0	0	0	0	0	0	0	0	0	0	0	0	0	0	0	0	0	0	0	0	0	0	0	0	0	0	0	0	0	0	0	0	0	0	0	0	0	0	0	0	0	0	0	0
0	0	0	0	0	0	0	0	0	0	0	0	0	0	0	0	0	0	0	0	0	0	0	0	0	0	0	0	0	0	0	0	0	0	0	0	0	0	0	0	0	0	0	0	0	0	0	0	0	0
0	0	0	0	0	0	0	0	0	0	0	0	0	0	0	0	0	0	0	0	0	0	0	0	0	0	0	0	0	0	0	0	0	0	0	0	0	0	0	0	0	0	0	0	0	0	0	0	0	0
0	0	0	0	0	0	0	0	0	0	0	0	0	0	0	0	0	0	0	0	0	0	0	0	0	0	0	0	0	0	0	0	0	0	0	0	0	0	0	0	0	0	0	0	0	0	0	0	0	0
0	0	0	0	0	0	0	0	0	0	0	0	0	0	0	0	0	0	0	0	0	0	0	0	0	0	0	0	0	0	0	0	0	0	0	0	0	0	0	0	0	0	0	0	0	0	0	0	0	0
0	0	0	0	0	0	0	0	0	0	0	0	0	0	0	0	0	0	0	0	0	0	0	0	0	0	0	0	0	0	0	0	0	0	0	0	0	0	0	0	0	0	0	0	0	0	0	0	0	0
0	0	0	0	0	0	0	0	0	0	0	0	0	0	0	0	0	0	0	0	0	0	0	0	0	0	0	0	0	0	0	0	0	0	0	0	0	0	0	0	0	0	0	0	0	0	0	0	0	0
0	0	0	0	0	0	0	0	0	0	0	0	0	0	0	0	0	0	0	0	0	0	0	0	0	0	0	0	0	0	0	0	0	0	0	0	0	0	0	0	0	0	0	0	0	0	0	0	0	0
0	0	0	0	0	0	0	0	0	0	0	0	0	0	0	0	0	0	0	0	0	0	0	0	0	0	0	0	0	0	0	0	0	0	0	0	0	0	0	0	0	0	0	0	0	0	0	0	0	0
0	0	0	0	0	0	0	0	0	0	0	0	0	0	0	0	0	0	0	0	0	0	0	0	0	0	0	0	0	0	0	0	0	0	0	0	0	0	0	0	0	0	0	0	0	0	0	0	0	0
0	0	0	0	0	0	0	0	0	0	0	0	0	0	0	0	0	0	0	0	0	0	0	0	0	0	0	0	0	0	0	0	0	0	0	0	0	0	0	0	0	0	0	0	0	0	0	0	0	0
0	0	0	0	0	0	0	0	0	0	0	0	0	0	0	0	0	0	0	0	0	0	0	0	0	0	0	0	0	0	0	0	0	0	0	0	0	0	0	0	0	0	0	0	0	0	0	0	0	0
0	0	0	0	0	0	0	0	0	0	0	0	0	0	0	0	0	0	0	0	0	0	0	0	0	0	0	0	0	0	0	0	0	0	0	0	0	0	0	0	0	0	0	0	0	0	0	0	0	0
0	0	0	0	0	0	0	0	0	0	0	0	0	0	0	0	0	0	0	0	0	0	0	0	0	0	0	0	0	0	0	0	0	0	0	0	0	0	0	0	0	0	0	0	0	0	0	0	0	0
0	0	0	0	0	0	0	0	0	0	0	0	0	0	0	0	0	0	0	0	0	0	0	0	0	0	0	0	0	0	0	0	0	0	0	0	0	0	0	0	0	0	0	0	0	0	0	0	0	0
0	0	0	0	0	0	0	0	0	0	0	0	0	0	0	0	0	0	0	0	0	0	0	0	0	0	0	0	0	0	0	0	0	0	0	0	0	0	0	0	0	0	0	0	0	0	0	0	0	0
0	0	0	0	0	0	0	0	0	0	0	0	0	0	0	0	0	0	0	0	0	0	0	0	0	0	0	0	0	0	0	0	0	0	0	0	0	0	0	0	0	0	0	0	0	0	0	0	0	0
0	0	0	0	0	0	0	0	0	0	0	0	0	0	0	0	0	0	0	0	0	0	0	0	0	0	0	0	0	0	0	0	0	0	0	0	0	0	0	0	0	0	0	0	0	0	0	0	0	0
0	0	0	0	0	0	0	0	0	0	0	0	0	0	0	0	0	0	0	0	0	0	0	0	0	0	0	0	0	0	0	0	0	0	0	0	0	0	0	0	0	0	0	0	0	0	0	0	0	0
0	0	0	0	0	0	0	0	0	0	0	0	0	0	0	0	0	0	0	0	0	0	0	0	0	0	0	0	0	0	0	0	0	0	0	0	0	0	0	0	0	0	0	0	0	0	0	0	0	0
0	0	0	0	0	0	0	0	0	0	0	0	0	0	0	0	0	0	0	0	0	0	0	0	0	0	0	0	0	0	0	0	0	0	0	0	0	0	0	0	0	0	0	0	0	0	0	0	0	0
[truncated: 356 more columns]
