# Supplementary material for: Mapping the driving forces of chromosome structure and segregation in Escherichia coli
Source: Nucleic Acids Res. 2013 Jun 17;41(15):7370–7. doi: 10.1093/nar/gkt468 (PMC3753618; doi:10.1093/nar/gkt468)
Supplement: Supplementary Data [file supp_gkt468_nar-00959-h-2013-File006.zip › seg_paper_nar_supplemental_resub/Dataset 6.txt]

0	0	0	0	0	0	0	0	0	0	0	0	0	0	0	0	0	0	0	0	0	0	0	0	0	0	0	0	0	0	0	0	0	0	0	0	0	0	0	0	0	0	0	0	0	0	0	0	0	0
-0.0101072	0.00739228	-0.0348634	-0.0282855	0	0	-0.0106262	-0.0434531	-0.0102851	-1.6939e-05	0.0170494	0.0200863	-0.0404063	-0.0432739	0.0449821	-0.0113565	-0.0197461	0	-0.0367337	0.0151093	NaN	-0.0332543	0.0503046	0.0270864	NaN	0.0225809	0.0502755	-0.0470553	0	-0.030741	0.053247	0.0203146	-0.018723	0.0107793	0.0425962	0	0	-0.0223082	-0.0387889	0	0.000325494	-0.0243793	0.0328259	0	-0.00895107	-0.0193464	-0.0548565	0	-0.0209488	-0.0373437
-0.00550238	0.0652849	-0.0185721	-0.0246759	0	0	-0.0293259	-0.00264546	-0.007508	-0.0170682	-0.00101584	0.0351305	-0.0493407	-0.0633151	0.0134704	0.00714555	-0.017171	0	-0.0414303	0.0280691	0.0377215	-0.0329592	-0.0189345	0.0545748	-0.176452	0.0435121	-0.0450654	0.0130465	0	-0.0239036	0.0695479	0.0678889	-0.0164886	0.0242414	NaN	0	0	-0.02757	-0.0736438	0	0.0346565	-0.0131527	0.055226	0	0.0227065	-0.0193469	-0.0568017	0	0.0160684	-0.050895
0.0254387	0.0646976	-0.0262675	-0.0213156	0	0	0.0112652	0.0563782	-0.0147362	-0.00792047	0.0194092	0.00490451	-0.0863352	-0.0215982	0.0894718	0.0450152	-0.062627	0	-0.0411794	0.0199504	-0.0184242	-0.0209212	-0.0698767	0.0130434	-0.140723	0.0510355	-0.00544755	-0.0467593	0	0.0036921	0.091893	0.148257	-0.0303586	0.0290858	0.0785816	0	0	-0.098228	-0.0234697	0	-0.0450189	-0.0341347	0.117757	0	0.0563992	0.0250568	-0.0363906	0	0.000300937	-0.0118619
0.0302127	0.113807	-0.0195751	0.0549441	0	0	-0.0801679	0.0268705	-0.0426966	-0.0110768	0.00258073	0.00994215	-0.10287	-0.00265468	0.0648828	-0.026496	-0.0231803	0	-0.081719	0.0440732	0.0233329	-0.0374412	-0.0664363	0.0457399	-0.129101	0.0500059	-0.011438	-0.00359383	0	-0.0122107	0.0426999	0.0617479	NaN	0.0556252	0.0589724	0	0	NaN	-0.00743536	0	-0.0422816	-0.0558092	0.0749106	0	0.0278714	0.0313459	-0.0557541	0	0.0195993	-0.0058291
0.0157249	0.103558	-0.00920179	0.03476	0	0	-0.0889212	0.00823875	-0.0594921	0.0392302	-0.00130395	0.0234063	-0.135763	0.0183329	0.046824	0.00691681	-0.0234025	0	0.00248657	0.0391919	0.00324715	-0.00329917	-0.0536651	0.055258	-0.0894463	0.0455671	-0.0271371	-0.0328658	0	NaN	0.0355017	0.0418038	-0.0781085	0.0265575	0.0672696	0	0	0.00647409	-0.0230485	0	-0.0304485	-0.0764903	0.103314	0	0.0643461	0.0361618	-0.000246904	0	-0.00247084	-0.0530744
0.00196329	0.067319	-0.0228509	0.099868	0	0	-0.0210524	0.0188173	-0.110668	0	-0.00381157	-0.0409814	-0.123454	-0.0774045	0.07563	0.0563103	-0.0139985	0	0.0167684	0.0697975	0	-0.087381	-0.082622	0.0899657	-0.0845268	0.0734357	0	-0.114229	0	-0.106364	0.0775491	0.0245911	-0.0939154	0.0288344	0.123875	0	0	0.0101969	-0.013594	0	-0.0315444	-0.0232159	0.0337119	0	0.00973894	0.0287095	-0.000403987	0	-0.0194561	0.0327854
-0.0585298	0.125212	-0.0220733	0.0496884	0	0	-0.0153415	0.0110114	-0.0639828	0	-0.0203247	0.0456823	-0.156126	-0.0880147	0.0666527	0.0328747	-0.0693963	0	0.0410322	-0.0109779	0	-0.0450975	-0.0711002	0.0764171	-0.139427	0.0791741	0	-0.0153047	0	-0.119705	0.0132063	0.025346	-0.0948983	0.0550885	0.179836	0	0	-0.0172702	0.00673585	0	-0.0243405	-0.0105392	0.0678925	0	0.0693439	0.0327232	-0.0365222	0	0.0291872	-0.00123864
-0.054637	0.114209	-0.0179899	0.0591156	0	0	-0.0280801	-0.00259247	-0.0583847	0	-0.0326302	0.12918	-0.0984938	-0.101902	0.142338	0.10282	0.015408	0	0.028084	-0.023446	0	0.013327	-0.0775381	0.0749168	-0.175777	0.0804127	0	-0.00428511	0	-0.139289	0.0145006	0.032217	-0.0242393	0.0117297	0.151818	0	0	-0.0208393	0.0238074	0	-0.0392979	-0.0247456	0.088506	0	0.0195963	0.0302578	-0.0627586	0	0.0297402	-0.038538
-0.0439006	0.161517	-0.0145299	0.0540675	0	0	-0.0795696	0.0274478	-0.169218	0	-0.0496514	0.073016	-0.107769	-0.114239	0.143276	0.170863	0.0139423	0	0.0160485	0.00021876	0	0.0311953	-0.0795579	0.130788	-0.126799	0.12295	0	-0.0158625	0	0	-0.0399375	0.0217278	-0.057762	-0.0039742	0.119594	0	0	-0.000351883	0.00486853	0	-0.0273815	-0.024118	0.125941	0	-0.0530059	0.0279906	-0.105115	0	0.0126533	-0.0443253
-0.0541903	0.149141	-0.0810405	0.0838669	0	0	-0.0572608	0.0510138	-0.155636	0	0.00477799	0.010131	-0.105324	-0.155537	0.0258477	NaN	0.0115986	0	-0.0118993	0.0196054	0	0.0640079	-0.0579767	0.0402027	-0.0730023	0.0634031	0	-0.0778512	0	0	-0.104896	0.00842488	-0.0155794	0.0121852	0.0613671	0	0	0.00762459	0.0183124	0	-0.0207561	-0.0445648	0.0235174	0	0.00953974	0.045991	-0.058648	0	-0.00730271	-0.0462528
-0.0461392	0.178907	-0.036412	0.126628	0	0	0.00287892	0.0614891	-0.032625	0	0.00477799	-0.0055728	-0.0885841	-0.135402	0	0.0610499	-0.0109814	0	-0.0285907	0.0366936	0	0.0384003	-0.0423647	0.0997763	-0.104367	0.0579787	0	-0.0313052	0	0	-0.049083	-0.0153293	-0.0643884	-0.0117317	0.0583858	0	0	0.00184436	-0.0705258	0	-0.0627538	-0.0711335	0.0872203	0	-0.0143668	0.0287633	-0.0139872	0	0.0241544	-0.0468929
-0.0453499	0.163781	-0.0547494	0.130131	0	0	-0.0222114	0.0700584	-0.0749399	0	0.00736824	-0.0272777	-0.0946134	-0.15134	0	0.0637655	-0.00753616	0	0.00212254	0.0433848	0	0.0420883	-0.0390741	-0.0133845	-0.108946	0.0990986	0	0.0214848	0	0	-0.0144365	0.041385	-0.0630711	-0.0129779	0.0196053	0	0	-0.0193114	0.0149545	0	-0.0499008	-0.111468	0.0961561	0	NaN	-0.000193476	-0.0572447	0	0.0130283	-0.0595033
-0.0406214	0.135527	-0.0544379	0.112217	0	0	-0.0620659	0.124101	-0.0887382	0	-0.00324276	-0.0626628	-0.0682136	-0.104499	0	0.0403012	-0.0566476	0	0.0476447	0.00954449	0	0.0714842	-0.0735034	-0.00593862	-0.137647	0.112565	0	0.0597387	0	0	0.0378242	NaN	-0.0483232	0.0273234	-0.045522	0	0	-0.0232386	-0.0385252	0	-0.0507865	-0.0933743	0.102632	0	NaN	0.00245691	-0.0568135	0	-0.0458899	-0.0688238
-0.0278244	0.145064	-0.0491396	0.126747	0	0	-0.0622905	0.161767	-0.0789634	0	-0.0387157	-0.107345	-0.100412	-0.106089	0	0.0732756	-0.040933	0	0.0593696	0.0154123	0	0.0796054	-0.009111	0.0295459	-0.024706	0.104567	0	0.0688082	0	0	0.017292	-0.0397677	-0.0270438	-0.0282789	0	0	0	0.0223778	-0.0391343	0	-0.0615718	-0.102668	0.117983	0	-0.0201674	0.00795811	-0.036888	0	-0.0408158	-0.0709732
0	0.184018	-0.0921275	0.107758	0	0	-0.072303	0.0990883	-0.0704611	0	-0.00319643	0	-0.146306	-0.0990772	0	0.0183882	0.00553275	0	0.0472243	0.0301343	0	0.093038	-0.0288029	NaN	-0.0637119	0.0547811	0	0.022557	0	0	0.0533448	-0.0657464	-0.0421428	-0.0390849	0	0	0	0.0588885	NaN	0	-0.0600524	-0.0924318	0.0462929	0	0.0544991	-0.0287103	-0.0241219	0	-0.0216022	-0.0949778
0	0.13795	-0.124927	0.103797	0	0	-0.0191853	0.0893266	-0.0921175	0	-0.0016582	0	0	-0.0760472	0	0.0444441	0.0185082	0	0.113189	0.0412652	0	0.0935907	0.0245243	-0.0966448	-0.0789188	0.105413	0	0.0448697	0	0	0.0547794	-0.0729213	-0.00431014	-0.0223943	0	0	0	0.0720609	-0.0684641	0	-0.0490488	-0.0661987	0.0490728	0	-0.0236207	-0.0663853	-0.0396402	0	-0.0412915	-0.0668403
0	0.132017	-0.0809115	0.0966498	0	0	-0.0404353	0.107338	-0.0605592	0	0.0122373	0	0	-0.104873	0	0.0438814	0.0266539	0	0.199634	0.0602216	0	0.0700057	-0.0298318	-0.105865	-0.0321049	0.101216	0	0.0342573	0	0	0.0399067	-0.0865479	0.00540556	-0.0650086	0	0	0	0.084097	0.00141282	0	-0.0411928	-0.101752	0.0830353	0	-0.0171824	-0.0530304	0	0	-0.0145394	-0.055463
0	0.151894	-0.0809272	0.07193	0	0	-0.0390044	0.00829351	-0.0277819	0	0.00486813	0	0	-0.0821135	0	NaN	0.0391515	0	0.189898	0.0514887	0	0.0534846	-0.00498236	-0.0540578	0.00471254	0.121207	0	0.0254811	0	0	0.0588331	-0.0548752	0.0187106	-0.0128673	0	0	0	0.0532103	0.00342976	0	-0.0888025	0	0.105309	0	-0.0265265	-0.0520373	0	0	-0.0728317	-0.0196436
0	0.128028	-0.0957804	0.108732	0	0	-0.0279779	NaN	-0.0467664	0	0	0	0	-0.088583	0	0	0.0247774	0	0.216031	0.0378721	0	0.0760356	0.0107998	-0.0320832	0.0116408	0.137985	0	-0.0884624	0	0	0.0436318	NaN	0.0121735	-0.0683447	0	0	0	0.0872517	-0.0281455	0	-0.0624792	0	0.0555509	0	-0.0788923	-0.0785961	0	0	-0.0450169	-0.00452227
0	0.171683	-0.11031	0.0304004	0	0	-0.0740043	0	-0.126313	0	0	0	0	-0.0595408	0	0	0.0228781	0	NaN	0.0141034	0	0.102305	0.00573319	-0.0757417	-0.0227892	0.0915238	0	0	0	0	0.00950611	-0.181932	-0.0433657	-0.0251446	0	0	0	-0.00374291	0.0138574	0	-0.0113005	0	0.0242772	0	NaN	NaN	0	0	-0.0121473	-0.0141114
0	0.163892	-0.118774	0.0322628	0	0	-0.0414383	0	-0.104533	0	0	0	0	-0.0715299	0	0	-0.00176954	0	NaN	-0.0105217	0	0.118972	0.0293061	-0.0694476	-0.0264787	0.117101	0	0	0	0	0.0122758	-0.179275	-0.0370148	-0.0159656	0	0	0	0.0579268	0.0452382	0	0.00836525	0	0.0783394	0	0.107147	-0.022577	0	0	0.0172679	-0.0142729
0	0.153818	-0.184338	0.0352286	0	0	-0.0949215	0	-0.0661743	0	0	0	0	-0.077057	0	0	0	0	0.0436143	0.0187378	0	0.0984913	0.0232331	-0.116876	-0.0933942	0.110887	0	0	0	0	0.0262694	-0.24646	-0.030293	-0.0186179	0	0	0	0.0408617	-0.210601	0	0.000769424	0	0.0862747	0	0.11279	-0.0437765	0	0	0.0227894	-0.0675762
0	0.114263	-0.140625	0.0711617	0	0	-0.0717047	0	-0.0937557	0	0	0	0	-0.0928619	0	0	0	0	0.107518	0.00591604	0	0.0535522	0.0447683	-0.0984556	-0.113641	0.0566816	0	0	0	0	-0.00314058	-0.238683	-0.0239158	-0.0447097	0	0	0	0.0452091	0.0604389	0	0.0019353	0	0.0960808	0	0.065279	-0.045505	0	0	0.0712448	-0.156275
0	0	-0.110864	0.0825441	0	0	-0.0614794	0	-0.0300696	0	0	0	0	0	0	0	0	0	0.0679896	0.0999013	0	0.0525022	0.0570467	-0.0183561	-0.117515	0.0808725	0	0	0	0	0.00439673	-0.22698	-0.0377599	-0.0152181	0	0	0	0.0582342	0.00761481	0	0.0189603	0	0.094231	0	0.127234	-0.0413109	0	0	0.0225293	-0.10166
0	0	-0.0779955	0.0771023	0	0	-0.0593838	0	-0.00226228	0	0	0	0	0	0	0	0	0	0.110803	0.0188176	0	0.0166406	-0.0100188	-0.119286	-0.126173	0.0682097	0	0	0	0	0.0196336	-0.19437	-0.0144658	0.00161889	0	0	0	0.0370845	-0.0303809	0	-0.0243185	0	0.0538955	0	0.121079	-0.0365185	0	0	0.00172762	-0.10565
0	0	-0.0714371	0.11503	0	0	-0.0713593	0	0.0282331	0	0	0	0	0	0	0	0	0	0.0281438	-0.0205228	0	-0.00548469	-0.0127721	-0.0888097	-0.0896183	-0.0103297	0	0	0	0	0.0420278	-0.225015	-0.0358523	-0.0272997	0	0	0	0.037498	-0.0681568	0	-0.0438064	0	0.0162337	0	0.0623061	-0.013996	0	0	-0.0443623	-0.0459429
0	0	-0.0479602	0.155944	0	0	-0.0535612	0	-0.00226228	0	0	0	0	0	0	0	0	0	0	-0.0378185	0	0.00242739	0.0155758	-0.119408	-0.0296924	0	0	0	0	0	0.0821018	-0.203788	-0.032615	0	0	0	0	0.00294032	-0.0452502	0	-0.0617817	0	0.0396495	0	0.158039	-0.0073983	0	0	-0.0769462	-0.0681962
0	0	-0.0279855	0.110989	0	0	-0.0722932	0	-0.0750356	0	0	0	0	0	0	0	0	0	0	-0.055419	0	0.0442896	-0.0165186	-0.117762	0.0101929	0	0	0	0	0	0.0847747	-0.22974	-0.0230712	0	0	0	0	0.0115634	-0.027603	0	-0.0684687	0	0.0414956	0	0.0826134	-0.0252789	0	0	-0.135429	-0.0890561
0	0	-0.0593187	0.150141	0	0	-0.0765716	0	-0.0722256	0	0	0	0	0	0	0	0	0	0	-0.0444196	0	0.0620033	-0.0394331	-0.157394	0.0164829	0	0	0	0	0	0.0833126	-0.241983	-0.00174003	0	0	0	0	0.0283626	-0.186842	0	-0.112959	0	0.0562349	0	0.0957235	-0.0499199	0	0	-0.136426	-0.0652307
0	0	-0.0657853	0.207639	0	0	-0.113289	0	-0.0368885	0	0	0	0	0	0	0	0	0	0	0.0185459	0	0.0675427	-0.015418	-0.0726701	0.00743166	0	0	0	0	0	0.0684001	-0.206039	0.0109241	0	0	0	0	0.0272486	0.0348446	0	-0.0699745	0	-0.0293216	0	0.0630457	-0.0464602	0	0	-0.110891	-0.141339
0	0	-0.0432175	0.190099	0	0	-0.131877	0	-0.0114161	0	0	0	0	0	0	0	0	0	0	-0.0467545	0	0.0681062	-0.0334546	-0.0900888	0.0676581	0	0	0	0	0	0.0440554	0	NaN	0	0	0	0	0.0875251	0.0342445	0	-0.149492	0	0	0	0.0229188	-0.035646	0	0	-0.0573809	-0.101779
0	0	-0.0504146	0.183245	0	0	-0.119134	0	-0.0408053	0	0	0	0	0	0	0	0	0	0	0.0141846	0	0.062859	-0.0671319	-0.0978032	-0.00296922	0	0	0	0	0	0.0045757	0	0	0	0	0	0	0.104091	-0.114103	0	-0.165606	0	0	0	0.0354244	-0.0457727	0	0	-0.10372	-0.0682541
0	0	-0.0294173	0.133822	0	0	-0.0864051	0	-0.103859	0	0	0	0	0	0	0	0	0	0	0.00955199	0	0.0705739	-0.0116599	-0.0984734	0.0450963	0	0	0	0	0	0.0549226	0	0	0	0	0	0	0.0152521	-0.108804	0	-0.159696	0	0	0	0.0537295	-0.0244072	0	0	-0.100639	-0.146268
0	0	-0.0526786	0.158826	0	0	-0.0836435	0	-0.0770723	0	0	0	0	0	0	0	0	0	0	-0.00956686	0	0.0788261	0.00544279	-0.140548	0.0520933	0	0	0	0	0	0.0982179	0	0	0	0	0	0	-0.014511	-0.119998	0	-0.169559	0	0	0	NaN	-0.0193677	0	0	-0.0503751	-0.157813
0	0	-0.0868536	0.155991	0	0	-0.105782	0	-0.0701823	0	0	0	0	0	0	0	0	0	0	0.00560491	0	0.139718	0.0372036	0	0.00541491	0	0	0	0	0	0.0410368	0	0	0	0	0	0	0.0125554	-0.119928	0	NaN	0	0	0	0	-0.0212485	0	0	-0.074902	-0.160194
0	0	0	0.168744	0	0	-0.13487	0	-0.0701065	0	0	0	0	0	0	0	0	0	0	-0.0191074	0	0.0794995	8.66198e-05	0	0.0357939	0	0	0	0	0	0.0592429	0	0	0	0	0	0	-0.022174	-0.155586	0	-0.319566	0	0	0	0	-0.00900712	0	0	-0.0584047	-0.203182
0	0	0	0.174866	0	0	-0.143267	0	-0.0719732	0	0	0	0	0	0	0	0	0	0	0.0227299	0	0.107404	0.0562716	0	0.0362173	0	0	0	0	0	-0.00334619	0	0	0	0	0	0	0.0691167	-0.171392	0	-0.311879	0	0	0	0	0.0149141	0	0	-0.0538401	0
0	0	0	0.148597	0	0	-0.0555363	0	-0.0732485	0	0	0	0	0	0	0	0	0	0	-0.0173584	0	0.10836	0.0372381	0	-0.0549623	0	0	0	0	0	0.00338241	0	0	0	0	0	0	0.0917354	-0.246459	0	-0.319991	0	0	0	0	0.0273914	0	0	-0.0412436	0
0	0	0	0.159733	0	0	0.000146855	0	-0.0752102	0	0	0	0	0	0	0	0	0	0	-0.0930515	0	0.112528	-0.0105865	0	-0.0144355	0	0	0	0	0	0.0264113	0	0	0	0	0	0	0.116327	-0.202642	0	-0.340017	0	0	0	0	0.0354579	0	0	0.038323	0
0	0	0	0.131874	0	0	-0.0182369	0	-0.0582272	0	0	0	0	0	0	0	0	0	0	NaN	0	0.100106	-0.0163326	0	-0.00391369	0	0	0	0	0	0.0117473	0	0	0	0	0	0	0.11614	-0.190326	0	-0.327653	0	0	0	0	0.0547688	0	0	0.0466011	0
0	0	0	0.0886574	0	0	-0.0777216	0	-0.105946	0	0	0	0	0	0	0	0	0	0	0	0	0	0.00313737	0	0.061837	0	0	0	0	0	0.0515076	0	0	0	0	0	0	0.105038	0.059268	0	-0.246513	0	0	0	0	0.0488163	0	0	0.0329215	0
0	0	0	0.0789213	0	0	-0.123239	0	-0.0873128	0	0	0	0	0	0	0	0	0	0	0	0	0	0.0238394	0	0.0264669	0	0	0	0	0	0.0756602	0	0	0	0	0	0	0.118176	-0.245603	0	-0.219361	0	0	0	0	0.0249283	0	0	0.0313141	0
0	0	0	0.0368858	0	0	-0.156666	0	-0.0608158	0	0	0	0	0	0	0	0	0	0	0	0	0	-0.00272068	0	-0.00233935	0	0	0	0	0	0.101007	0	0	0	0	0	0	0.11159	NaN	0	-0.217095	0	0	0	0	-0.000629547	0	0	0.0555565	0
0	0	0	0.0265587	0	0	-0.112936	0	-0.104618	0	0	0	0	0	0	0	0	0	0	0	0	0	-0.0464307	0	-0.00153754	0	0	0	0	0	0.104523	0	0	0	0	0	0	0.143323	-0.104968	0	-0.265226	0	0	0	0	NaN	0	0	-0.036379	0
0	0	0	0.0610679	0	0	-0.156114	0	-0.0487199	0	0	0	0	0	0	0	0	0	0	0	0	0	-0.108064	0	0.061699	0	0	0	0	0	0.090204	0	0	0	0	0	0	0.159691	-0.0928196	0	-0.343176	0	0	0	0	0	0	0	-0.0109973	0
0	0	0	0.0557754	0	0	-0.17799	0	-0.0414687	0	0	0	0	0	0	0	0	0	0	0	0	0	-0.204579	0	-0.0417649	0	0	0	0	0	0.0469561	0	0	0	0	0	0	0.197403	0	0	-0.325754	0	0	0	0	0	0	0	-0.00675558	0
0	0	0	0.0674452	0	0	-0.167571	0	-0.08112	0	0	0	0	0	0	0	0	0	0	0	0	0	-0.176966	0	0.00195039	0	0	0	0	0	0.0755927	0	0	0	0	0	0	0.198635	0	0	-0.336071	0	0	0	0	0	0	0	-0.0316556	0
0	0	0	0.0998031	0	0	-0.102633	0	-0.115318	0	0	0	0	0	0	0	0	0	0	0	0	0	-0.0943044	0	0.0265619	0	0	0	0	0	0.0901066	0	0	0	0	0	0	0.196987	0	0	-0.332528	0	0	0	0	0	0	0	-0.0339276	0
0	0	0	0.168632	0	0	-0.132268	0	-0.176842	0	0	0	0	0	0	0	0	0	0	0	0	0	-0.151492	0	-0.0804467	0	0	0	0	0	0.115612	0	0	0	0	0	0	0.201496	0	0	-0.342653	0	0	0	0	0	0	0	-0.0396552	0
0	0	0	0.111388	0	0	-0.1473	0	-0.172374	0	0	0	0	0	0	0	0	0	0	0	0	0	-0.148961	0	-0.0221325	0	0	0	0	0	0.0792045	0	0	0	0	0	0	0.207123	0	0	-0.329616	0	0	0	0	0	0	0	-0.0562992	0
0	0	0	0.098393	0	0	-0.145612	0	-0.108592	0	0	0	0	0	0	0	0	0	0	0	0	0	-0.160771	0	-0.00930814	0	0	0	0	0	0.082812	0	0	0	0	0	0	0.156621	0	0	-0.268017	0	0	0	0	0	0	0	0.144785	0
0	0	0	0.13797	0	0	-0.173406	0	-0.12631	0	0	0	0	0	0	0	0	0	0	0	0	0	-0.227132	0	0.00907541	0	0	0	0	0	0.11549	0	0	0	0	0	0	0.177653	0	0	-0.251436	0	0	0	0	0	0	0	-0.0369391	0
0	0	0	0.136743	0	0	-0.194209	0	-0.107814	0	0	0	0	0	0	0	0	0	0	0	0	0	-0.271738	0	-0.0217049	0	0	0	0	0	0.12338	0	0	0	0	0	0	0.108029	0	0	-0.296297	0	0	0	0	0	0	0	0.0503359	0
0	0	0	0.115113	0	0	-0.144882	0	-0.11574	0	0	0	0	0	0	0	0	0	0	0	0	0	NaN	0	0.00277011	0	0	0	0	0	0.049371	0	0	0	0	0	0	0.107117	0	0	-0.274746	0	0	0	0	0	0	0	-0.0199915	0
0	0	0	0.0753248	0	0	-0.0920637	0	-0.0785658	0	0	0	0	0	0	0	0	0	0	0	0	0	-0.313213	0	0.0372578	0	0	0	0	0	0.0975559	0	0	0	0	0	0	0.0768625	0	0	-0.293122	0	0	0	0	0	0	0	-0.0674013	0
0	0	0	0.0664534	0	0	-0.0813808	0	-0.060818	0	0	0	0	0	0	0	0	0	0	0	0	0	-0.340232	0	0.00788249	0	0	0	0	0	0.0749696	0	0	0	0	0	0	0.0470123	0	0	0	0	0	0	0	0	0	0	-0.0254885	0
0	0	0	0.0875383	0	0	-0.101077	0	-0.108117	0	0	0	0	0	0	0	0	0	0	0	0	0	-0.343848	0	0.025714	0	0	0	0	0	0.0624218	0	0	0	0	0	0	-0.00241124	0	0	0	0	0	0	0	0	0	0	0.121427	0
0	0	0	0.0625164	0	0	NaN	0	-0.112363	0	0	0	0	0	0	0	0	0	0	0	0	0	-0.289668	0	0.0137667	0	0	0	0	0	0.0382739	0	0	0	0	0	0	0.00872128	0	0	0	0	0	0	0	0	0	0	0.143021	0
0	0	0	0.0770104	0	0	-0.108748	0	-0.110917	0	0	0	0	0	0	0	0	0	0	0	0	0	-0.283863	0	-0.0866273	0	0	0	0	0	0.018278	0	0	0	0	0	0	0.00101	0	0	0	0	0	0	0	0	0	0	0.293564	0
0	0	0	0.0477783	0	0	-0.104688	0	-0.137755	0	0	0	0	0	0	0	0	0	0	0	0	0	-0.332483	0	-0.0756478	0	0	0	0	0	-5.40863e-05	0	0	0	0	0	0	-0.000361631	0	0	0	0	0	0	0	0	0	0	0.264598	0
0	0	0	0.0265474	0	0	-0.12462	0	-0.175925	0	0	0	0	0	0	0	0	0	0	0	0	0	-0.322632	0	-0.101335	0	0	0	0	0	-0.0355978	0	0	0	0	0	0	0.0132509	0	0	0	0	0	0	0	0	0	0	0.121919	0
0	0	0	0.0419721	0	0	-0.156913	0	-0.108047	0	0	0	0	0	0	0	0	0	0	0	0	0	0	0	-0.0371606	0	0	0	0	0	-0.00850084	0	0	0	0	0	0	0.0237322	0	0	0	0	0	0	0	0	0	0	0.195385	0
0	0	0	0.0567513	0	0	0	0	-0.0758275	0	0	0	0	0	0	0	0	0	0	0	0	0	0	0	-0.0807928	0	0	0	0	0	0.00143984	0	0	0	0	0	0	0.0168256	0	0	0	0	0	0	0	0	0	0	0.177854	0
0	0	0	0.0791224	0	0	0	0	-0.0403615	0	0	0	0	0	0	0	0	0	0	0	0	0	0	0	-0.0555856	0	0	0	0	0	0.0839174	0	0	0	0	0	0	0.0168999	0	0	0	0	0	0	0	0	0	0	0.142899	0
0	0	0	0.0742786	0	0	0	0	-0.0548069	0	0	0	0	0	0	0	0	0	0	0	0	0	0	0	-0.0672827	0	0	0	0	0	0.0948742	0	0	0	0	0	0	0.0484981	0	0	0	0	0	0	0	0	0	0	NaN	0
0	0	0	0.0561698	0	0	0	0	NaN	0	0	0	0	0	0	0	0	0	0	0	0	0	0	0	-0.08997	0	0	0	0	0	0.0642766	0	0	0	0	0	0	0.0498495	0	0	0	0	0	0	0	0	0	0	NaN	0
0	0	0	0.0269247	0	0	0	0	0.0418112	0	0	0	0	0	0	0	0	0	0	0	0	0	0	0	-0.121134	0	0	0	0	0	0.0836871	0	0	0	0	0	0	-0.0428151	0	0	0	0	0	0	0	0	0	0	0.057746	0
0	0	0	0.0424833	0	0	0	0	-0.00779388	0	0	0	0	0	0	0	0	0	0	0	0	0	0	0	-0.0742104	0	0	0	0	0	NaN	0	0	0	0	0	0	0.254146	0	0	0	0	0	0	0	0	0	0	0.0423017	0
0	0	0	0.076692	0	0	0	0	-0.00199002	0	0	0	0	0	0	0	0	0	0	0	0	0	0	0	-0.0595902	0	0	0	0	0	0.0524043	0	0	0	0	0	0	-0.0259765	0	0	0	0	0	0	0	0	0	0	0.118964	0
0	0	0	0.0521301	0	0	0	0	0.0503258	0	0	0	0	0	0	0	0	0	0	0	0	0	0	0	-0.0693286	0	0	0	0	0	0.0566236	0	0	0	0	0	0	0	0	0	0	0	0	0	0	0	0	0	0.132261	0
0	0	0	0.0678572	0	0	0	0	0.118826	0	0	0	0	0	0	0	0	0	0	0	0	0	0	0	-0.108123	0	0	0	0	0	0.10642	0	0	0	0	0	0	0	0	0	0	0	0	0	0	0	0	0	0.163197	0
0	0	0	0.0911083	0	0	0	0	0.0571951	0	0	0	0	0	0	0	0	0	0	0	0	0	0	0	-0.0569439	0	0	0	0	0	0.156251	0	0	0	0	0	0	0	0	0	0	0	0	0	0	0	0	0	0.196175	0
0	0	0	0.102145	0	0	0	0	-0.00167236	0	0	0	0	0	0	0	0	0	0	0	0	0	0	0	-0.0918336	0	0	0	0	0	NaN	0	0	0	0	0	0	0	0	0	0	0	0	0	0	0	0	0	0.157259	0
0	0	0	0.090583	0	0	0	0	-0.0509755	0	0	0	0	0	0	0	0	0	0	0	0	0	0	0	0.00819776	0	0	0	0	0	0.0282902	0	0	0	0	0	0	0	0	0	0	0	0	0	0	0	0	0	0.141997	0
0	0	0	0.101477	0	0	0	0	-0.0856496	0	0	0	0	0	0	0	0	0	0	0	0	0	0	0	-0.0381998	0	0	0	0	0	0.048642	0	0	0	0	0	0	0	0	0	0	0	0	0	0	0	0	0	0.114697	0
0	0	0	0.0825692	0	0	0	0	-0.0841767	0	0	0	0	0	0	0	0	0	0	0	0	0	0	0	-0.00258382	0	0	0	0	0	0.0997224	0	0	0	0	0	0	0	0	0	0	0	0	0	0	0	0	0	0.113323	0
0	0	0	0.0344095	0	0	0	0	-0.109689	0	0	0	0	0	0	0	0	0	0	0	0	0	0	0	0.0100279	0	0	0	0	0	0.0783966	0	0	0	0	0	0	0	0	0	0	0	0	0	0	0	0	0	0.132174	0
0	0	0	0.0348098	0	0	0	0	-0.0522501	0	0	0	0	0	0	0	0	0	0	0	0	0	0	0	0.000623303	0	0	0	0	0	NaN	0	0	0	0	0	0	0	0	0	0	0	0	0	0	0	0	0	0.130093	0
0	0	0	0.044081	0	0	0	0	-0.00582914	0	0	0	0	0	0	0	0	0	0	0	0	0	0	0	0.0172778	0	0	0	0	0	0	0	0	0	0	0	0	0	0	0	0	0	0	0	0	0	0	0	0.0484332	0
0	0	0	-0.015089	0	0	0	0	-0.0169371	0	0	0	0	0	0	0	0	0	0	0	0	0	0	0	0.0245472	0	0	0	0	0	0	0	0	0	0	0	0	0	0	0	0	0	0	0	0	0	0	0	0.0649328	0
0	0	0	-0.00305205	0	0	0	0	NaN	0	0	0	0	0	0	0	0	0	0	0	0	0	0	0	0.0327939	0	0	0	0	0	0	0	0	0	0	0	0	0	0	0	0	0	0	0	0	0	0	0	0	0
0	0	0	0.0379834	0	0	0	0	0.0649302	0	0	0	0	0	0	0	0	0	0	0	0	0	0	0	0.0330428	0	0	0	0	0	0	0	0	0	0	0	0	0	0	0	0	0	0	0	0	0	0	0	0	0
0	0	0	0.0498279	0	0	0	0	0.0848406	0	0	0	0	0	0	0	0	0	0	0	0	0	0	0	0.0506093	0	0	0	0	0	0	0	0	0	0	0	0	0	0	0	0	0	0	0	0	0	0	0	0	0
0	0	0	0.0614452	0	0	0	0	0.00960357	0	0	0	0	0	0	0	0	0	0	0	0	0	0	0	0.0812748	0	0	0	0	0	0	0	0	0	0	0	0	0	0	0	0	0	0	0	0	0	0	0	0	0
0	0	0	0.0789079	0	0	0	0	0	0	0	0	0	0	0	0	0	0	0	0	0	0	0	0	0.0433693	0	0	0	0	0	0	0	0	0	0	0	0	0	0	0	0	0	0	0	0	0	0	0	0	0
0	0	0	0.104095	0	0	0	0	0	0	0	0	0	0	0	0	0	0	0	0	0	0	0	0	0.060086	0	0	0	0	0	0	0	0	0	0	0	0	0	0	0	0	0	0	0	0	0	0	0	0	0
0	0	0	0.0801432	0	0	0	0	0	0	0	0	0	0	0	0	0	0	0	0	0	0	0	0	-0.0329375	0	0	0	0	0	0	0	0	0	0	0	0	0	0	0	0	0	0	0	0	0	0	0	0	0
0	0	0	0.0949366	0	0	0	0	0	0	0	0	0	0	0	0	0	0	0	0	0	0	0	0	0	0	0	0	0	0	0	0	0	0	0	0	0	0	0	0	0	0	0	0	0	0	0	0	0	0
0	0	0	0.0877762	0	0	0	0	0	0	0	0	0	0	0	0	0	0	0	0	0	0	0	0	0	0	0	0	0	0	0	0	0	0	0	0	0	0	0	0	0	0	0	0	0	0	0	0	0	0
0	0	0	0.0659626	0	0	0	0	0	0	0	0	0	0	0	0	0	0	0	0	0	0	0	0	0	0	0	0	0	0	0	0	0	0	0	0	0	0	0	0	0	0	0	0	0	0	0	0	0	0
0	0	0	0.080253	0	0	0	0	0	0	0	0	0	0	0	0	0	0	0	0	0	0	0	0	0	0	0	0	0	0	0	0	0	0	0	0	0	0	0	0	0	0	0	0	0	0	0	0	0	0
0	0	0	0.0429039	0	0	0	0	0	0	0	0	0	0	0	0	0	0	0	0	0	0	0	0	0	0	0	0	0	0	0	0	0	0	0	0	0	0	0	0	0	0	0	0	0	0	0	0	0	0
0	0	0	0.0380252	0	0	0	0	0	0	0	0	0	0	0	0	0	0	0	0	0	0	0	0	0	0	0	0	0	0	0	0	0	0	0	0	0	0	0	0	0	0	0	0	0	0	0	0	0	0
0	0	0	0.0212985	0	0	0	0	0	0	0	0	0	0	0	0	0	0	0	0	0	0	0	0	0	0	0	0	0	0	0	0	0	0	0	0	0	0	0	0	0	0	0	0	0	0	0	0	0	0
0	0	0	0.0126361	0	0	0	0	0	0	0	0	0	0	0	0	0	0	0	0	0	0	0	0	0	0	0	0	0	0	0	0	0	0	0	0	0	0	0	0	0	0	0	0	0	0	0	0	0	0
0	0	0	0.0271781	0	0	0	0	0	0	0	0	0	0	0	0	0	0	0	0	0	0	0	0	0	0	0	0	0	0	0	0	0	0	0	0	0	0	0	0	0	0	0	0	0	0	0	0	0	0
0	0	0	0.0280213	0	0	0	0	0	0	0	0	0	0	0	0	0	0	0	0	0	0	0	0	0	0	0	0	0	0	0	0	0	0	0	0	0	0	0	0	0	0	0	0	0	0	0	0	0	0
0	0	0	0.0630278	0	0	0	0	0	0	0	0	0	0	0	0	0	0	0	0	0	0	0	0	0	0	0	0	0	0	0	0	0	0	0	0	0	0	0	0	0	0	0	0	0	0	0	0	0	0
0	0	0	0.0546192	0	0	0	0	0	0	0	0	0	0	0	0	0	0	0	0	0	0	0	0	0	0	0	0	0	0	0	0	0	0	0	0	0	0	0	0	0	0	0	0	0	0	0	0	0	0
0	0	0	0.0796957	0	0	0	0	0	0	0	0	0	0	0	0	0	0	0	0	0	0	0	0	0	0	0	0	0	0	0	0	0	0	0	0	0	0	0	0	0	0	0	0	0	0	0	0	0	0
0	0	0	0.0959614	0	0	0	0	0	0	0	0	0	0	0	0	0	0	0	0	0	0	0	0	0	0	0	0	0	0	0	0	0	0	0	0	0	0	0	0	0	0	0	0	0	0	0	0	0	0
0	0	0	0.107723	0	0	0	0	0	0	0	0	0	0	0	0	0	0	0	0	0	0	0	0	0	0	0	0	0	0	0	0	0	0	0	0	0	0	0	0	0	0	0	0	0	0	0	0	0	0
0	0	0	0.0889995	0	0	0	0	0	0	0	0	0	0	0	0	0	0	0	0	0	0	0	0	0	0	0	0	0	0	0	0	0	0	0	0	0	0	0	0	0	0	0	0	0	0	0	0	0	0
0	0	0	0.0995592	0	0	0	0	0	0	0	0	0	0	0	0	0	0	0	0	0	0	0	0	0	0	0	0	0	0	0	0	0	0	0	0	0	0	0	0	0	0	0	0	0	0	0	0	0	0
0	0	0	0.093883	0	0	0	0	0	0	0	0	0	0	0	0	0	0	0	0	0	0	0	0	0	0	0	0	0	0	0	0	0	0	0	0	0	0	0	0	0	0	0	0	0	0	0	0	0	0
0	0	0	0.0610505	0	0	0	0	0	0	0	0	0	0	0	0	0	0	0	0	0	0	0	0	0	0	0	0	0	0	0	0	0	0	0	0	0	0	0	0	0	0	0	0	0	0	0	0	0	0
0	0	0	0.0634005	0	0	0	0	0	0	0	0	0	0	0	0	0	0	0	0	0	0	0	0	0	0	0	0	0	0	0	0	0	0	0	0	0	0	0	0	0	0	0	0	0	0	0	0	0	0
0	0	0	0.0639012	0	0	0	0	0	0	0	0	0	0	0	0	0	0	0	0	0	0	0	0	0	0	0	0	0	0	0	0	0	0	0	0	0	0	0	0	0	0	0	0	0	0	0	0	0	0
0	0	0	0.0816234	0	0	0	0	0	0	0	0	0	0	0	0	0	0	0	0	0	0	0	0	0	0	0	0	0	0	0	0	0	0	0	0	0	0	0	0	0	0	0	0	0	0	0	0	0	0
0	0	0	0.0841853	0	0	0	0	0	0	0	0	0	0	0	0	0	0	0	0	0	0	0	0	0	0	0	0	0	0	0	0	0	0	0	0	0	0	0	0	0	0	0	0	0	0	0	0	0	0
0	0	0	0.0860489	0	0	0	0	0	0	0	0	0	0	0	0	0	0	0	0	0	0	0	0	0	0	0	0	0	0	0	0	0	0	0	0	0	0	0	0	0	0	0	0	0	0	0	0	0	0
0	0	0	0.0907415	0	0	0	0	0	0	0	0	0	0	0	0	0	0	0	0	0	0	0	0	0	0	0	0	0	0	0	0	0	0	0	0	0	0	0	0	0	0	0	0	0	0	0	0	0	0
0	0	0	0.101007	0	0	0	0	0	0	0	0	0	0	0	0	0	0	0	0	0	0	0	0	0	0	0	0	0	0	0	0	0	0	0	0	0	0	0	0	0	0	0	0	0	0	0	0	0	0
0	0	0	0.117677	0	0	0	0	0	0	0	0	0	0	0	0	0	0	0	0	0	0	0	0	0	0	0	0	0	0	0	0	0	0	0	0	0	0	0	0	0	0	0	0	0	0	0	0	0	0
0	0	0	0.134821	0	0	0	0	0	0	0	0	0	0	0	0	0	0	0	0	0	0	0	0	0	0	0	0	0	0	0	0	0	0	0	0	0	0	0	0	0	0	0	0	0	0	0	0	0	0
0	0	0	0.12782	0	0	0	0	0	0	0	0	0	0	0	0	0	0	0	0	0	0	0	0	0	0	0	0	0	0	0	0	0	0	0	0	0	0	0	0	0	0	0	0	0	0	0	0	0	0
0	0	0	0.108764	0	0	0	0	0	0	0	0	0	0	0	0	0	0	0	0	0	0	0	0	0	0	0	0	0	0	0	0	0	0	0	0	0	0	0	0	0	0	0	0	0	0	0	0	0	0
0	0	0	0.123979	0	0	0	0	0	0	0	0	0	0	0	0	0	0	0	0	0	0	0	0	0	0	0	0	0	0	0	0	0	0	0	0	0	0	0	0	0	0	0	0	0	0	0	0	0	0
0	0	0	0.134044	0	0	0	0	0	0	0	0	0	0	0	0	0	0	0	0	0	0	0	0	0	0	0	0	0	0	0	0	0	0	0	0	0	0	0	0	0	0	0	0	0	0	0	0	0	0
0	0	0	0.107724	0	0	0	0	0	0	0	0	0	0	0	0	0	0	0	0	0	0	0	0	0	0	0	0	0	0	0	0	0	0	0	0	0	0	0	0	0	0	0	0	0	0	0	0	0	0
0	0	0	0.0751694	0	0	0	0	0	0	0	0	0	0	0	0	0	0	0	0	0	0	0	0	0	0	0	0	0	0	0	0	0	0	0	0	0	0	0	0	0	0	0	0	0	0	0	0	0	0
0	0	0	0.0686718	0	0	0	0	0	0	0	0	0	0	0	0	0	0	0	0	0	0	0	0	0	0	0	0	0	0	0	0	0	0	0	0	0	0	0	0	0	0	0	0	0	0	0	0	0	0
0	0	0	0.107256	0	0	0	0	0	0	0	0	0	0	0	0	0	0	0	0	0	0	0	0	0	0	0	0	0	0	0	0	0	0	0	0	0	0	0	0	0	0	0	0	0	0	0	0	0	0
0	0	0	0.0537646	0	0	0	0	0	0	0	0	0	0	0	0	0	0	0	0	0	0	0	0	0	0	0	0	0	0	0	0	0	0	0	0	0	0	0	0	0	0	0	0	0	0	0	0	0	0
0	0	0	0.0788097	0	0	0	0	0	0	0	0	0	0	0	0	0	0	0	0	0	0	0	0	0	0	0	0	0	0	0	0	0	0	0	0	0	0	0	0	0	0	0	0	0	0	0	0	0	0
0	0	0	0.0760186	0	0	0	0	0	0	0	0	0	0	0	0	0	0	0	0	0	0	0	0	0	0	0	0	0	0	0	0	0	0	0	0	0	0	0	0	0	0	0	0	0	0	0	0	0	0
0	0	0	0.0760186	0	0	0	0	0	0	0	0	0	0	0	0	0	0	0	0	0	0	0	0	0	0	0	0	0	0	0	0	0	0	0	0	0	0	0	0	0	0	0	0	0	0	0	0	0	0
0	0	0	0.06802	0	0	0	0	0	0	0	0	0	0	0	0	0	0	0	0	0	0	0	0	0	0	0	0	0	0	0	0	0	0	0	0	0	0	0	0	0	0	0	0	0	0	0	0	0	0
0	0	0	0.082642	0	0	0	0	0	0	0	0	0	0	0	0	0	0	0	0	0	0	0	0	0	0	0	0	0	0	0	0	0	0	0	0	0	0	0	0	0	0	0	0	0	0	0	0	0	0
0	0	0	0.0611489	0	0	0	0	0	0	0	0	0	0	0	0	0	0	0	0	0	0	0	0	0	0	0	0	0	0	0	0	0	0	0	0	0	0	0	0	0	0	0	0	0	0	0	0	0	0
[truncated: 356 more columns]
