# Supplementary material for: Mapping the driving forces of chromosome structure and segregation in Escherichia coli
Source: Nucleic Acids Res. 2013 Jun 17;41(15):7370–7. doi: 10.1093/nar/gkt468 (PMC3753618; doi:10.1093/nar/gkt468)
Supplement: Supplementary Data [file supp_gkt468_nar-00959-h-2013-File006.zip › seg_paper_nar_supplemental_resub/Dataset 7.txt]

0	0	0	0	0	0	0	NaN	NaN	0	0	0	NaN	0	0	0	0	0	0	0	0	0	0	0	0	0	0	0	0	0	0	0	0	0	0	0	0	0	0	0	0	0	0	0	NaN	0	0	0	0	0
-0.0344112	0.0329097	-0.0042161	0.0437802	0	NaN	0.0266199	NaN	NaN	-0.0195075	0.00995466	-0.0256567	NaN	0.00183352	-0.0604991	-0.0293241	0.0276148	0	0.0135911	-0.0693412	-0.00775666	-0.00112896	-0.0095456	-0.0725345	NaN	0.0438744	-0.0162013	-0.097005	0	-0.00161308	-0.0194977	-0.0101052	-0.00371383	-0.0280194	-0.0424426	0	0	NaN	-0.0652367	0	0.0263551	NaN	-0.00919566	0	NaN	-0.00782763	-0.0196003	0	-0.0596109	-0.0194293
-0.0600319	-0.0601123	0.00731787	0.0447107	0	-0.00940964	NaN	NaN	NaN	0.0124494	0.0218139	-0.0321731	NaN	0.0967789	0.00271896	-0.0758532	NaN	0	NaN	NaN	0.0331556	0.0263965	0.0480076	-0.0652318	-0.187228	-0.0367542	-0.0449208	-0.0964297	0	NaN	-0.0345969	-0.0174823	-0.023049	0.00529695	-0.0730639	0	0	NaN	-0.198667	0	-0.00604688	0.00938551	-0.0520227	0	NaN	-0.010059	-0.0455105	0	-0.125245	-0.0421335
-0.076592	-0.130831	0.00617455	0.0604557	0	0.0242929	NaN	NaN	NaN	-0.00694829	0.0365907	-0.00147557	NaN	0.087705	0.0296541	-0.0657963	-0.142502	0	-0.0262105	NaN	NaN	-0.00897871	-0.0178056	-0.072998	NaN	0.0392401	-0.0338531	-0.0378832	0	-0.033293	-0.0698564	-0.0115598	-0.0393473	0.0090694	-0.0939445	0	0	0.0314833	-0.158164	0	0.00373608	0.0118453	-0.0630556	0	NaN	-0.0602224	-0.0352006	0	-0.142125	-0.0230149
-0.0645649	-0.15541	NaN	0.0509915	0	0.0759639	-0.0348734	NaN	NaN	0.0283456	0.0382888	-0.0621895	NaN	0.081645	0.0368153	-0.101985	-0.157217	0	0.00575447	NaN	0.0368945	-0.0228092	-0.0640226	-0.11689	NaN	0.0105453	0.064564	-0.0972411	0	-0.0331521	-0.145928	-0.00688549	-0.0780298	0.00537265	-0.149529	0	0	0.00283339	-0.19725	0	-0.00242427	-0.000474141	-0.0607876	0	NaN	-0.0463169	-0.0258638	0	-0.150206	-0.0766087
-0.0743242	-0.168093	-0.186496	0.0354908	0	NaN	-0.0151995	NaN	NaN	-0.0247074	0.0524187	-0.0610748	NaN	0.13758	-0.00335779	-0.0579115	-0.162316	0	-0.00976872	NaN	-0.00784677	-0.0547992	-0.0252602	NaN	NaN	-0.0323982	0.0442257	-0.151317	0	-0.02481	-0.164287	0.011791	-0.0552172	-0.0186523	-0.129711	0	0	-0.0227138	NaN	0	-0.0562638	NaN	-0.0814523	0	NaN	-0.0868047	-0.0595417	0	-0.131087	-0.082163
-0.0870165	-0.122639	-0.231689	0.0389646	0	0.0102742	0.000638196	NaN	NaN	-0.0254896	0.100122	-0.0448601	NaN	0.0815388	0.0461389	-0.0904733	-0.130487	0	-0.012386	-0.0655059	NaN	-0.0415187	-0.0406727	0.00676883	NaN	-0.0924535	0.0339247	-0.151666	0	-0.0715939	-0.165475	-0.0337678	-0.0227141	0.0661548	-0.133296	0	0	-0.0316519	NaN	0	-0.0716627	-0.0172209	-0.0612925	0	NaN	-0.0961257	-0.085571	0	-0.136976	-0.0219208
-0.120408	-0.124737	-0.219607	0.0175775	0	NaN	NaN	NaN	NaN	-0.0426242	NaN	-0.0186607	NaN	0.116385	0.0581947	-0.105235	-0.137022	0	0.063525	-0.0433105	NaN	-0.0505387	-0.061831	-0.0364142	-0.197364	-0.0245057	0.0480051	-0.0712158	0	-0.107057	-0.0933247	-0.0510047	-0.0855558	0.0158023	-0.134939	0	0	0.00886586	NaN	0	-0.146317	-0.0404934	-0.139222	0	NaN	-0.0878183	-0.0873219	0	-0.146234	-0.0578071
-0.0991912	-0.107571	-0.215699	0.0254376	0	0.0608915	0.0565104	NaN	NaN	-0.0192414	-0.0144712	-0.0118777	NaN	0.120037	0.0487698	-0.116498	-0.103758	0	-0.00348192	NaN	NaN	-0.0808741	-0.0799715	-0.0161257	NaN	-0.045542	0.0580415	-0.109924	0	-0.108642	-0.125541	-0.0589542	-0.0438325	-0.0498759	-0.182553	0	0	-0.0683815	NaN	0	-0.115679	-0.0779215	-0.101748	0	NaN	-0.0492608	-0.0725822	0	-0.099186	-0.00870481
-0.118054	-0.121467	-0.209356	0.065516	0	NaN	0.0527201	NaN	NaN	0.00679081	0.0154897	-0.0249308	NaN	0.09422	0.0223736	-0.157477	-0.140909	0	0.0426525	-0.0540022	-0.24411	-0.126948	-0.051798	-0.0383643	-0.131139	-0.0378977	0.0373268	-0.13594	0	-0.129155	-0.128784	-0.0969373	-0.0184481	-0.0244245	-0.0962592	0	0	-0.0469189	-0.379345	0	-0.136382	-0.0709252	NaN	0	NaN	-0.0791941	-0.105167	0	-0.103158	0.00624432
-0.0930673	-0.104836	-0.183833	0.0219435	0	0.0415904	0.0349469	NaN	NaN	-0.0399193	-0.0050653	-0.0305196	NaN	0.100883	0.0165632	-0.167384	-0.166404	0	0.0160085	-0.0362325	NaN	-0.140041	-0.069632	-0.0532937	-0.189445	0.00169879	0.0318656	-0.159581	0	-0.106773	-0.134366	-0.0914643	-0.0349509	-0.0759722	-0.0664686	0	0	0.00691191	-0.41272	0	-0.127554	-0.0828936	-0.127167	0	NaN	NaN	-0.0632756	0	-0.0986894	0.0272559
-0.0960092	-0.0790083	-0.121549	-0.0183611	0	NaN	-0.00216363	NaN	NaN	-0.00738908	0.0316359	-0.0168688	NaN	0.0893827	0.0136567	-0.241559	-0.13013	0	0.00257969	-0.0341723	NaN	-0.144262	-0.0726033	-0.0739541	-0.198056	-0.0612055	0.0952347	-0.150017	0	-0.0883754	-0.113701	-0.0589312	-0.0389875	-0.0364859	-0.0562961	0	0	0.0607438	NaN	0	-0.167494	-0.0618199	NaN	0	NaN	-0.12811	-0.0864603	0	-0.144631	0.00792951
-0.0583703	-0.0944889	-0.208207	-0.0134024	0	NaN	-0.0197847	NaN	NaN	0.00620386	0.014974	-0.036892	NaN	0.0711041	0.00441089	-0.174868	-0.104185	0	0.017394	-0.0416342	NaN	-0.148535	-0.0770547	-0.0992171	-0.198736	-0.0777043	0.0851515	-0.188446	0	-0.117227	-0.132326	-0.0755948	-0.0690097	-0.0287138	-0.0723326	0	0	NaN	-0.307814	0	-0.113855	-0.0833272	0.02862	0	NaN	-0.0702691	-0.0715463	0	-0.147732	0.0337133
-0.0548499	-0.107327	-0.161719	-0.072065	0	-0.0021387	-0.0187825	NaN	NaN	-0.0210788	-0.0391203	-0.102754	NaN	0.0397185	-0.0439441	-0.236557	-0.0968235	0	-0.0106958	0.00834288	NaN	-0.176131	-0.104572	-0.0358287	-0.18519	-0.0781138	0.0923645	-0.106608	0	-0.126173	-0.148036	-0.0819341	NaN	-0.0337398	-0.0363109	0	0	-0.0188884	-0.398993	0	NaN	-0.0441181	-0.0412786	0	NaN	-0.0364725	-0.120122	0	-0.129554	0.0432188
-0.048138	-0.0919861	-0.165397	-0.0656988	0	0.0656806	-0.00228493	NaN	NaN	0.0393781	-0.0685721	-0.0818725	NaN	0.0183441	-0.0589248	NaN	-0.125062	0	0.0327395	-0.0352294	-0.172401	-0.166303	-0.115454	-0.0907815	-0.231107	-0.0676772	0.09534	-0.125713	0	-0.0867134	-0.159055	-0.0573594	-0.0977817	-0.0112189	-0.0485541	0	0	-0.0223553	NaN	0	NaN	-0.0156909	-0.0553752	0	NaN	-0.0824828	-0.11556	0	-0.135377	0.00509065
-0.0635308	-0.106048	-0.191488	-0.0552787	0	0.0699256	0.00451158	NaN	NaN	0.00533688	-0.0598715	-0.0555731	NaN	-0.0258249	-0.0294357	-0.270857	-0.0894489	0	-0.00165758	-0.043575	NaN	-0.160077	-0.114062	-0.0867255	-0.229472	-0.144233	0.147459	-0.159782	0	-0.0400423	-0.142678	-0.0365039	-0.0490124	-0.0343112	-0.0697576	0	0	-0.0234741	NaN	0	-0.0596466	-0.0463479	-0.0383243	0	NaN	-0.0881735	-0.188324	0	-0.143307	0.0351644
-0.0644576	-0.0509495	-0.193685	-0.0625817	0	0.0660441	0.00347689	NaN	NaN	0.00505925	-0.0728522	-0.0656879	NaN	-0.0325766	-0.0489376	-0.299641	-0.0150391	0	-0.0518652	-0.0350046	NaN	-0.159608	-0.0881805	-0.0952268	-0.269442	-0.135207	0.126157	-0.144034	0	-0.000518361	-0.139454	-0.0458613	-0.0489443	-0.00496681	-0.0415072	0	0	-0.0280769	-0.373328	0	-0.0688091	-0.0487564	-0.0917629	0	NaN	-0.103704	-0.180791	0	-0.213291	0.0480903
-0.0634812	-0.07714	-0.112303	-0.0633032	0	NaN	-0.0385848	NaN	NaN	-0.000178425	-0.0735464	-0.0261277	NaN	0.00963454	-0.0452707	-0.249528	-0.000984998	0	-0.0610869	-0.0201068	-0.0647115	-0.167095	-0.117763	-0.113019	-0.243218	-0.117362	0.102689	-0.138962	0	0.00898226	-0.172323	-0.0717702	-0.0560204	-0.0498224	-0.0525989	0	0	-0.0346928	-0.359151	0	-0.13236	-0.0281452	-0.0745154	0	NaN	-0.0706038	-0.155385	0	-0.236749	0.020766
-0.0483223	-0.0703967	-0.0767611	-0.0884284	0	NaN	-0.0088085	NaN	NaN	-0.01945	-0.095487	-0.0250308	NaN	-0.0443728	-0.0553719	-0.273575	0.0366972	0	-0.057005	-0.0594904	-0.0289767	-0.193025	-0.130927	-0.106663	-0.277475	NaN	0.104426	-0.133557	0	0.00390589	-0.196598	-0.125212	-0.00919381	-0.0754481	-0.145392	0	0	-0.0742426	NaN	0	-0.144986	-0.0678808	-0.0854016	0	NaN	-0.113465	-0.170032	0	-0.281282	0.0601132
-0.0741744	-0.0355443	-0.0829277	NaN	0	NaN	-0.0128713	NaN	NaN	-0.0520796	-0.11251	-0.00539612	NaN	-0.0385715	-0.0462492	NaN	0.0152871	0	-0.0791138	-0.017001	-0.0480193	-0.198122	-0.134525	-0.102536	-0.259088	0.0226428	0.0714584	-0.089704	0	-0.0466503	-0.200827	-0.0712193	-0.0210185	-0.0941878	-0.129537	0	0	0.00700977	-0.31843	0	-0.150368	-0.106293	-0.0888365	0	NaN	-0.0247617	-0.229033	0	NaN	0.0586903
-0.107599	-0.0708824	-0.0762138	NaN	0	NaN	-0.0675315	NaN	NaN	-0.0649081	-0.0664776	-0.0324328	NaN	-0.0125	-0.0955958	-0.248548	0.0376841	0	-0.0913008	-0.0359812	-0.0232005	-0.194712	-0.124508	-0.0975999	-0.238684	-0.0339914	0.115579	-0.123627	0	-0.095392	-0.17567	-0.0488186	0.0119849	-0.0664637	-0.0741669	0	0	0.010357	-0.328001	0	-0.179109	-0.0981326	-0.0993021	0	NaN	-0.0881151	-0.240196	0	-0.0965474	0.0861663
NaN	-0.100962	-0.0666548	-0.0731584	0	-0.10569	NaN	NaN	NaN	-0.0995758	-0.0682646	-0.137797	NaN	0.0163562	-0.130537	-0.241972	0.0106431	0	-0.0733002	-0.0448371	-0.0621554	-0.199556	-0.126133	-0.0703424	-0.229856	0.015664	0.125716	-0.0931958	0	-0.0482194	-0.198102	-0.0137535	-0.00879593	-0.0629847	-0.0885755	0	0	-0.0499403	-0.315961	0	-0.208807	-0.113605	-0.112972	0	NaN	-0.0865183	-0.259452	0	-0.0592665	0.0481905
-0.0843931	-0.117714	-0.05439	-0.0707105	0	NaN	-0.0433085	NaN	NaN	-0.116715	-0.0495727	-0.138747	NaN	0.033676	-0.142779	NaN	0.0537858	0	-0.085245	-0.0712626	-0.0588529	-0.174655	-0.12099	-0.101304	-0.266319	0.0397513	0.119337	-0.0747323	0	NaN	-0.1948	-0.0561053	-0.105286	-0.0857927	-0.146692	0	0	-0.0992221	-0.379065	0	-0.252509	-0.0766959	-0.116446	0	NaN	-0.0892979	-0.249844	0	-0.0726862	0.0373105
-0.125643	-0.149079	-0.038613	-0.0704471	0	-0.082498	-0.0274393	NaN	NaN	-0.0935369	-0.0416421	-0.136629	NaN	0.0195332	-0.134023	-0.351174	0.00848122	0	NaN	-0.098173	-0.0540231	-0.157964	-0.144712	-0.0745752	-0.251719	0.0215227	0.147079	-0.0705025	0	-0.182566	-0.212088	-0.0665221	-0.0629291	-0.156684	-0.189467	0	0	-0.0695088	-0.437704	0	-0.246183	-0.0210202	-0.146698	0	NaN	-0.0923731	-0.246693	0	-0.0761656	0.0383856
-0.106932	-0.157664	-0.0852254	-0.0531011	0	-0.0507999	-0.0661238	NaN	NaN	-0.0755986	-0.0513381	-0.188799	NaN	0.00645656	-0.104981	-0.286475	0.00389397	0	-0.00277062	-0.0805393	NaN	-0.195694	-0.140347	-0.0794453	-0.255934	0.0333453	0.0744601	-0.0334735	0	-0.18234	-0.215744	-0.0390905	-0.137495	-0.13295	-0.172592	0	0	-0.117935	-0.450943	0	-0.214537	NaN	-0.120076	0	NaN	-0.0977486	-0.226636	0	-0.0827196	0.0371869
-0.103785	-0.147747	-0.090041	-0.0531755	0	-0.070157	-0.0831597	NaN	0	-0.0821887	-0.0841885	NaN	NaN	-0.0100324	-0.111722	-0.263829	0.0207828	0	0.0103871	-0.068631	NaN	-0.18684	-0.131721	-0.0852542	-0.275389	0.0368313	0.0570324	-0.094205	0	-0.150024	-0.231954	-0.022234	-0.0871309	-0.1639	-0.160354	0	0	-0.143595	-0.391076	0	-0.210878	-0.0685079	-0.132339	0	NaN	-0.0632994	NaN	0	-0.0746924	0.0360406
-0.105138	-0.0935237	-0.0931003	-0.0449806	0	NaN	-0.0584399	NaN	0	-0.0725111	-0.0377015	-0.191084	NaN	-0.0060632	-0.111015	NaN	-0.0179079	0	-0.0176909	-0.0849519	-0.0830224	-0.198471	-0.122882	-0.113443	-0.253214	0.0328931	0.0729658	-0.0951623	0	-0.158502	NaN	-0.0684776	NaN	-0.146835	-0.128827	0	0	-0.163363	-0.396313	0	-0.253154	-0.0539097	-0.113192	0	NaN	-0.0901029	NaN	0	-0.0336254	0.0157441
-0.119968	-0.0940238	-0.0773706	-0.0461992	0	0.00574486	-0.0209661	NaN	0	-0.0853252	-0.0471836	-0.146581	NaN	0.003346	-0.143022	-0.362439	0.00618217	0	0.0152249	-0.0953698	-0.127692	-0.229074	-0.122901	-0.148163	-0.248085	0.034943	0.0572874	-0.122174	0	NaN	-0.244909	-0.0703824	NaN	-0.150944	-0.0859874	0	0	-0.171944	-0.427507	0	-0.251183	-0.0618633	-0.120781	0	NaN	-0.0996532	-0.111615	0	-0.091701	0.0382245
-0.13693	-0.15431	-0.0766288	-0.0540574	0	NaN	-0.0222006	NaN	0	-0.0826416	-0.0196217	-0.109166	NaN	-0.0511057	-0.130402	-0.362906	-0.0499815	0	0.0369719	-0.0919358	NaN	-0.215975	-0.162501	-0.137255	-0.263475	0.00467922	0.00148248	-0.0820464	0	-0.0669602	-0.221771	-0.0864836	-0.135567	-0.176422	-0.0607268	0	0	-0.197721	-0.420803	0	-0.265011	-0.094381	-0.130117	0	NaN	NaN	-0.103726	0	NaN	-0.0216396
-0.129548	-0.120846	-0.0760131	-0.0394489	0	-0.110301	-0.0456838	NaN	0	-0.0282863	-0.0616014	-0.160581	NaN	-0.0439595	-0.163109	-0.318241	-0.00667648	0	-0.00300439	NaN	NaN	-0.224309	-0.173161	-0.154186	-0.249245	-0.0346385	0.0627993	-0.09	0	-0.079208	-0.183166	-0.0591886	-0.130944	-0.169768	-0.157093	0	0	-0.187884	NaN	0	-0.232152	-0.0743508	-0.126775	0	NaN	-0.11561	-0.118808	0	-0.0741687	-0.0507456
-0.11971	-0.116929	-0.0685905	-0.0395862	0	-0.0656804	NaN	NaN	0	-0.0667903	-0.11848	-0.160073	NaN	-0.0514945	-0.114373	-0.265286	0.0207485	0	0.0126503	-0.0796913	NaN	-0.208677	-0.171759	-0.138141	-0.254017	-0.0284904	0.0868758	-0.115333	0	-0.0670123	NaN	-0.060191	-0.084649	-0.177518	-0.191009	0	0	-0.206411	-0.366714	0	-0.2484	NaN	-0.131519	0	NaN	-0.111428	-0.0607204	0	-0.0571692	-0.0608131
-0.132225	-0.0790498	-0.104376	-0.0497803	0	NaN	-0.110164	NaN	0	-0.077245	-0.0699219	-0.186593	NaN	-0.0833527	-0.120516	-0.318614	-0.0134044	0	0.0173007	-0.102925	NaN	-0.216402	-0.18245	-0.131982	-0.239181	-0.0468572	0.0782026	-0.116238	0	-0.0813302	-0.209632	-0.0224882	-0.0787719	-0.186342	-0.14079	0	0	-0.197675	-0.381534	0	-0.254426	-0.0946921	-0.109096	0	NaN	-0.123111	-0.0581447	0	-0.0687925	-0.0474014
-0.132806	-0.0882544	-0.0682542	-0.0550964	0	-0.0777091	NaN	NaN	0	-0.126057	-0.0686133	-0.198511	NaN	NaN	-0.1416	-0.32663	-0.0305673	0	-0.00927718	-0.0902975	-0.0457107	-0.222878	-0.16733	-0.174297	-0.272355	-0.0355974	0.0442861	-0.0823822	0	-0.102704	-0.218101	-0.0303057	-0.0746589	-0.200151	-0.171875	0	0	-0.233886	-0.375785	0	-0.275761	-0.105595	NaN	0	NaN	-0.142398	-0.0668259	0	-0.0916195	-0.0209207
-0.118231	-0.156177	-0.0360881	-0.0733751	0	-0.0668989	-0.0475767	NaN	0	-0.155664	-0.0685288	-0.21569	NaN	NaN	-0.162249	-0.285732	0.0257666	0	-0.0119688	-0.0816309	-0.0956516	-0.209947	-0.193416	-0.156681	-0.253297	NaN	0.0667558	-0.109026	0	-0.0976878	-0.217302	-0.0443475	-0.112136	-0.189033	-0.146762	0	0	-0.235403	NaN	0	-0.257313	-0.107967	-0.0699801	0	NaN	-0.180576	-0.101315	0	-0.0391325	0.0369292
-0.128918	-0.169076	-0.0874985	0	0	-0.10378	-0.0178801	NaN	0	-0.136182	-0.128568	-0.197938	NaN	NaN	-0.212969	-0.292961	0.0237247	0	-0.0267364	-0.0807331	-0.135182	-0.230508	-0.152303	-0.162475	-0.234219	0.00624683	0.028168	-0.0952568	0	-0.0524836	-0.209134	NaN	-0.0975229	-0.193442	-0.140377	0	0	-0.263786	-0.370437	0	-0.235169	-0.101934	-0.0989307	0	NaN	NaN	-0.163763	0	-0.0900092	0.00330953
-0.136285	-0.154972	-0.0979902	0	0	-0.141638	-0.0199075	NaN	0	NaN	-0.119014	-0.160415	NaN	-0.0839454	-0.188402	-0.275696	0.0280309	0	-0.0489457	-0.0714402	-0.152676	-0.233405	-0.150849	-0.124633	-0.262634	-0.000615831	0.0360697	-0.164861	0	-0.0818839	-0.261435	-0.103677	-0.124268	-0.202084	-0.162629	0	0	-0.24722	-0.456054	0	-0.258722	NaN	-0.0961944	0	NaN	-0.118447	-0.139198	0	-0.124499	0.036052
-0.159677	-0.118493	-0.0599197	0	0	-0.129212	-0.0477709	NaN	0	-0.0827653	-0.073578	-0.173155	NaN	-0.00115339	-0.218124	-0.279169	-1.6375e-05	0	-0.0508248	-0.101345	-0.17718	-0.23464	-0.125823	-0.0979531	-0.243093	-0.0312844	0.0409262	-0.132453	0	-0.068332	-0.19587	-0.0407842	-0.0892424	-0.176433	-0.162197	0	0	-0.233121	NaN	0	-0.272304	-0.0934134	-0.150819	0	NaN	-0.16835	-0.0946338	0	NaN	-0.0166005
-0.177463	-0.100085	-0.0955778	0	0	-0.105708	-0.034875	NaN	0	-0.0807278	-0.0586253	-0.153108	NaN	-0.0437999	NaN	-0.296032	0.0400005	0	-0.0924433	-0.0974997	-0.18293	-0.23601	-0.153721	-0.094129	-0.279034	-0.0199093	0.0613412	-0.134806	0	NaN	-0.21473	-0.0782176	-0.114326	-0.173803	-0.176839	0	0	-0.217647	NaN	0	-0.290873	-0.106387	-0.142828	0	NaN	-0.18171	-0.161031	0	NaN	-0.00184957
-0.174461	-0.132906	-0.149785	0	0	-0.0618802	-0.00792656	NaN	0	-0.0808424	-0.0444531	-0.123075	NaN	-0.0477059	-0.26938	-0.239233	-0.0082028	0	-0.0847589	-0.0880842	-0.140964	-0.199518	-0.217531	-0.149575	-0.29288	-0.0148752	0.0513092	-0.0686359	0	-0.0721626	-0.203216	-0.0765437	-0.115157	-0.174341	-0.185115	0	0	-0.216776	-0.43292	0	-0.289084	-0.108845	-0.0983532	0	NaN	-0.177754	-0.208175	0	-0.177002	-0.0176046
-0.156497	-0.0979964	-0.160837	0	0	-0.116465	-0.0314244	NaN	0	-0.0880516	-0.0715156	-0.128629	NaN	-0.0589086	-0.241588	-0.197058	0.00592791	0	-0.0872724	NaN	-0.170504	-0.225016	-0.221978	-0.15575	-0.303593	0.00360422	0.0434087	-0.100589	0	-0.0517461	-0.236149	-0.0840955	-0.104098	-0.119806	-0.21326	0	0	-0.193776	-0.385016	0	-0.262932	-0.112515	NaN	0	NaN	-0.168814	-0.205321	0	-0.158113	-0.0087158
-0.159891	-0.101767	-0.110541	0	0	-0.171367	NaN	NaN	0	-0.11472	-0.100891	-0.130023	NaN	-0.0420495	-0.246562	-0.200744	0.00708754	0	-0.064443	NaN	NaN	-0.226109	-0.178389	-0.143827	-0.30994	-0.0182398	0.0125091	-0.148471	0	-0.0601535	-0.207256	-0.0943282	-0.094052	-0.1213	-0.204902	0	0	-0.199515	-0.351059	0	-0.2658	-0.131705	-0.159631	0	NaN	-0.161453	-0.189017	0	NaN	-0.0690358
-0.180091	-0.0830368	-0.116012	0	0	-0.1813	NaN	NaN	0	-0.16994	-0.0737571	-0.117778	NaN	-0.0437932	-0.228281	-0.229257	0.00220676	0	-0.103787	NaN	NaN	-0.231179	-0.196003	-0.103128	-0.311229	-0.0271639	-0.0242888	-0.106456	0	-0.0733423	-0.227005	-0.0806041	-0.118119	-0.133087	-0.201781	0	0	-0.193174	-0.316068	0	-0.276898	-0.133308	-0.139168	0	NaN	-0.163037	-0.221069	0	-0.174888	-0.0782876
-0.164926	-0.10031	-0.0821179	0	0	-0.12458	-0.0691557	NaN	0	-0.13082	-0.104434	-0.129301	NaN	-0.0390238	-0.247035	-0.232494	-0.00096359	0	-0.128389	-0.109399	-0.197453	-0.223443	-0.192556	-0.0747074	-0.309142	-0.0299672	0.0158942	-0.162233	0	-0.0749682	-0.222211	-0.0581898	-0.0863236	-0.105763	-0.157779	0	0	-0.225413	NaN	0	-0.271972	-0.158922	-0.140244	0	NaN	-0.183589	-0.21418	0	NaN	-0.134209
-0.174638	-0.107067	-0.143116	0	0	-0.106953	NaN	NaN	0	-0.151596	-0.0891037	-0.127114	NaN	-0.0495682	-0.210178	-0.189437	-0.00623941	0	-0.0872552	-0.120313	NaN	-0.215213	-0.176504	-0.142673	-0.291039	-0.0124792	0.024177	-0.197962	0	-0.0555833	-0.257248	-0.0689059	-0.102268	-0.178143	-0.139723	0	0	-0.205161	-0.468294	0	-0.275673	-0.165421	NaN	0	NaN	-0.145667	-0.150833	0	-0.151331	-0.0717065
-0.176513	-0.123982	-0.137301	0	0	-0.139189	NaN	NaN	0	-0.175702	-0.10351	-0.156069	NaN	NaN	-0.199949	-0.200658	-0.00293614	0	-0.0800443	-0.152209	NaN	-0.222435	-0.191799	NaN	-0.247524	-0.054407	-0.00115353	-0.167333	0	-0.0504323	-0.227299	-0.0373004	-0.0541021	-0.165266	-0.171718	0	0	-0.2008	NaN	0	0	-0.174031	NaN	0	NaN	-0.150238	-0.142468	0	NaN	-0.0515723
-0.168193	-0.117773	-0.142046	0	0	NaN	-0.135914	NaN	0	-0.161716	-0.112873	-0.147228	NaN	NaN	-0.21592	-0.182368	0.00663482	0	-0.120249	-0.121349	NaN	-0.221517	-0.205195	-0.180564	-0.266866	-0.0547035	0.0110005	-0.216009	0	-0.0303827	NaN	-0.0413983	-0.0459251	-0.166445	-0.145335	0	0	0	-0.440384	0	0	-0.139383	NaN	0	NaN	-0.165123	-0.107424	0	-0.114693	-0.087146
-0.172933	-0.125273	NaN	0	0	-0.233323	-0.134235	NaN	0	-0.165064	-0.0996219	-0.175334	NaN	-0.0723684	-0.236137	-0.22872	-0.00490039	0	-0.114801	-0.129248	NaN	-0.181697	-0.139468	-0.166193	-0.273519	-0.0832424	-0.0188769	-0.170473	0	-0.0680808	-0.249678	-0.0803452	-0.0608552	-0.154074	-0.187644	0	0	0	-0.470882	0	0	-0.134619	-0.1712	0	NaN	NaN	-0.0446997	0	NaN	-0.0503465
-0.180134	-0.163884	-0.168307	0	0	-0.195597	-0.0767741	NaN	0	-0.183771	-0.0922447	-0.192025	NaN	-0.0376624	-0.216715	-0.199243	-0.00933958	0	-0.10702	-0.0965545	-0.158058	-0.199641	-0.186032	-0.183221	-0.257564	-0.0709247	-0.0332257	-0.203648	0	-0.0331576	-0.230844	-0.0835296	NaN	-0.162166	-0.213132	0	0	0	NaN	0	0	-0.165501	NaN	0	NaN	-0.111842	-0.065093	0	NaN	-0.0961084
-0.187802	-0.117288	NaN	0	0	-0.209087	-0.0603386	NaN	0	-0.181328	-0.0979715	-0.2382	NaN	-0.0448479	NaN	-0.16861	-0.055787	0	-0.0622227	-0.102881	NaN	NaN	-0.194381	-0.152993	-0.281758	-0.0282309	-0.0207516	-0.219202	0	NaN	-0.244092	-0.049672	-0.0802828	-0.176	-0.237108	0	0	0	-0.422864	0	0	-0.157716	-0.140271	0	NaN	-0.131419	-0.107393	0	0.00607158	-0.107615
-0.176585	-0.108359	-0.201601	0	0	-0.156328	-0.0773936	NaN	0	-0.149175	-0.111733	-0.219508	NaN	0.000102109	-0.186095	-0.143674	-0.0479161	0	-0.0965764	-0.0978797	-0.217976	-0.26611	-0.160652	-0.141043	-0.309808	-0.0352859	-0.00844901	-0.186942	0	-0.0347962	-0.243172	-0.110877	-0.0773675	-0.202845	-0.244231	0	0	0	-0.341633	0	0	-0.177152	-0.135429	0	NaN	-0.136891	-0.132322	0	NaN	-0.117958
-0.179672	-0.126232	-0.173877	0	0	-0.178875	-0.105267	NaN	0	-0.138185	-0.114541	-0.18056	NaN	0.052592	-0.179443	-0.217226	-0.0396837	0	-0.0945517	-0.0973035	NaN	-0.265646	-0.161178	0	-0.274532	-0.0507973	0.0389335	-0.145305	0	-0.0472124	-0.251265	-0.102516	-0.0788102	-0.269137	-0.267112	0	0	0	-0.382687	0	0	-0.179755	-0.151491	0	NaN	-0.116735	-0.0984883	0	-0.164294	-0.114113
-0.195158	-0.141924	-0.204269	0	0	-0.196802	-0.0682187	NaN	0	-0.16322	-0.0986242	-0.218982	NaN	0.0090683	-0.179994	NaN	-0.0377861	0	-0.09163	-0.121443	-0.216596	-0.263214	-0.17726	0	-0.296948	-0.0369766	0.0349768	-0.167131	0	-0.0482386	-0.264102	-0.111097	-0.0963378	-0.260715	-0.192987	0	0	0	-0.38559	0	0	-0.176384	NaN	0	NaN	NaN	-0.0818845	0	-0.206651	-0.138
-0.190907	-0.12711	-0.196342	0	0	-0.205766	-0.0581876	NaN	0	-0.148395	-0.0788305	-0.165887	NaN	NaN	-0.19977	-0.271247	-0.00983573	0	-0.0837373	-0.11759	-0.224715	-0.261898	-0.190274	0	-0.27232	-0.0551176	0.0992648	-0.187545	0	-0.0421346	-0.25656	-0.0493207	-0.136709	-0.27135	-0.202902	0	0	0	-0.312041	0	0	-0.193259	NaN	0	NaN	NaN	-0.0849758	0	NaN	-0.0482093
-0.183043	-0.133457	-0.199907	0	0	-0.183077	-0.0435962	NaN	0	-0.171197	-0.10249	-0.1777	NaN	0.0183534	-0.254071	-0.308916	-0.0314676	0	0	-0.141465	NaN	-0.247968	-0.177238	0	-0.268246	-0.0565459	0.0968299	-0.183391	0	-0.0702515	-0.272324	-0.0893744	-0.108909	-0.253848	-0.217234	0	0	0	-0.335527	0	0	-0.19288	NaN	0	NaN	-0.145458	-0.0728665	0	-0.229125	-0.0757189
-0.182755	-0.139741	-0.22627	0	0	-0.195657	-0.0800787	NaN	0	-0.137773	-0.102797	-0.165184	0	-0.0430904	-0.2425	-0.283645	-0.0214536	0	0	-0.104926	-0.231682	-0.254901	-0.170112	0	-0.341339	-0.0341898	0.0167539	-0.156587	0	-0.0711974	-0.240467	-0.0415315	-0.0941922	-0.194249	-0.224421	0	0	0	NaN	0	0	-0.224585	-0.150091	0	NaN	NaN	-0.0525419	0	-0.250394	-0.061174
-0.158068	-0.171061	-0.16052	0	0	-0.187975	-0.0668909	NaN	0	-0.134542	-0.104405	-0.17901	0	-0.0716351	-0.220391	-0.223692	-0.038308	0	0	-0.0769023	NaN	-0.257083	-0.156648	0	-0.309505	-0.0613815	0.0368197	-0.175824	0	-0.0591209	-0.251798	-0.0466789	-0.0589118	-0.210033	-0.241469	0	0	0	NaN	0	0	-0.242764	NaN	0	NaN	-0.129277	-0.0988097	0	-0.272144	0.00653707
NaN	-0.162118	-0.167691	0	0	-0.182077	-0.066442	NaN	0	-0.123203	-0.0576759	-0.212502	0	-0.0338613	-0.244222	-0.232956	-0.0359125	0	0	-0.0938378	-0.240111	-0.282596	-0.156074	0	-0.334791	-0.057194	0.00293936	-0.160152	0	-0.0702839	0	-0.0497108	-0.0533403	-0.198381	-0.203009	0	0	0	-0.36019	0	0	-0.232447	-0.153389	0	NaN	-0.157395	-0.113941	0	-0.278374	0.000391044
-0.178492	-0.14155	-0.132658	0	0	-0.213932	0	NaN	0	-0.151096	-0.0718038	-0.203203	0	-0.0356037	-0.24972	-0.242982	-0.0497559	0	0	-0.0946379	-0.251174	-0.291294	-0.14994	0	-0.326374	-0.0612856	0.0434877	-0.132548	0	-0.0659259	0	-0.0489591	-0.0600488	-0.177839	-0.192061	0	0	0	NaN	0	0	-0.219506	NaN	0	NaN	-0.17596	NaN	0	NaN	-0.0159697
-0.169207	-0.112667	-0.149556	0	0	-0.203638	0	NaN	0	-0.1653	-0.0615736	-0.184027	0	-0.0104831	-0.254694	-0.250411	-0.0551765	0	0	-0.0976335	NaN	-0.291813	-0.151462	0	-0.344647	-0.0634836	0.105056	-0.140701	0	-0.0725163	0	-0.0543247	-0.0621859	-0.183253	-0.209779	0	0	0	-0.355788	0	0	NaN	-0.101369	0	NaN	-0.169837	-0.182594	0	-0.272056	-0.0222937
-0.177321	-0.100182	-0.183871	0	0	-0.253346	0	NaN	0	-0.181319	-0.0841295	-0.216031	0	-0.00196041	0	-0.233916	-0.0443406	0	0	-0.0662306	NaN	-0.267383	-0.123213	0	-0.330423	-0.100495	0.211015	-0.122751	0	-0.0828497	0	-0.0589263	-0.037286	-0.158846	-0.196821	0	0	0	NaN	0	0	-0.271063	NaN	0	NaN	-0.181331	-0.180373	0	NaN	-0.00894012
-0.196232	-0.103596	-0.188528	0	0	-0.257197	0	NaN	0	-0.162395	-0.0836649	-0.196524	0	0.0203662	0	-0.202766	-0.0475593	0	0	-0.0533039	-0.162327	-0.25781	-0.116163	0	-0.319245	NaN	0.244194	0	0	-0.0193455	0	-0.0729849	NaN	-0.169213	-0.220514	0	0	0	-0.338624	0	0	NaN	-0.161518	0	NaN	-0.181287	-0.204416	0	-0.260479	-0.0390896
-0.181713	-0.102268	-0.141058	0	0	-0.252443	0	NaN	0	-0.146755	0	-0.173659	0	0.0572471	0	NaN	-0.0450208	0	0	-0.0562784	-0.164582	-0.273314	-0.152116	0	-0.339754	-0.0328247	0.210517	0	0	-0.0822127	0	-0.0807221	-0.0650485	-0.160697	-0.210745	0	0	0	-0.422905	0	0	-0.204511	NaN	0	NaN	-0.174831	-0.174813	0	-0.25023	-0.0465857
-0.177485	-0.0971943	-0.139194	0	0	-0.267218	0	NaN	0	-0.133896	0	-0.179975	0	NaN	0	-0.291213	-0.0534044	0	0	-0.0716547	NaN	-0.264988	-0.114973	0	-0.347118	-0.0661704	0.169213	0	0	-0.0533672	0	-0.0344654	-0.0522614	-0.165876	-0.203826	0	0	0	NaN	0	0	-0.181895	NaN	0	NaN	-0.154033	-0.155697	0	-0.280695	-0.0196725
-0.183849	-0.0954202	-0.148575	0	0	-0.256038	0	NaN	0	-0.124394	0	-0.169757	0	-0.0444649	0	-0.271021	-0.0517141	0	0	NaN	-0.153879	-0.243417	-0.142508	0	-0.309192	-0.0361807	0.164999	0	0	-0.0569761	0	-0.059805	NaN	-0.171906	-0.221891	0	0	0	-0.36548	0	0	-0.202139	-0.17544	0	NaN	-0.139695	-0.184414	0	-0.269228	-0.0159187
-0.196644	-0.15907	-0.179163	0	0	-0.290028	0	NaN	0	-0.145984	0	-0.179649	0	NaN	0	-0.273915	-0.0736302	0	0	-0.0710063	NaN	0	-0.161654	0	-0.30176	-0.0381958	0.139875	0	0	-0.0235027	0	0	-0.0988655	-0.183811	-0.194324	0	0	0	NaN	0	0	-0.235962	0	0	NaN	-0.152084	-0.200409	0	0	-0.030897
-0.199647	-0.100035	-0.166127	0	0	-0.312893	0	NaN	0	-0.206305	0	-0.175885	0	NaN	0	-0.28266	-0.0722833	0	0	-0.0629454	NaN	0	-0.171347	0	-0.314152	0.00382409	0.0446417	0	0	-0.067742	0	0	-0.0764887	-0.14651	-0.179863	0	0	0	NaN	0	0	-0.237099	0	0	NaN	-0.122981	-0.176994	0	0	-0.0184244
-0.195924	NaN	-0.199318	0	0	-0.313761	0	NaN	0	-0.170172	0	-0.198008	0	NaN	0	-0.254597	-0.0298778	0	0	-0.105814	-0.184175	0	-0.152702	0	-0.319617	-0.0357699	0.0716093	0	0	-0.05996	0	0	-0.0483854	-0.21103	NaN	0	0	0	NaN	0	0	NaN	0	0	NaN	-0.151651	-0.210176	0	0	-0.0193227
-0.204327	-0.121846	-0.128134	0	0	-0.312175	0	NaN	0	-0.157898	0	-0.205347	0	NaN	0	NaN	-0.0530789	0	0	-0.109665	-0.221936	0	-0.171585	0	0	-0.0596942	0.0332353	0	0	-0.0796173	0	0	-0.0540597	NaN	-0.220241	0	0	0	-0.301333	0	0	-0.217488	0	0	NaN	-0.13721	-0.199448	0	0	0.00253289
-0.20179	-0.0997118	-0.158558	0	0	-0.313337	0	NaN	0	-0.160606	0	-0.188271	0	-0.0596908	0	-0.238369	0	0	0	-0.0849965	NaN	0	-0.17133	0	0	0	0.0274253	0	0	-0.0472106	0	0	-0.084986	-0.207209	-0.222311	0	0	0	NaN	0	0	NaN	0	0	NaN	-0.130734	-0.154213	0	0	-0.00508245
-0.197476	-0.122741	-0.113254	0	0	-0.318985	0	NaN	0	-0.107001	0	-0.251312	0	NaN	0	NaN	0	0	0	-0.0723703	-0.12068	0	-0.109262	0	0	0	0.0204202	0	0	-0.0520063	0	0	-0.0714297	-0.15317	-0.200835	0	0	0	-0.364455	0	0	0	0	0	NaN	-0.148856	-0.168599	0	0	0.0169104
-0.200974	-0.13705	-0.134849	0	0	-0.302575	0	NaN	0	-0.13793	0	-0.230173	0	0.0188725	0	-0.309149	0	0	0	-0.0818383	-0.101494	0	-0.165397	0	0	0	-0.0389815	0	0	-0.111197	0	0	-0.109402	-0.199565	NaN	0	0	0	NaN	0	0	0	0	0	NaN	-0.164183	NaN	0	0	-0.0415624
-0.212853	-0.128912	-0.14236	0	0	-0.31595	0	NaN	0	-0.137081	0	-0.244505	0	NaN	0	0	0	0	0	-0.0698018	NaN	0	-0.167901	0	0	0	-0.0264812	0	0	-0.0539381	0	0	-0.110382	-0.197273	NaN	0	0	0	-0.363921	0	0	0	0	0	NaN	-0.155422	-0.169351	0	0	-0.0538332
-0.19256	-0.12063	-0.105001	0	0	-0.296858	0	NaN	0	-0.165479	0	NaN	0	-0.0392765	0	0	0	0	0	-0.0932313	NaN	0	-0.16981	0	0	0	-0.0562403	0	0	-0.0692374	0	0	-0.0743241	NaN	-0.207833	0	0	0	-0.380178	0	0	0	0	0	NaN	NaN	-0.191468	0	0	0.0112803
-0.216124	-0.130044	-0.114622	0	0	-0.297795	0	NaN	0	-0.170584	0	-0.20191	0	-0.049069	0	0	0	0	0	-0.0910464	-0.158697	0	0	0	0	0	0.0377361	0	0	-0.0558605	0	0	-0.0521752	0	-0.181638	0	0	0	NaN	0	0	0	0	0	NaN	-0.184233	-0.179569	0	0	-0.0400173
-0.202069	-0.127216	-0.0843526	0	0	-0.306167	0	NaN	0	-0.155914	0	-0.194146	0	NaN	0	0	0	0	0	-0.132609	NaN	0	0	0	0	0	0.112418	0	0	-0.0776354	0	0	-0.097772	0	-0.176138	0	0	0	NaN	0	0	0	0	0	NaN	-0.174172	-0.160166	0	0	NaN
-0.212779	-0.130865	-0.119068	0	0	-0.281749	0	NaN	0	-0.122942	0	-0.189403	0	-0.0453595	0	0	0	0	0	-0.108213	NaN	0	0	0	0	0	0.165496	0	0	-0.117573	0	0	-0.093798	0	-0.201924	0	0	0	-0.46462	0	0	0	0	0	NaN	-0.174274	-0.196956	0	0	-0.0468389
-0.223543	-0.143296	-0.119991	0	0	-0.317604	0	NaN	0	-0.15062	0	-0.218553	0	-0.0247265	0	0	0	0	0	-0.0865875	NaN	0	0	0	0	0	NaN	0	0	NaN	0	0	-0.0983833	0	0	0	0	0	NaN	0	0	0	0	0	NaN	-0.168662	-0.2075	0	0	0.0102851
-0.236551	-0.144615	-0.125521	0	0	-0.315256	0	NaN	0	-0.161611	0	-0.244274	0	NaN	0	0	0	0	0	-0.0971205	NaN	0	0	0	0	0	0.277775	0	0	-0.0826301	0	0	-0.128859	0	0	0	0	0	-0.429602	0	0	0	0	0	NaN	-0.165774	-0.222055	0	0	-0.0648736
0	-0.141911	-0.120555	0	0	-0.353196	0	NaN	0	-0.150558	0	-0.215426	0	NaN	0	0	0	0	0	-0.128136	-0.174919	0	0	0	0	0	0.281912	0	0	-0.0889077	0	0	-0.0839436	0	0	0	0	0	NaN	0	0	0	0	0	NaN	-0.162513	-0.207961	0	0	-0.020864
0	-0.120422	-0.12071	0	0	-0.346408	0	NaN	0	-0.143667	0	-0.218983	0	NaN	0	0	0	0	0	0	-0.20662	0	0	0	0	0	0.261076	0	0	-0.0840711	0	0	-0.0798878	0	0	0	0	0	-0.360456	0	0	0	0	0	NaN	-0.161176	-0.20553	0	0	-0.0510015
0	-0.146773	-0.113201	0	0	-0.354359	0	NaN	0	-0.125678	0	-0.246051	0	-0.0323652	0	0	0	0	0	0	0	0	0	0	0	0	0.276751	0	0	-0.0893057	0	0	-0.11104	0	0	0	0	0	-0.362987	0	0	0	0	0	0	NaN	-0.190865	0	0	-0.020561
0	-0.115059	-0.115748	0	0	-0.340242	0	NaN	0	-0.118943	0	-0.230195	0	NaN	0	0	0	0	0	0	0	0	0	0	0	0	0.260229	0	0	-0.0691461	0	0	NaN	0	0	0	0	0	NaN	0	0	0	0	0	0	-0.184627	-0.192069	0	0	-0.0108735
0	-0.1484	-0.0934885	0	0	-0.356281	0	NaN	0	-0.136055	0	-0.197977	0	-0.0340492	0	0	0	0	0	0	0	0	0	0	0	0	0.302815	0	0	-0.116655	0	0	-0.102293	0	0	0	0	0	-0.417478	0	0	0	0	0	0	-0.186875	-0.206223	0	0	-0.0317887
0	-0.138314	-0.102261	0	0	-0.331003	0	NaN	0	-0.140316	0	-0.24455	0	-0.00593104	0	0	0	0	0	0	0	0	0	0	0	0	0.296958	0	0	-0.097476	0	0	-0.0602051	0	0	0	0	0	-0.383255	0	0	0	0	0	0	-0.214506	-0.215426	0	0	-0.0456862
0	-0.15498	0	0	0	-0.344738	0	NaN	0	-0.134535	0	-0.278794	0	-0.0610072	0	0	0	0	0	0	0	0	0	0	0	0	0.333969	0	0	-0.159763	0	0	-0.0877433	0	0	0	0	0	NaN	0	0	0	0	0	0	-0.220609	-0.176107	0	0	-0.030049
0	-0.184864	0	0	0	-0.344458	0	NaN	0	-0.165846	0	0	0	-0.0359692	0	0	0	0	0	0	0	0	0	0	0	0	0.356754	0	0	NaN	0	0	-0.114681	0	0	0	0	0	-0.376608	0	0	0	0	0	0	-0.186741	-0.210668	0	0	-0.0100676
0	NaN	0	0	0	-0.352697	0	NaN	0	-0.122869	0	0	0	-0.0125344	0	0	0	0	0	0	0	0	0	0	0	0	0.348153	0	0	-0.121506	0	0	NaN	0	0	0	0	0	NaN	0	0	0	0	0	0	-0.193876	-0.188288	0	0	-0.023919
0	-0.122476	0	0	0	-0.351362	0	NaN	0	-0.108895	0	0	0	NaN	0	0	0	0	0	0	0	0	0	0	0	0	0.30555	0	0	-0.188294	0	0	-0.0721037	0	0	0	0	0	NaN	0	0	0	0	0	0	-0.201265	-0.242671	0	0	-0.0632045
0	-0.117262	0	0	0	-0.347098	0	NaN	0	-0.133563	0	0	0	-0.018382	0	0	0	0	0	0	0	0	0	0	0	0	NaN	0	0	-0.196337	0	0	-0.0761989	0	0	0	0	0	NaN	0	0	0	0	0	0	-0.185816	NaN	0	0	-0.0709461
0	-0.151811	0	0	0	-0.318919	0	NaN	0	-0.144846	0	0	0	-0.0119245	0	0	0	0	0	0	0	0	0	0	0	0	0.163274	0	0	-0.148225	0	0	-0.0711405	0	0	0	0	0	-0.33685	0	0	0	0	0	0	-0.157944	-0.198671	0	0	-0.0313638
0	-0.128333	0	0	0	-0.324853	0	NaN	0	-0.136222	0	0	0	NaN	0	0	0	0	0	0	0	0	0	0	0	0	0.142011	0	0	-0.173149	0	0	-0.0759452	0	0	0	0	0	NaN	0	0	0	0	0	0	NaN	-0.213638	0	0	-0.0218493
0	-0.110942	0	0	0	-0.309931	0	NaN	0	-0.146851	0	0	0	-0.049997	0	0	0	0	0	0	0	0	0	0	0	0	0.162352	0	0	-0.171464	0	0	-0.0815868	0	0	0	0	0	-0.415635	0	0	0	0	0	0	-0.214683	NaN	0	0	0.012464
0	-0.15396	0	0	0	-0.322249	0	NaN	0	-0.158234	0	0	0	-0.0341922	0	0	0	0	0	0	0	0	0	0	0	0	0.164752	0	0	NaN	0	0	-0.0693678	0	0	0	0	0	NaN	0	0	0	0	0	0	-0.213603	-0.23375	0	0	-0.0323999
0	-0.169023	0	0	0	-0.302067	0	NaN	0	-0.137312	0	0	0	-0.029774	0	0	0	0	0	0	0	0	0	0	0	0	0.160811	0	0	-0.0498275	0	0	-0.045682	0	0	0	0	0	-0.445158	0	0	0	0	0	0	-0.214481	-0.210897	0	0	-0.0102172
0	-0.130694	0	0	0	-0.331564	0	NaN	0	-0.134417	0	0	0	-0.0553097	0	0	0	0	0	0	0	0	0	0	0	0	0.159125	0	0	-0.143436	0	0	-0.0599638	0	0	0	0	0	0	0	0	0	0	0	0	-0.222335	-0.220402	0	0	-0.0562685
0	-0.147841	0	0	0	-0.310135	0	0	0	-0.11913	0	0	0	NaN	0	0	0	0	0	0	0	0	0	0	0	0	0.162115	0	0	-0.144936	0	0	-0.04593	0	0	0	0	0	0	0	0	0	0	0	0	-0.220207	-0.238319	0	0	0.00116262
0	-0.142729	0	0	0	-0.326089	0	0	0	-0.122071	0	0	0	0	0	0	0	0	0	0	0	0	0	0	0	0	0.180444	0	0	-0.178245	0	0	-0.0506874	0	0	0	0	0	0	0	0	0	0	0	0	-0.214654	-0.287099	0	0	-0.0226948
0	-0.159614	0	0	0	-0.351556	0	0	0	-0.141659	0	0	0	0	0	0	0	0	0	0	0	0	0	0	0	0	0.137216	0	0	-0.115453	0	0	-0.0720376	0	0	0	0	0	0	0	0	0	0	0	0	-0.231145	-0.252765	0	0	-0.0632985
0	NaN	0	0	0	-0.307496	0	0	0	-0.142042	0	0	0	0	0	0	0	0	0	0	0	0	0	0	0	0	0.166491	0	0	-0.109888	0	0	-0.0729652	0	0	0	0	0	0	0	0	0	0	0	0	-0.224607	-0.232882	0	0	-0.0713357
0	-0.178088	0	0	0	-0.288435	0	0	0	-0.144922	0	0	0	0	0	0	0	0	0	0	0	0	0	0	0	0	0.208088	0	0	-0.0959314	0	0	-0.0973301	0	0	0	0	0	0	0	0	0	0	0	0	-0.193116	-0.23848	0	0	-0.0359088
0	-0.196151	0	0	0	-0.286479	0	0	0	-0.138317	0	0	0	0	0	0	0	0	0	0	0	0	0	0	0	0	0.135963	0	0	-0.134715	0	0	-0.0894404	0	0	0	0	0	0	0	0	0	0	0	0	-0.17688	-0.222511	0	0	-0.00676176
0	0	0	0	0	-0.303233	0	0	0	-0.12626	0	0	0	0	0	0	0	0	0	0	0	0	0	0	0	0	0.155036	0	0	-0.11761	0	0	-0.100686	0	0	0	0	0	0	0	0	0	0	0	0	-0.213812	-0.221774	0	0	-0.0185183
0	0	0	0	0	-0.302263	0	0	0	-0.130411	0	0	0	0	0	0	0	0	0	0	0	0	0	0	0	0	0.135963	0	0	-0.108741	0	0	NaN	0	0	0	0	0	0	0	0	0	0	0	0	-0.183898	-0.241028	0	0	-0.0464494
0	0	0	0	0	-0.292539	0	0	0	-0.133399	0	0	0	0	0	0	0	0	0	0	0	0	0	0	0	0	0.151061	0	0	-0.0651212	0	0	-0.0778287	0	0	0	0	0	0	0	0	0	0	0	0	-0.205725	0	0	0	-0.0115461
0	0	0	0	0	NaN	0	0	0	0	0	0	0	0	0	0	0	0	0	0	0	0	0	0	0	0	0.137763	0	0	-0.0639177	0	0	0	0	0	0	0	0	0	0	0	0	0	0	0	-0.18387	0	0	0	NaN
0	0	0	0	0	-0.312607	0	0	0	0	0	0	0	0	0	0	0	0	0	0	0	0	0	0	0	0	0.179979	0	0	-0.0586206	0	0	0	0	0	0	0	0	0	0	0	0	0	0	0	-0.202786	0	0	0	-0.017781
0	0	0	0	0	-0.320642	0	0	0	0	0	0	0	0	0	0	0	0	0	0	0	0	0	0	0	0	0.174922	0	0	NaN	0	0	0	0	0	0	0	0	0	0	0	0	0	0	0	-0.198171	0	0	0	-0.0386785
0	0	0	0	0	-0.32084	0	0	0	0	0	0	0	0	0	0	0	0	0	0	0	0	0	0	0	0	0.156049	0	0	-0.103056	0	0	0	0	0	0	0	0	0	0	0	0	0	0	0	-0.20754	0	0	0	-0.0557119
0	0	0	0	0	-0.334175	0	0	0	0	0	0	0	0	0	0	0	0	0	0	0	0	0	0	0	0	0.149949	0	0	-0.0754886	0	0	0	0	0	0	0	0	0	0	0	0	0	0	0	-0.212422	0	0	0	-0.063018
0	0	0	0	0	-0.295277	0	0	0	0	0	0	0	0	0	0	0	0	0	0	0	0	0	0	0	0	0.182778	0	0	-0.0611874	0	0	0	0	0	0	0	0	0	0	0	0	0	0	0	0	0	0	0	-0.0679993
0	0	0	0	0	-0.316446	0	0	0	0	0	0	0	0	0	0	0	0	0	0	0	0	0	0	0	0	0.163673	0	0	-0.108464	0	0	0	0	0	0	0	0	0	0	0	0	0	0	0	0	0	0	0	-0.0758777
0	0	0	0	0	-0.319091	0	0	0	0	0	0	0	0	0	0	0	0	0	0	0	0	0	0	0	0	0.160253	0	0	-0.121193	0	0	0	0	0	0	0	0	0	0	0	0	0	0	0	0	0	0	0	-0.0606519
0	0	0	0	0	-0.328784	0	0	0	0	0	0	0	0	0	0	0	0	0	0	0	0	0	0	0	0	0.183152	0	0	-0.123607	0	0	0	0	0	0	0	0	0	0	0	0	0	0	0	0	0	0	0	-0.0552362
0	0	0	0	0	-0.341047	0	0	0	0	0	0	0	0	0	0	0	0	0	0	0	0	0	0	0	0	0.166769	0	0	-0.127715	0	0	0	0	0	0	0	0	0	0	0	0	0	0	0	0	0	0	0	0
0	0	0	0	0	-0.311399	0	0	0	0	0	0	0	0	0	0	0	0	0	0	0	0	0	0	0	0	0.120019	0	0	-0.113022	0	0	0	0	0	0	0	0	0	0	0	0	0	0	0	0	0	0	0	0
0	0	0	0	0	-0.308686	0	0	0	0	0	0	0	0	0	0	0	0	0	0	0	0	0	0	0	0	0.132227	0	0	-0.0735854	0	0	0	0	0	0	0	0	0	0	0	0	0	0	0	0	0	0	0	0
0	0	0	0	0	-0.324561	0	0	0	0	0	0	0	0	0	0	0	0	0	0	0	0	0	0	0	0	0.134704	0	0	NaN	0	0	0	0	0	0	0	0	0	0	0	0	0	0	0	0	0	0	0	0
0	0	0	0	0	-0.336285	0	0	0	0	0	0	0	0	0	0	0	0	0	0	0	0	0	0	0	0	0.165011	0	0	-0.113118	0	0	0	0	0	0	0	0	0	0	0	0	0	0	0	0	0	0	0	0
0	0	0	0	0	-0.350655	0	0	0	0	0	0	0	0	0	0	0	0	0	0	0	0	0	0	0	0	0.161309	0	0	-0.149484	0	0	0	0	0	0	0	0	0	0	0	0	0	0	0	0	0	0	0	0
0	0	0	0	0	-0.344466	0	0	0	0	0	0	0	0	0	0	0	0	0	0	0	0	0	0	0	0	0.144341	0	0	NaN	0	0	0	0	0	0	0	0	0	0	0	0	0	0	0	0	0	0	0	0
0	0	0	0	0	-0.326826	0	0	0	0	0	0	0	0	0	0	0	0	0	0	0	0	0	0	0	0	0.120075	0	0	-0.141892	0	0	0	0	0	0	0	0	0	0	0	0	0	0	0	0	0	0	0	0
0	0	0	0	0	-0.315173	0	0	0	0	0	0	0	0	0	0	0	0	0	0	0	0	0	0	0	0	0.0892576	0	0	0	0	0	0	0	0	0	0	0	0	0	0	0	0	0	0	0	0	0	0	0
0	0	0	0	0	-0.32926	0	0	0	0	0	0	0	0	0	0	0	0	0	0	0	0	0	0	0	0	0.0887081	0	0	0	0	0	0	0	0	0	0	0	0	0	0	0	0	0	0	0	0	0	0	0
0	0	0	0	0	-0.340413	0	0	0	0	0	0	0	0	0	0	0	0	0	0	0	0	0	0	0	0	NaN	0	0	0	0	0	0	0	0	0	0	0	0	0	0	0	0	0	0	0	0	0	0	0
0	0	0	0	0	-0.331756	0	0	0	0	0	0	0	0	0	0	0	0	0	0	0	0	0	0	0	0	0.0884211	0	0	0	0	0	0	0	0	0	0	0	0	0	0	0	0	0	0	0	0	0	0	0
0	0	0	0	0	-0.338915	0	0	0	0	0	0	0	0	0	0	0	0	0	0	0	0	0	0	0	0	0.115902	0	0	0	0	0	0	0	0	0	0	0	0	0	0	0	0	0	0	0	0	0	0	0
0	0	0	0	0	-0.349957	0	0	0	0	0	0	0	0	0	0	0	0	0	0	0	0	0	0	0	0	0.183014	0	0	0	0	0	0	0	0	0	0	0	0	0	0	0	0	0	0	0	0	0	0	0
0	0	0	0	0	-0.345731	0	0	0	0	0	0	0	0	0	0	0	0	0	0	0	0	0	0	0	0	0.14405	0	0	0	0	0	0	0	0	0	0	0	0	0	0	0	0	0	0	0	0	0	0	0
0	0	0	0	0	-0.33647	0	0	0	0	0	0	0	0	0	0	0	0	0	0	0	0	0	0	0	0	0.190236	0	0	0	0	0	0	0	0	0	0	0	0	0	0	0	0	0	0	0	0	0	0	0
0	0	0	0	0	-0.333515	0	0	0	0	0	0	0	0	0	0	0	0	0	0	0	0	0	0	0	0	0.165231	0	0	0	0	0	0	0	0	0	0	0	0	0	0	0	0	0	0	0	0	0	0	0
0	0	0	0	0	-0.339008	0	0	0	0	0	0	0	0	0	0	0	0	0	0	0	0	0	0	0	0	0.122174	0	0	0	0	0	0	0	0	0	0	0	0	0	0	0	0	0	0	0	0	0	0	0
0	0	0	0	0	-0.324505	0	0	0	0	0	0	0	0	0	0	0	0	0	0	0	0	0	0	0	0	0.133237	0	0	0	0	0	0	0	0	0	0	0	0	0	0	0	0	0	0	0	0	0	0	0
0	0	0	0	0	-0.326514	0	0	0	0	0	0	0	0	0	0	0	0	0	0	0	0	0	0	0	0	0.141856	0	0	0	0	0	0	0	0	0	0	0	0	0	0	0	0	0	0	0	0	0	0	0
0	0	0	0	0	-0.349977	0	0	0	0	0	0	0	0	0	0	0	0	0	0	0	0	0	0	0	0	0.187576	0	0	0	0	0	0	0	0	0	0	0	0	0	0	0	0	0	0	0	0	0	0	0
0	0	0	0	0	-0.382404	0	0	0	0	0	0	0	0	0	0	0	0	0	0	0	0	0	0	0	0	0	0	0	0	0	0	0	0	0	0	0	0	0	0	0	0	0	0	0	0	0	0	0	0
0	0	0	0	0	-0.367373	0	0	0	0	0	0	0	0	0	0	0	0	0	0	0	0	0	0	0	0	0	0	0	0	0	0	0	0	0	0	0	0	0	0	0	0	0	0	0	0	0	0	0	0
0	0	0	0	0	-0.351333	0	0	0	0	0	0	0	0	0	0	0	0	0	0	0	0	0	0	0	0	0	0	0	0	0	0	0	0	0	0	0	0	0	0	0	0	0	0	0	0	0	0	0	0
0	0	0	0	0	-0.366976	0	0	0	0	0	0	0	0	0	0	0	0	0	0	0	0	0	0	0	0	0	0	0	0	0	0	0	0	0	0	0	0	0	0	0	0	0	0	0	0	0	0	0	0
0	0	0	0	0	-0.366694	0	0	0	0	0	0	0	0	0	0	0	0	0	0	0	0	0	0	0	0	0	0	0	0	0	0	0	0	0	0	0	0	0	0	0	0	0	0	0	0	0	0	0	0
0	0	0	0	0	0	0	0	0	0	0	0	0	0	0	0	0	0	0	0	0	0	0	0	0	0	0	0	0	0	0	0	0	0	0	0	0	0	0	0	0	0	0	0	0	0	0	0	0	0
0	0	0	0	0	0	0	0	0	0	0	0	0	0	0	0	0	0	0	0	0	0	0	0	0	0	0	0	0	0	0	0	0	0	0	0	0	0	0	0	0	0	0	0	0	0	0	0	0	0
0	0	0	0	0	0	0	0	0	0	0	0	0	0	0	0	0	0	0	0	0	0	0	0	0	0	0	0	0	0	0	0	0	0	0	0	0	0	0	0	0	0	0	0	0	0	0	0	0	0
0	0	0	0	0	0	0	0	0	0	0	0	0	0	0	0	0	0	0	0	0	0	0	0	0	0	0	0	0	0	0	0	0	0	0	0	0	0	0	0	0	0	0	0	0	0	0	0	0	0
0	0	0	0	0	0	0	0	0	0	0	0	0	0	0	0	0	0	0	0	0	0	0	0	0	0	0	0	0	0	0	0	0	0	0	0	0	0	0	0	0	0	0	0	0	0	0	0	0	0
0	0	0	0	0	0	0	0	0	0	0	0	0	0	0	0	0	0	0	0	0	0	0	0	0	0	0	0	0	0	0	0	0	0	0	0	0	0	0	0	0	0	0	0	0	0	0	0	0	0
0	0	0	0	0	0	0	0	0	0	0	0	0	0	0	0	0	0	0	0	0	0	0	0	0	0	0	0	0	0	0	0	0	0	0	0	0	0	0	0	0	0	0	0	0	0	0	0	0	0
0	0	0	0	0	0	0	0	0	0	0	0	0	0	0	0	0	0	0	0	0	0	0	0	0	0	0	0	0	0	0	0	0	0	0	0	0	0	0	0	0	0	0	0	0	0	0	0	0	0
0	0	0	0	0	0	0	0	0	0	0	0	0	0	0	0	0	0	0	0	0	0	0	0	0	0	0	0	0	0	0	0	0	0	0	0	0	0	0	0	0	0	0	0	0	0	0	0	0	0
0	0	0	0	0	0	0	0	0	0	0	0	0	0	0	0	0	0	0	0	0	0	0	0	0	0	0	0	0	0	0	0	0	0	0	0	0	0	0	0	0	0	0	0	0	0	0	0	0	0
0	0	0	0	0	0	0	0	0	0	0	0	0	0	0	0	0	0	0	0	0	0	0	0	0	0	0	0	0	0	0	0	0	0	0	0	0	0	0	0	0	0	0	0	0	0	0	0	0	0
0	0	0	0	0	0	0	0	0	0	0	0	0	0	0	0	0	0	0	0	0	0	0	0	0	0	0	0	0	0	0	0	0	0	0	0	0	0	0	0	0	0	0	0	0	0	0	0	0	0
0	0	0	0	0	0	0	0	0	0	0	0	0	0	0	0	0	0	0	0	0	0	0	0	0	0	0	0	0	0	0	0	0	0	0	0	0	0	0	0	0	0	0	0	0	0	0	0	0	0
0	0	0	0	0	0	0	0	0	0	0	0	0	0	0	0	0	0	0	0	0	0	0	0	0	0	0	0	0	0	0	0	0	0	0	0	0	0	0	0	0	0	0	0	0	0	0	0	0	0
0	0	0	0	0	0	0	0	0	0	0	0	0	0	0	0	0	0	0	0	0	0	0	0	0	0	0	0	0	0	0	0	0	0	0	0	0	0	0	0	0	0	0	0	0	0	0	0	0	0
0	0	0	0	0	0	0	0	0	0	0	0	0	0	0	0	0	0	0	0	0	0	0	0	0	0	0	0	0	0	0	0	0	0	0	0	0	0	0	0	0	0	0	0	0	0	0	0	0	0
0	0	0	0	0	0	0	0	0	0	0	0	0	0	0	0	0	0	0	0	0	0	0	0	0	0	0	0	0	0	0	0	0	0	0	0	0	0	0	0	0	0	0	0	0	0	0	0	0	0
0	0	0	0	0	0	0	0	0	0	0	0	0	0	0	0	0	0	0	0	0	0	0	0	0	0	0	0	0	0	0	0	0	0	0	0	0	0	0	0	0	0	0	0	0	0	0	0	0	0
0	0	0	0	0	0	0	0	0	0	0	0	0	0	0	0	0	0	0	0	0	0	0	0	0	0	0	0	0	0	0	0	0	0	0	0	0	0	0	0	0	0	0	0	0	0	0	0	0	0
0	0	0	0	0	0	0	0	0	0	0	0	0	0	0	0	0	0	0	0	0	0	0	0	0	0	0	0	0	0	0	0	0	0	0	0	0	0	0	0	0	0	0	0	0	0	0	0	0	0
0	0	0	0	0	0	0	0	0	0	0	0	0	0	0	0	0	0	0	0	0	0	0	0	0	0	0	0	0	0	0	0	0	0	0	0	0	0	0	0	0	0	0	0	0	0	0	0	0	0
0	0	0	0	0	0	0	0	0	0	0	0	0	0	0	0	0	0	0	0	0	0	0	0	0	0	0	0	0	0	0	0	0	0	0	0	0	0	0	0	0	0	0	0	0	0	0	0	0	0
0	0	0	0	0	0	0	0	0	0	0	0	0	0	0	0	0	0	0	0	0	0	0	0	0	0	0	0	0	0	0	0	0	0	0	0	0	0	0	0	0	0	0	0	0	0	0	0	0	0
0	0	0	0	0	0	0	0	0	0	0	0	0	0	0	0	0	0	0	0	0	0	0	0	0	0	0	0	0	0	0	0	0	0	0	0	0	0	0	0	0	0	0	0	0	0	0	0	0	0
0	0	0	0	0	0	0	0	0	0	0	0	0	0	0	0	0	0	0	0	0	0	0	0	0	0	0	0	0	0	0	0	0	0	0	0	0	0	0	0	0	0	0	0	0	0	0	0	0	0
0	0	0	0	0	0	0	0	0	0	0	0	0	0	0	0	0	0	0	0	0	0	0	0	0	0	0	0	0	0	0	0	0	0	0	0	0	0	0	0	0	0	0	0	0	0	0	0	0	0
0	0	0	0	0	0	0	0	0	0	0	0	0	0	0	0	0	0	0	0	0	0	0	0	0	0	0	0	0	0	0	0	0	0	0	0	0	0	0	0	0	0	0	0	0	0	0	0	0	0
0	0	0	0	0	0	0	0	0	0	0	0	0	0	0	0	0	0	0	0	0	0	0	0	0	0	0	0	0	0	0	0	0	0	0	0	0	0	0	0	0	0	0	0	0	0	0	0	0	0
0	0	0	0	0	0	0	0	0	0	0	0	0	0	0	0	0	0	0	0	0	0	0	0	0	0	0	0	0	0	0	0	0	0	0	0	0	0	0	0	0	0	0	0	0	0	0	0	0	0
0	0	0	0	0	0	0	0	0	0	0	0	0	0	0	0	0	0	0	0	0	0	0	0	0	0	0	0	0	0	0	0	0	0	0	0	0	0	0	0	0	0	0	0	0	0	0	0	0	0
0	0	0	0	0	0	0	0	0	0	0	0	0	0	0	0	0	0	0	0	0	0	0	0	0	0	0	0	0	0	0	0	0	0	0	0	0	0	0	0	0	0	0	0	0	0	0	0	0	0
0	0	0	0	0	0	0	0	0	0	0	0	0	0	0	0	0	0	0	0	0	0	0	0	0	0	0	0	0	0	0	0	0	0	0	0	0	0	0	0	0	0	0	0	0	0	0	0	0	0
0	0	0	0	0	0	0	0	0	0	0	0	0	0	0	0	0	0	0	0	0	0	0	0	0	0	0	0	0	0	0	0	0	0	0	0	0	0	0	0	0	0	0	0	0	0	0	0	0	0
0	0	0	0	0	0	0	0	0	0	0	0	0	0	0	0	0	0	0	0	0	0	0	0	0	0	0	0	0	0	0	0	0	0	0	0	0	0	0	0	0	0	0	0	0	0	0	0	0	0
0	0	0	0	0	0	0	0	0	0	0	0	0	0	0	0	0	0	0	0	0	0	0	0	0	0	0	0	0	0	0	0	0	0	0	0	0	0	0	0	0	0	0	0	0	0	0	0	0	0
0	0	0	0	0	0	0	0	0	0	0	0	0	0	0	0	0	0	0	0	0	0	0	0	0	0	0	0	0	0	0	0	0	0	0	0	0	0	0	0	0	0	0	0	0	0	0	0	0	0
0	0	0	0	0	0	0	0	0	0	0	0	0	0	0	0	0	0	0	0	0	0	0	0	0	0	0	0	0	0	0	0	0	0	0	0	0	0	0	0	0	0	0	0	0	0	0	0	0	0
[truncated: 356 more columns]
