# Supplementary material for: Mapping the driving forces of chromosome structure and segregation in Escherichia coli
Source: Nucleic Acids Res. 2013 Jun 17;41(15):7370–7. doi: 10.1093/nar/gkt468 (PMC3753618; doi:10.1093/nar/gkt468)
Supplement: Supplementary Data [file supp_gkt468_nar-00959-h-2013-File006.zip › seg_paper_nar_supplemental_resub/Dataset 8.txt]

0	0	0	0	0	0	NaN	0	0	0	0	0	0	NaN	0	0	0	0	0	0	0	0	0	0	0	0	0	0	0	0	0	0	0	0	0	0	0	NaN	0	0	0	0	0	0	0	0	0	0	0	0
0.00125642	0.0258914	0.0112053	0.0104333	0	0.175807	NaN	-0.00877962	0.0214927	NaN	NaN	-0.00591514	0.0300536	NaN	0.0469025	-0.0371125	-0.0371302	0	0.00070984	-0.0262954	-0.0045819	0.00740316	-0.0251006	0.0281223	0.0704378	-0.0231022	-0.0446982	0.0667082	0	0.0652597	NaN	0.0543845	0.0249552	0.0103738	0.0258134	0	0	NaN	0.0289414	0	0.0486985	-0.0119388	0.0125431	0	-0.0562675	0.0161128	0.0365122	0	NaN	-0.067811
0.012492	0.0526601	0.000762723	0.0357422	0	-0.00723816	NaN	0.00107368	-0.00625762	NaN	NaN	0.0322379	0.0161012	NaN	0.0579259	-0.0634393	0.0255386	0	0.0216718	-0.0307661	-0.030736	-8.04911e-05	-0.0897356	0.0179033	-0.0748927	0.0024097	-0.162684	NaN	0	0.127649	0.0288428	0.0111397	0.0751409	-0.0220656	0.053024	0	0	NaN	NaN	0	NaN	0.0052754	0.040122	0	NaN	0.031121	0.0111913	0	0.0654401	-0.0182588
0.0431457	0.0684788	-0.00773359	0.0700879	0	0.010919	NaN	0.0223886	-0.0113067	NaN	0.0475933	0.0914318	0.056614	NaN	0.0762311	-0.0668747	0.109866	0	0.0156778	-0.0351256	0.0706131	-0.0247953	-0.117113	0.0115793	0.0422725	0.0746108	-0.151616	0.0882058	0	NaN	0.0145352	0.0452546	0.0826127	0.0278364	-0.0459464	0	0	NaN	NaN	0	0.0281914	0.0196944	0.00810076	0	-0.00821839	NaN	0.029364	0	0.103111	1.09558e-05
0.080914	0.0344608	0.00896884	0.0911418	0	0.0460675	NaN	-0.012346	-0.0210804	NaN	0.0632928	0.131542	0.0158286	NaN	0.0312495	-0.0213154	0.131477	0	0.0327137	-0.0106315	0.0425335	-0.0484944	-0.057772	-0.0201148	0.0219343	0.0571961	-0.0531992	0.1117	0	NaN	-0.0151868	0.0658535	0.0717933	0.0846996	0.0129925	0	0	NaN	NaN	0	0.0626234	0.0125282	-0.021439	0	0.0428054	0.0464899	0.0152558	0	0.0903089	0.0663829
0.0696096	0.0442493	0.159802	0.0828065	0	0.108035	NaN	-0.0187613	0.0278846	0.133669	0.0425035	0.143233	0.00403038	NaN	0.0617169	0.0160221	0.150376	0	0.0613378	-0.00877349	0.063757	-0.0666675	NaN	0.0504222	-0.0556066	0.0354117	-0.0735375	0.0343867	0	0.0654791	0.00887472	0.053164	0.062841	0.0451977	-0.0320277	0	0	NaN	0.0963066	0	0.0945313	-0.00218166	0.0512321	0	0.0580077	NaN	0.0284614	0	0.138892	0.0769202
0.0877026	0.110635	0.106606	0.085417	0	-0.00646506	NaN	-0.0571798	0.0440115	0.126466	0.103436	0.104806	0.0336184	NaN	0.107465	-0.0571433	0.157312	0	0.00340175	-0.00707078	0.0718076	-0.0756216	0.0956296	0.0216014	-0.0312853	-0.0042732	-0.0838385	0.0105307	0	0.0809245	0.0133008	0.0628687	0.0899526	0.096114	-0.00868218	0	0	NaN	0.0662788	0	0.122147	0.0283362	0.0231543	0	0.0425996	0.040843	0.0825471	0	0.128655	0.066918
0.0820714	0.116942	0.153087	0.0740862	0	0.134677	NaN	-0.03758	0.060289	0.133476	0.127276	0.137873	NaN	NaN	0.0986269	-0.0342445	0.177187	0	0.0716993	-0.00277155	0.0697696	-0.0753536	0.0802308	NaN	-0.107854	0.0222421	-0.0697581	0.0500702	0	0.0578437	-0.00393172	0.0552308	0.0650259	0.0998721	0.0745624	0	0	NaN	0.0672137	0	0.151051	-0.0233766	0.0511645	0	0.0253104	0.0414408	0.0243039	0	0.102368	0.0819804
0.126769	0.110626	0.170779	0.0749334	0	0.0454309	NaN	-0.0589077	0.051257	0.148783	0.145115	0.130535	0.0263913	NaN	0.109233	-0.0578552	0.136014	0	NaN	0.0156733	-0.0394838	-0.0303724	0.0267594	0.171061	-0.046779	0.0994653	-0.0597217	0.0600476	0	0.0687069	-0.00376582	0.0531693	0.0877241	0.025721	0.0834039	0	0	NaN	0.0591226	0	0.181713	0.0120237	0.0872691	0	NaN	0.0431336	0.0463463	0	0.0919833	0.11618
0.121996	0.111623	0.151176	0.0609851	0	0.128725	NaN	NaN	0.0403686	NaN	0.135092	0.212096	-0.0428869	NaN	0.0823084	-0.000259388	0.147985	0	0.0862659	0.001447	0.14494	-0.0388954	0.0431402	0.188685	-0.154755	0.0989586	-0.0804363	0.0969152	0	0.111873	0.0112575	0.0494495	0.119615	-0.00099525	0.0570464	0	0	NaN	0.103275	0	NaN	0.0204633	0.0194111	0	0.0555423	0.0439614	0.0378313	0	0.0718306	0.10495
0.10945	0.10751	0.103431	0.0394779	0	0.019609	NaN	-0.0747645	0.0788481	0.150204	0.136596	0.214347	-0.00424823	NaN	0.0695157	-0.0784642	0.131266	0	0.0815585	-0.0145072	0.103574	-0.0322277	-0.024134	0.165278	-0.127171	0.113884	-0.0858976	0.068174	0	0.0499065	-0.0032749	0.0297076	0.106132	-0.0233283	0.0317597	0	0	NaN	0.0294338	0	NaN	0.00803748	0.0164071	0	0.0309195	0.0512629	-0.027156	0	0.117918	0.114007
0.107982	0.114941	0.165787	NaN	0	0.144784	NaN	-0.0935562	0.087932	0.168623	0.139992	0.16663	0.0107298	NaN	0.131691	-0.0203169	0.162093	0	0.0666445	-0.0597826	0.0985958	-0.0471769	-0.0205352	0.140908	-0.151179	0.0955276	-0.0225285	0.0758174	0	0.0377035	-0.0127831	0.0517321	0.0862973	0.00728141	0.0498526	0	0	NaN	0.0543468	0	0.218352	-0.0254952	0.0680806	0	0.0502081	0.0555227	0.0229048	0	0.149409	0.145721
0.0780627	0.137398	0.172921	0.0719809	0	0.0960795	NaN	-0.0627804	0.0829357	0.13988	0.127302	0.148364	0.0386677	NaN	0.14459	-0.106592	0.171706	0	0.0854235	-0.0724002	0.100392	-0.0393705	-0.0274154	0.140012	-0.194293	0.0567764	-0.0326117	0.0777956	0	0.0313813	-0.00860954	0.0690478	0.101295	0.0641117	-0.0155911	0	0	NaN	0.0225349	0	0.247428	-0.0410584	0.0724039	0	0.0830818	0.0946121	0.0388354	0	0.18425	0.151528
0.104146	0.10797	0.200453	0.0949652	0	-0.0148707	NaN	-0.0252033	0.0982445	0.118852	0.104773	0.0924861	0.0374568	NaN	NaN	-0.108494	0.10913	0	0.109962	-0.0440143	0.0562281	-0.0288104	3.92004e-05	0.225569	-0.29996	0.119407	-0.0253987	0.0734483	0	0.0927906	-0.0395823	0.111252	0.0921369	0.0190075	-0.0138117	0	0	NaN	0.0615675	0	0.225151	-0.0118567	0.063169	0	0.126028	0.0634584	0.0259426	0	0.169888	0.15463
0.0454757	0.122565	0.145232	0.0936228	0	0.034016	NaN	-0.0521264	0.0684883	0.155486	0.0996133	0.0786739	0.0224329	NaN	0.126671	-0.0267813	0.117859	0	0.160111	-0.0690659	0.0834524	-0.0218287	-0.00251345	0.219035	NaN	0.134971	-0.0224232	0.111273	0	0.0521591	NaN	0.068303	0.0560681	0.0513692	0.0266504	0	0	NaN	0.00560447	0	0.260216	NaN	-0.00991542	0	0.0982369	0.0465402	0.0384912	0	0.14242	0.126576
NaN	0.0795618	0.130254	0.079992	0	0.05039	NaN	-0.0622586	0.0983697	0.152559	0.0639292	NaN	0.0102944	NaN	0.065036	-0.0811477	0.151233	0	0.193596	-0.053311	0.082894	-0.00513955	-0.0404237	0.218041	-0.139746	0.120264	0.029696	0.0952539	0	0.049434	0.0285063	0.103385	0.0783482	0.00188536	0.000240838	0	0	NaN	-0.031229	0	0.247092	0.0403358	0.0496811	0	0.137061	0.0334775	0.0415933	0	0.147753	0.121376
0.0723565	0.0843191	0.174582	0.0944566	0	0.0391121	NaN	-0.0481548	0.0768825	0.183957	0.0771383	-0.0435311	0.0348649	NaN	0.0303926	-0.0387126	0.179825	0	0.145453	-0.0365695	0.03716	0.0205274	0.0019346	0.191453	-0.0102956	0.0801451	0.00839394	0.125444	0	0.0523295	0.0595483	0.0824726	0.0946109	0.0520122	-0.0268727	0	0	NaN	-0.134551	0	0.21064	0.0138933	0.0432704	0	NaN	0.02661	0.0754433	0	NaN	0.140638
0.059593	0.128646	0.153351	0.109118	0	0.111943	NaN	-0.125955	0.0668416	0.161474	0.0813442	-0.0433546	0.0484386	NaN	0.0143488	-0.0141388	0.185386	0	0.178707	-0.0184519	NaN	0.0254469	0.0060764	0.178025	-0.131212	0.0749192	-0.0150737	0.127769	0	0.0750929	0.082989	0.0546005	0.118521	0.0551224	-0.0299594	0	0	NaN	NaN	0	0.182575	0.0531005	0.105776	0	0.175234	0.0533472	0.0818268	0	0.172398	0.172805
0.0671714	0.112995	0.189567	0.0896696	0	0.0817154	NaN	-0.0912517	0.0636262	0.154243	0.123799	-0.0546985	0.0660073	NaN	0.0592688	0.0172134	0.208324	0	0.184372	0.0549158	0.134171	0.0135372	0.028733	0.163492	0.00541885	0.0266253	-0.013337	0.149473	0	0.0745328	0.0701959	0.0242533	0.124169	0.0134785	-0.0774745	0	0	NaN	-0.031506	0	0.194574	0.057519	0.0761442	0	NaN	0.0523498	0.0525367	0	0.203969	0.183099
0.096741	0.116605	0.132583	0.107426	0	0.0717787	NaN	-0.0211278	0.0977955	0.15156	0.112602	-0.0308874	0.0530665	NaN	0.0562608	-0.0359575	0.182086	0	0.215824	0.0653409	0.0968064	-0.0245669	0.0313206	0.202032	-0.0424499	0.00703071	-0.0463048	0.161875	0	0.0903734	0.0787356	0.0719456	0.0999693	0.0271478	-0.0341813	0	0	NaN	NaN	0	0.205836	0.0357037	0.0910757	0	0.115292	0.0228674	0.0209002	0	0.221698	0.175447
0.12884	0.114635	0.147105	0.0973094	0	0.0792682	NaN	-0.0133239	0.117925	0.139312	0.109257	-0.0506302	0.0321536	NaN	0.0626877	NaN	0.152923	0	0.175108	0.0290575	0.153458	0.0999405	0.0114194	0.24077	-0.141112	-0.0185002	-0.00218455	0.11148	0	0.0830102	0.0694166	0.0869944	0.0662295	0.0134825	-0.0421827	0	0	NaN	0.0901889	0	0.193608	0.0708758	0.0870352	0	0.115517	0.0267133	-0.000257991	0	0.16678	0.261488
0.0785797	0.0913498	0.164419	0.0893112	0	0.00251418	NaN	0.0187729	0.0902845	0.138899	0.129333	-0.0221478	NaN	NaN	0.0908725	0.102007	0.17379	0	0.191978	0.0536049	0.159278	-0.00446407	0.0375833	0.22235	-0.0548075	-0.0143203	0.00795244	0.0748574	0	0.04283	-0.0249832	0.108359	0.101607	0.0226322	0.0344482	0	0	NaN	0.079123	0	0.228359	0.0327597	0.117379	0	NaN	0.0804775	0.0708124	0	NaN	0.2609
0.120676	0.110221	0.159532	0.107369	0	0.0988508	NaN	0.0341569	0.101284	0.150541	0.109299	-0.00615273	-0.0337667	NaN	0.0995172	0.132368	0.169868	0	0.172826	0.047797	NaN	0.0102271	0.0192536	0.261526	-0.143682	0.0223162	0.00157376	0.119514	0	0.0490345	-0.0685038	0.0774187	0.0995315	-0.0140247	0.0491156	0	0	NaN	0.084643	0	0.219569	0.0824941	0.09822	0	NaN	0.0488215	NaN	0	0.195217	0.260969
0.125002	0.10592	0.174342	0.11232	0	0.00551243	NaN	0.0151304	0.071951	0.147483	0.117714	0.0210315	-0.0191447	NaN	0.0962668	0.136838	0.142876	0	0.192083	0.0321832	0.120103	0.0241089	-0.00478569	0.23847	-0.059536	0.0428916	0.0293158	0.113543	0	0.0519706	NaN	0.117048	0.104688	0.0203595	-0.0212165	0	0	NaN	0.0760079	0	0.254556	0.0941306	0.114326	0	0.17716	NaN	0.0366544	0	0.184438	0.233874
0.141286	0.101356	0.1859	0.136527	0	0.0185851	NaN	0.101584	0.102074	0.150079	0.111187	0.00377765	-0.050346	NaN	0.0385921	0.108703	0.194372	0	0.185989	0.0132822	0.153192	-0.0183401	0.000994351	0.216464	-0.0665172	0.0787655	-0.0433031	0.144249	0	0.0715393	-0.124275	0.141049	NaN	0.0140406	0.0240777	0	0	NaN	0.0756639	0	0.21365	0.0767507	0.0962629	0	0.138373	0.046985	0.00181731	0	0.237351	0.210201
0.136404	0.12151	0.153294	0.173948	0	0.0223381	NaN	0.077944	0	0.151567	0.123959	NaN	-0.0711944	NaN	0.0989516	0.17327	0.190054	0	0.190933	0.036517	NaN	-0.0211793	0.0450809	0.171328	-0.0742429	0.0680069	-0.0607308	0.123496	0	0.099034	-0.0773283	0.109106	0.127243	0.01756	-0.0553868	0	0	NaN	0.103663	0	0.156946	0.100827	0.062648	0	0.197873	0.0720891	0.011005	0	0.224775	0.180318
0.143344	0.0579732	0.208437	0.154298	0	0.0644372	NaN	0.0757257	0	0.166673	0.133636	-0.0115897	NaN	NaN	0.126051	0.113917	0.260842	0	0.225547	0.0608267	NaN	-0.0519838	0.0226314	0.129545	-0.0397266	0.0920423	-0.0447973	0.173284	0	0.067548	NaN	0.124753	0.0925262	0.00833479	-0.0368821	0	0	NaN	NaN	0	0.168614	0.0680962	0.0950948	0	0.179211	0.0205686	0.0448673	0	0.235172	0.104708
0.153752	0.0676588	0.237163	0.144827	0	-0.00418705	NaN	0.0635851	0	0.160314	0.123786	-0.0246624	0.0348635	NaN	0.0902609	0.143502	0.240995	0	NaN	0.0540748	0.0916472	-0.0310551	NaN	0.134729	-0.0397914	0.113104	-0.0604758	0.132747	0	0.0756728	0.0401975	0.137415	0.0662537	0.0282046	-0.0703564	0	0	NaN	0.068629	0	NaN	0.0915805	0.132472	0	0.191258	0.0315889	0.0757376	0	0.223594	0.0443409
0.154808	0.0987942	0.25445	0.139665	0	0.0377436	NaN	0.101471	0	0.163396	0.105401	-0.0522898	0.0677026	NaN	0.163408	0.103928	0.176424	0	0.190383	0.0875581	0.0953501	-0.0245261	0.0099881	0.147193	-0.0558904	0.091827	-0.116281	0.169318	0	0.101824	0.054504	0.103195	0.0843089	0.0286709	-0.076783	0	0	NaN	0.0581351	0	0.203256	0.0762454	NaN	0	NaN	0.0410529	0.0637103	0	0.209733	0.0839451
0.147536	0.120059	0.221523	0.147985	0	-0.0376874	NaN	0.0747047	0	0.196182	0.126717	-0.0603624	0.0555613	NaN	0.187738	0.159543	0.195195	0	0.183537	0.119028	0.145499	-0.000768797	0.065559	0.160422	-0.0306419	0.11721	-0.0549639	0.192751	0	0.112143	0.042256	0.165671	0.110497	0.00691731	-0.0887422	0	0	NaN	0.0997917	0	0.227715	0.0808047	0.0742582	0	0.244699	0.0264254	0.0489892	0	0.161605	0.18297
0.133767	0.0649642	0.296792	0.172467	0	0.0274512	NaN	0.0774767	0	0.170563	0.119606	-0.0519497	0.0351234	NaN	0.159469	0.173423	0.216183	0	0.140463	0.144328	0.0999753	-0.00368654	0.0456637	0.222509	-0.0329997	0.108989	-0.0308874	0.136678	0	0.112435	NaN	0.138037	0.128435	0.0174509	-0.0894143	0	0	NaN	0.126478	0	0.20843	0.0502092	0.0826821	0	0.209035	0.0180854	0.019115	0	0.185676	0.188988
0.140486	0.0249318	0.326126	0.179673	0	0.0317196	NaN	0.115146	0	0.161328	0.118706	-0.0682593	0.0788343	NaN	0.146774	0.0943581	0.201085	0	0.175856	0.125561	0.0902991	0.00919178	0.0611764	0.217201	-0.0440597	0.105087	-0.0395606	0.152555	0	0.10956	0.15427	0.131299	0.127373	0.0230203	-0.0587032	0	0	NaN	0.109756	0	0.202782	0.0862533	0.0357173	0	0.223539	0.0679645	0.0256981	0	0.206139	0.234824
0.158189	0.0366735	0.335064	0.181052	0	0.0255319	NaN	0.0971444	0	0.172244	0.170344	-0.042572	0.0583683	NaN	0.177084	0.104	NaN	0	NaN	0.111362	0.11524	0.00456518	0.081932	0.183177	-0.0420992	0.129435	-0.0734771	0.163159	0	0.117	0.17568	NaN	0.123771	0.0239659	-0.0709865	0	0	NaN	NaN	0	0.201739	0.10049	NaN	0	NaN	0.0408364	0.0668391	0	0.215061	0.192067
0.152327	0.00771959	0.384841	0.189536	0	0.042374	NaN	0.0433914	0	0.208235	NaN	-0.0247291	0.0716594	NaN	0.213666	0.12924	0.20564	0	0.143227	0.0698876	0.115294	-0.0121181	0.0608461	0.170608	-0.0847246	0.0844529	-0.0510074	0.143325	0	0.132558	NaN	0.0850366	0.150004	0.0259722	-0.0340958	0	0	NaN	NaN	0	0.205734	0.0903589	0.0992779	0	0.22534	0.0650199	0.0773606	0	NaN	0.240562
0.160251	0.00771959	0.342548	0	0	0.0745495	NaN	0.0806647	0	0.176031	NaN	0.00117713	0.0711403	NaN	0.1908	0.143338	0.173373	0	0.150401	0.0827777	NaN	-0.0551224	0.0541493	0.204246	-0.0357192	0.0615127	-0.0895952	0.190658	0	0.168638	0.143789	0.0983424	0.14844	0.0316321	-0.048597	0	0	NaN	NaN	0	0.19177	0.128609	0.0641384	0	0.216075	0.0613957	0.0663891	0	0.218148	0.178689
0.118559	0.0272471	0.320076	0	0	0.0750468	NaN	0.0810075	0	0.172992	0.129963	0.00710531	0.0991489	NaN	0.133236	0.132383	0.200987	0	0.121675	0.0814959	0.171553	-0.12851	0.0691417	0.219262	-0.0240397	NaN	-0.0816935	0.162673	0	0.111771	NaN	0.0556683	0.182967	0.0373097	-0.0431417	0	0	NaN	NaN	0	0.180795	0.139577	NaN	0	NaN	0.066474	0.0631508	0	0.201976	0.268707
0.12383	0.0207899	0.34687	0	0	0.0746493	NaN	0.0710441	0	0.223176	0.119499	0.0460246	0.0703554	NaN	0.158127	0.0441449	0.208987	0	0.0846179	0.0835087	0.177669	-0.021765	0.0524046	0.228496	0.0173662	0.063461	-0.076837	0.147422	0	0.174369	0.12259	NaN	0.195363	0.0372578	-0.0262227	0	0	NaN	0.196664	0	0.179444	0.139082	NaN	0	NaN	0.075232	0.0981434	0	0.189638	0.204181
0.129062	0.0499632	0.361509	0	0	0.0759655	NaN	0.0378086	0	0.191097	0.138792	0.0488778	0.0889501	NaN	0.143504	NaN	0.223411	0	0.0604682	0.0958657	NaN	-0.0631971	0.076287	0.240675	0.00407139	0.0633887	-0.0564219	0.166259	0	0.171828	0.087613	0.0707591	0.181661	0.0651153	-0.0629788	0	0	NaN	NaN	0	0.185579	0.155618	-0.00653096	0	0.249932	0.0625998	0.077392	0	0.231976	0.22618
0.139503	0.0695826	0.434526	0	0	0.0783606	NaN	0.0891096	0	0.182768	0.156133	0.0517193	0.116765	NaN	0.139483	0.137737	0.200712	0	0.100063	0.0731068	NaN	0.0369913	0.0378802	0.231399	-0.0223435	0.0766353	-0.066454	0.152169	0	NaN	0.0396945	0.0672583	0.169232	0.0665584	NaN	0	0	NaN	0.26524	0	0.200526	0.154115	0.152876	0	NaN	0.0444804	0.0539477	0	0.193066	0.22239
0.135314	0.0816979	0.378316	0	0	0.0973673	NaN	0.025215	0	0.201638	0.145007	0.0387593	NaN	NaN	0.180704	0.175453	0.213289	0	0.0872086	0.0761712	NaN	0.0194027	0.0485524	0.20826	-0.00536827	0.0993515	-0.0743545	0.171457	0	0.193778	NaN	0.0576356	0.197098	0.109828	-0.0424151	0	0	NaN	NaN	0	0.230459	0.144336	0.111221	0	0.212208	0.078939	0.0588779	0	NaN	0.236332
0.13101	0.0512816	0.366646	0	0	0.105811	NaN	-0.0241853	0	0.146768	0.139354	0.0409679	0.0514383	NaN	0.161215	0.2008	0.242547	0	0.0728182	0.100164	0.186676	-0.0007401	0.0533487	0.176597	-0.00619252	0.0990088	-0.105254	0.0955303	0	0.167761	0.0632427	0.0818078	0.194434	0.0987251	-0.0328394	0	0	NaN	0.24978	0	0.236089	0.160658	0.122856	0	0.180429	0.0377813	0.0459034	0	0.218335	0.188319
0.10298	0.120923	0.365245	0	0	0.106086	NaN	-0.0504263	0	0.163569	0.135226	0.0935509	0.0680615	NaN	0.143934	0.145741	0.29044	0	0.116848	0.0912439	NaN	0.021889	0.0315207	0.196637	-0.0590524	0.0889865	-0.142052	0.105972	0	0.153251	0.103157	0.098452	0.166635	0.123102	-0.0749202	0	0	NaN	NaN	0	0.229131	0.177047	0.104699	0	0.186838	NaN	0.0505337	0	0.165711	0.234512
0.117965	0.141548	0.360952	0	0	0.125869	NaN	-0.0580454	0	0.14782	0.143213	0.0620281	0.0566006	NaN	0.157295	0.0910948	0.271487	0	0.109708	0.109282	NaN	0.0183049	0.0327787	0.19405	-0.0592105	0.0578163	-0.101869	0.134209	0	0.144866	0.127967	0.0724961	0.191619	0.181747	-0.0583389	0	0	NaN	NaN	0	0.206626	0.149011	0.115583	0	0.156998	0.0593948	-0.0123498	0	0.171856	0.208854
0.141263	0.0962972	0.369816	0	0	0.148534	NaN	-0.0522298	0	0.145843	0.14106	0.0987134	0.093993	NaN	0.166072	0.127468	0.193809	0	0.125578	0.119995	0.19543	0.0160153	0.0547016	0.210909	-0.0423914	0.0666692	-0.0935862	0.157596	0	0.124858	0.126673	0.0429551	0.185874	0.12216	-0.0304757	0	0	NaN	NaN	0	0.228706	0.142615	0.129399	0	NaN	0.083805	0.00535301	0	0.176413	0.26611
0.137698	0.0627955	0.379498	0	0	0.127402	NaN	-0.0472059	0	0.195913	0.139105	0.0845379	0.0940643	NaN	0.147248	0.130534	0.222848	0	0.116563	0.148247	0.205794	0.0107522	0.0880588	0.188905	-0.032713	0.0715987	-0.118917	0.18136	0	0.086106	NaN	0.0992003	0.178296	0.0981169	-0.0425666	0	0	NaN	0.214576	0	0	0.178777	0.09814	0	0.139781	0.0765125	-0.0139416	0	0.194931	0.250815
0.117718	0.0878031	0.355596	0	0	0.13326	NaN	-0.0331927	0	0.137739	0.13752	0.0841738	0.0944771	NaN	0.14687	0.141094	0.230425	0	0.0962703	0.19845	NaN	-0.0747191	0.0969563	0.203752	0.00158199	0.0586215	-0.106763	0.117815	0	0.143192	0.150119	0.126955	0.190584	0.108904	-0.00628405	0	0	0	0.215059	0	0	0.180861	0.102574	0	0.196933	0.11782	0.0265929	0	0.209235	0.203334
0.121177	0.0746665	0.332213	0	0	0.138365	NaN	-0.026885	0	0.129466	NaN	0.0814833	0.0882123	NaN	0.153499	0.0686175	0.248527	0	0.0895586	0.22373	0.182818	-0.0251746	0.0586858	0.190515	-0.00595974	0.0384074	-0.13664	0.152974	0	0.127259	0.137797	0.106589	0.172408	0.100343	-0.0047202	0	0	0	NaN	0	0	0.15824	0.115748	0	0.165255	0.0806271	0.0589323	0	0.181078	0.249084
0.100077	0.0806234	0.33427	0	0	0.139145	NaN	-0.0356303	0	0.112275	0.177901	0.0677054	0.100603	NaN	0.140741	0.106916	0.255058	0	0.101175	0.186039	0.205502	-0.0048815	0.065304	0.213024	0.0365086	0.0480121	-0.150989	0.142524	0	0.168757	0.169694	0.109586	0.212935	0.140205	-0.0738058	0	0	0	NaN	0	0	0.128852	0.0971297	0	0.159426	0.128657	0.0377727	0	0.18471	0.290397
0.111025	0.131435	0.301802	0	0	0.128916	NaN	-0.0277525	0	0.126422	NaN	0.10169	0.104424	NaN	0.147575	0.110567	0.222762	0	0.11432	0.134442	0.235298	-0.0285837	0.0269923	0.197952	0.0371572	0.0922157	-0.138515	0.113899	0	NaN	NaN	0.098681	0.218556	0.129679	-0.0602105	0	0	0	NaN	0	0	0.141008	0.0902561	0	0.178596	0.116855	0.0652734	0	0.175937	0.267989
0.111068	0.0975183	0.267178	0	0	0.111707	NaN	-0.0498125	0	0.149858	0.128815	0.111348	0.078507	NaN	0.132119	0.167387	0.200233	0	0.102408	0.100952	NaN	-0.0229145	0.0725779	0.257311	0.0707522	0.0693482	-0.126212	0.144848	0	0.183514	NaN	0.0717833	0.206178	0.121599	-0.0614039	0	0	0	0.277935	0	0	0.150117	NaN	0	NaN	0.11791	0.0624412	0	NaN	0.306896
0.11023	0.0754914	0.255543	0	0	0.156857	NaN	0.0137607	0	0.179216	0.103879	0.0746414	0.105177	NaN	0.175036	0.172491	0.216475	0	0.084309	0.129784	NaN	-0.0188793	0.0846001	0	0.0216957	0.0478496	-0.0788297	0.133808	0	0.20522	NaN	0.0644239	0.178528	0.107664	-0.0536454	0	0	0	NaN	0	0	NaN	0.07354	0	NaN	0.106861	0.000341483	0	NaN	0.284858
0.104157	0.0576761	0.232259	0	0	0.155813	NaN	0.0409147	0	0.180339	0.127491	0.0617438	0.0801658	NaN	0.155563	NaN	0.242087	0	0.097495	0.134126	0.160995	-0.0104673	0.073733	0	0.0324934	-0.0119986	-0.0827864	0.168511	0	0.155041	0.106664	0.0544393	0.174071	0.107096	NaN	0	0	0	0.21553	0	0	NaN	0.11093	0	0.197776	0.143145	NaN	0	NaN	0.189327
0.12704	0.081066	0.281226	0	0	0.12146	NaN	0.0592815	0	0.170473	0.153962	0.099711	0.10812	NaN	0.170495	0.0682157	0.250762	0	0.0914519	NaN	NaN	-0.00188424	0.0772713	0	0.0281801	0.0503403	-0.0184984	0.184916	0	NaN	NaN	0.0297927	0.156404	0.0988595	NaN	0	0	0	NaN	0	0	0.149416	0.131255	0	0.189977	0.0968846	0.0294176	0	0.113148	0.197452
0.107333	0.0784542	0.235175	0	0	0.130924	NaN	0.0680005	0	0.172353	0.157679	0.109868	0.0943523	NaN	0.197436	0.0842477	0.214094	0	0	0.217226	0.187351	-0.00211009	0.104474	0	0.00772947	0.0800951	-0.0209333	0.154048	0	0.210181	0.0892516	0.0180473	0.187527	0.0966456	0.0517693	0	0	0	NaN	0	0	0.141417	NaN	0	0.216026	0.0975117	0.0588282	0	NaN	0.179166
0.112516	0.0867848	NaN	0	0	0.128464	NaN	0.0461843	0	0.175291	0.190562	0.089407	0	NaN	0.228088	0.0822937	0.214557	0	0	0.168314	NaN	-0.00660241	0.0687708	0	0.0453587	0.087056	-0.101009	0.209727	0	0.177367	0.114946	NaN	0.167189	0.10032	0.065684	0	0	0	0.0908424	0	0	0.140953	NaN	0	NaN	0.0916977	0.0638279	0	NaN	0.21387
0.102123	0.0997009	0.202333	0	0	0.112161	NaN	0.0223943	0	0.195486	0.195035	0.134191	0	NaN	0.201484	0.049247	0.211893	0	0	0.119576	0.217196	-0.00558114	0.0716959	0	0.0831756	0.0921999	-0.0809435	0.146024	0	0.186731	0.13554	0.053089	0.195308	0.118244	0.0987117	0	0	0	0.178672	0	0	0.145374	0.173259	0	NaN	0.0940055	0.0534188	0	NaN	0.214266
0.13746	0.0930485	0.226504	0	0	0.127255	NaN	-0.0024745	0	0.195706	0.131313	0.125869	0	NaN	0.207324	0.056213	0.211726	0	0	0.0991862	NaN	0.00146072	0.101207	0	0.0537972	0.0361043	-0.114824	0.145409	0	0.180895	0	0.085721	0.197724	NaN	0.070609	0	0	0	0.20481	0	0	0.167433	0.165563	0	NaN	0.111358	0.0895848	0	0.0936431	0.246594
0.139149	0.0577956	0.243619	0	0	0.159512	0	0.035223	0	0.195194	0.13324	0.132232	0	NaN	0.173616	0.0756669	0.201765	0	0	0.0815417	0.221903	-0.0168405	0.0705835	0	0.0121617	0.0483636	-0.0742754	NaN	0	0.16658	0	NaN	0.227855	0.166719	0.0701523	0	0	0	0.263436	0	0	0.176941	0.163681	0	0.200552	0.11118	0.118796	0	NaN	0.276176
0.147879	0.117628	0.208089	0	0	0.152739	0	0.0146108	0	0.189733	0.0983163	0.128858	0	NaN	0.185738	0.101262	0.181819	0	0	0.0901115	0.207948	0.104785	0.0668427	0	0.00377762	NaN	-0.0127069	0.173658	0	0.209682	0	0.0952221	0.201709	0.144658	0.0546081	0	0	0	NaN	0	0	0.144686	0.21186	0	NaN	0.11052	0.090215	0	NaN	0.312332
0.153402	0.127233	0.203637	0	0	0.165431	0	0.0248047	0	0.198306	0.157732	0.14519	0	NaN	0	0.113464	0.17542	0	0	0.0626864	0.179417	0.0419666	0.0756159	0	0.0447605	0.0973804	0.0932521	0.162479	0	0.197904	0	0.10919	0.200087	0.134929	0.0462961	0	0	0	NaN	0	0	0.147844	NaN	0	NaN	0.1242	0.119166	0	-0.0796477	0.301724
0.167172	0.163014	0.215411	0	0	0.186399	0	0.0301209	0	0.183073	0.152445	0.10039	0	NaN	0	0.141458	0.203427	0	0	0.0302908	0.216953	0.0665595	0.0651284	0	0.0521395	0.107966	0.126431	0	0	0.21226	0	0.103816	0.222998	0.127185	0.00374269	0	0	0	0.111622	0	0	0.151287	NaN	0	NaN	0.128893	0.130598	0	NaN	0.264176
0.171804	0.132231	0.287679	0	0	0.182919	0	0.04873	0	0.197926	0	0.107234	0	NaN	0	0.0943421	0.198498	0	0	0.0097244	NaN	0.0540988	0.0512604	0	0.102188	0.0705907	0.0927542	0	0	0.223347	0	0.0797639	0.215136	0.0965808	0.0184966	0	0	0	0.131052	0	0	0.165049	0.185471	0	0.178945	0.110786	0.128074	0	NaN	0.228129
0.181257	0.118811	0.291648	0	0	0.179296	0	0.0170195	0	0.177728	0	0.107234	0	NaN	0	0.141538	0.206358	0	0	-0.0593997	NaN	0.0611738	0.0726159	0	0.0614566	0.0754221	0.0514503	0	0	0.211854	0	0.0754296	0.215238	0.104174	0.047572	0	0	0	0.0940005	0	0	0.185109	0.188706	0	NaN	0.154838	0.147192	0	NaN	0.17865
0.165456	0.0998897	0.329073	0	0	0.188315	0	0.0513499	0	0.156093	0	0.106749	0	NaN	0	0.169664	0.177905	0	0	NaN	0.240598	0.0729085	0.0624275	0	0.113143	0.0744369	0.0472363	0	0	NaN	0	0.0898813	0.187212	0.0907942	0.0396717	0	0	0	0.105841	0	0	NaN	0.177495	0	0.249449	0.19012	NaN	0	0.174441	0.21545
0.153841	0.145568	0.282458	0	0	0.198185	0	0.0243796	0	0.188512	0	0.103743	0	NaN	0	0.135945	0.156907	0	0	0.0777742	NaN	0	NaN	0	NaN	0.0877286	0.0221119	0	0	0.225563	0	0	0.200837	0.136895	0.052097	0	0	0	0.0968014	0	0	0.176307	0	0	NaN	NaN	0.167126	0	0	0.219557
0.151785	0.129253	0.289454	0	0	0.192548	0	0.0330734	0	0.151495	0	0.0790225	0	NaN	0	0.198592	0.181928	0	0	0.133879	0.225537	0	0.116104	0	0.0740591	0.110687	-0.0731215	0	0	0.201346	0	0	0.178137	0.14067	NaN	0	0	0	0.124576	0	0	0.175612	0	0	0.224325	0.136622	0.231879	0	0	0.256908
0.163333	NaN	0.216429	0	0	0.194959	0	0.0363993	0	0.130772	0	0.101548	0	NaN	0	0.19238	0.189244	0	0	0.102206	NaN	0	0.12558	0	0.0697114	0.0876383	-0.0461539	0	0	NaN	0	0	NaN	0.154944	NaN	0	0	0	0.074856	0	0	0.185469	0	0	0.200575	NaN	0.251052	0	0	0.272719
0.149924	0.168046	0.248931	0	0	0.155201	0	0.022112	0	0.0969717	0	0.110724	0	NaN	0	NaN	0.195041	0	0	0.12491	NaN	0	0.128299	0	0	0.134107	-0.0845279	0	0	0.232471	0	0	0.239225	0.129749	0.0455382	0	0	0	0.113228	0	0	0.179237	0	0	NaN	0.12647	NaN	0	0	NaN
0.170142	0.160877	0.251836	0	0	0.153322	0	0.0339093	0	0.123041	0	0.148274	0	NaN	0	0.210059	0	0	0	0.118405	0.16166	0	0.0756658	0	0	0	-0.0903379	0	0	0.26357	0	0	0.233589	0.103022	NaN	0	0	0	0.0967637	0	0	0.17374	0	0	NaN	0.132928	0.139115	0	0	0.204825
0.164609	0.126025	0.241559	0	0	0.147537	0	0.0234473	0	0.113491	0	0.135588	0	NaN	0	NaN	0	0	0	0.122878	0.145737	0	0.0823896	0	0	0	-0.097343	0	0	0.271033	0	0	0.251346	0.12661	0.052537	0	0	0	NaN	0	0	0	0	0	NaN	0.138446	0.170755	0	0	0.275384
0.164683	0.175939	0.24635	0	0	0.164023	0	0.0158985	0	0.117611	0	0.112147	0	NaN	0	0.169688	0	0	0	0.127414	0.142462	0	0.110315	0	0	0	-0.156745	0	0	0.226769	0	0	0.235451	0.118475	0.101757	0	0	0	NaN	0	0	0	0	0	0.0280659	0.155753	0.203586	0	0	0.255715
0.15814	0.144858	0.253076	0	0	0.194879	0	0.0145924	0	0.156229	0	0.139654	0	NaN	0	0	0	0	0	0.138014	NaN	0	0.0853573	0	0	0	-0.144244	0	0	0.249643	0	0	0.236959	0.140014	0.0894069	0	0	0	0.0891271	0	0	0	0	0	NaN	0.136595	0.185515	0	0	0.273292
0.16823	0.131266	0.240158	0	0	0.241159	0	0.0298181	0	0.136431	0	0.0840872	0	NaN	0	0	0	0	0	0.113328	NaN	0	0.0948923	0	0	0	-0.174003	0	0	0.186106	0	0	0.209786	0.186378	0.0471636	0	0	0	NaN	0	0	0	0	0	NaN	0.167488	0.204638	0	0	0.288447
0.165055	0.143767	0.274949	0	0	0.230909	0	0.0147422	0	0.125914	0	0.0913339	0	NaN	0	0	0	0	0	0.109381	NaN	0	0	0	0	0	-0.080027	0	0	0.216145	0	0	0.258416	0	NaN	0	0	0	-0.0281266	0	0	0	0	0	NaN	0.125614	0.203225	0	0	0.294696
0.182455	0.131545	0.255063	0	0	0.205412	0	0.0104429	0	0.129202	0	0.106982	0	NaN	0	0	0	0	0	0.116263	NaN	0	0	0	0	0	-0.00534524	0	0	0.195184	0	0	0.227655	0	NaN	0	0	0	NaN	0	0	0	0	0	0.0402978	0.134038	0.193281	0	0	NaN
0.18488	0.142812	0.260106	0	0	0.193526	0	0.0149034	0	0.146178	0	0.139914	0	NaN	0	0	0	0	0	NaN	0.116325	0	0	0	0	0	0.0477327	0	0	0.218054	0	0	0.239739	0	-0.375857	0	0	0	-0.0147308	0	0	0	0	0	NaN	0.126532	0.191251	0	0	0.26388
0.175783	0.170358	0.272769	0	0	0.197824	0	0.0142008	0	0.153225	0	0.167612	0	NaN	0	0	0	0	0	0.133795	NaN	0	0	0	0	0	NaN	0	0	0.176132	0	0	0.24137	0	0	0	0	0	NaN	0	0	0	0	0	NaN	0.133286	0.176253	0	0	0.305567
0.193677	0.155656	0.271903	0	0	0.205056	0	0.00543353	0	0.148557	0	0.162864	0	NaN	0	0	0	0	0	0.118559	NaN	0	0	0	0	0	0.160012	0	0	NaN	0	0	0.21082	0	0	0	0	0	NaN	0	0	0	0	0	NaN	0.156931	NaN	0	0	0.296762
0	0.165179	0.274939	0	0	0.226222	0	0.0445576	0	0.173371	0	0.129426	0	NaN	0	0	0	0	0	0.0944338	0.188542	0	0	0	0	0	0.164149	0	0	0.258467	0	0	0.237602	0	0	0	0	0	NaN	0	0	0	0	0	-0.0479594	0.164566	0.178492	0	0	0.294616
0	NaN	0.249361	0	0	0.204234	0	0.0399457	0	0.157447	0	0.127565	0	NaN	0	0	0	0	0	0	NaN	0	0	0	0	0	0.143313	0	0	0.259217	0	0	0.263149	0	0	0	0	0	-0.0377427	0	0	0	0	0	NaN	0.152698	NaN	0	0	0.297708
0	0.170287	0.264266	0	0	0.224868	0	0.0183377	0	0.195722	0	0.129203	0	NaN	0	0	0	0	0	0	0	0	0	0	0	0	0.158988	0	0	0.261742	0	0	0.220442	0	0	0	0	0	0.0208692	0	0	0	0	0	0	0.160125	0.169898	0	0	0.311359
0	0.179835	0.238934	0	0	0.224049	0	0.0170829	0	0.175406	0	0.147432	0	NaN	0	0	0	0	0	0	0	0	0	0	0	0	0.142466	0	0	0.239376	0	0	0.247113	0	0	0	0	0	0.0731305	0	0	0	0	0	0	0.16495	NaN	0	0	0.325612
0	0.163249	0.260693	0	0	0.200193	0	0.00878273	0	0.169442	0	0.133828	0	NaN	0	0	0	0	0	0	0	0	0	0	0	0	0.185052	0	0	0.239425	0	0	0.224988	0	0	0	0	0	0.105738	0	0	0	0	0	0	0.178117	NaN	0	0	0.310893
0	0.161783	0.252286	0	0	0.201426	0	-0.0184109	0	0.180215	0	0.160703	0	NaN	0	0	0	0	0	0	0	0	0	0	0	0	0.179195	0	0	0.265009	0	0	0.238167	0	0	0	0	0	0.0349506	0	0	0	0	0	0	0.157739	0.11828	0	0	0.297815
0	0.165966	0	0	0	0.19876	0	0.00732568	0	0.184121	0	0.142915	0	NaN	0	0	0	0	0	0	0	0	0	0	0	0	0.216206	0	0	0.253292	0	0	0.224166	0	0	0	0	0	0.040176	0	0	0	0	0	0	0.19844	0.114702	0	0	0.287299
0	0.170151	0	0	0	0.218853	0	0.0205903	0	0.191448	0	0	0	NaN	0	0	0	0	0	0	0	0	0	0	0	0	0.238991	0	0	0.287953	0	0	0.209855	0	0	0	0	0	NaN	0	0	0	0	0	0	0.18135	0.1173	0	0	0.319062
0	0.187111	0	0	0	0.217921	0	-0.0153593	0	0.175629	0	0	0	NaN	0	0	0	0	0	0	0	0	0	0	0	0	0.23039	0	0	0.263898	0	0	0.249046	0	0	0	0	0	NaN	0	0	0	0	0	0	0.182336	0.12478	0	0	0.337988
0	0.14534	0	0	0	0.219989	0	0.0136095	0	0.159814	0	0	0	NaN	0	0	0	0	0	0	0	0	0	0	0	0	0.187787	0	0	0.23664	0	0	0.233583	0	0	0	0	0	-0.0386342	0	0	0	0	0	0	0.196722	0.116049	0	0	0.332736
0	0.159874	0	0	0	0.228225	0	0.0135877	0	0.149358	0	0	0	NaN	0	0	0	0	0	0	0	0	0	0	0	0	0.180184	0	0	0.256275	0	0	0.266802	0	0	0	0	0	NaN	0	0	0	0	0	0	NaN	0.101228	0	0	0.314159
0	0.148909	0	0	0	0.204166	0	0.0262363	0	0.139306	0	0	0	NaN	0	0	0	0	0	0	0	0	0	0	0	0	0.241677	0	0	0.212215	0	0	0.242421	0	0	0	0	0	NaN	0	0	0	0	0	0	0.189408	0.120958	0	0	NaN
0	0.149968	0	0	0	0.214142	0	0.0171038	0	0.149164	0	0	0	NaN	0	0	0	0	0	0	0	0	0	0	0	0	0.275812	0	0	0.237	0	0	0.233243	0	0	0	0	0	0.0828219	0	0	0	0	0	0	NaN	0.110088	0	0	0.28461
0	0.157382	0	0	0	0.19907	0	0.0286773	0	0.148477	0	0	0	NaN	0	0	0	0	0	0	0	0	0	0	0	0	0.259233	0	0	0.258629	0	0	0.211497	0	0	0	0	0	NaN	0	0	0	0	0	0	0.163185	0.101389	0	0	0.242536
0	0.132348	0	0	0	0.199467	0	0.0155411	0	NaN	0	0	0	NaN	0	0	0	0	0	0	0	0	0	0	0	0	0.260126	0	0	0.260506	0	0	0.197972	0	0	0	0	0	0.0758652	0	0	0	0	0	0	0.148934	0.12775	0	0	0.229724
0	0.127036	0	0	0	0.183884	0	0.0273293	0	0.226347	0	0	0	NaN	0	0	0	0	0	0	0	0	0	0	0	0	0.273247	0	0	NaN	0	0	0.240866	0	0	0	0	0	0.146524	0	0	0	0	0	0	0.180167	0.108354	0	0	0.232888
0	0.141649	0	0	0	0.183514	0	0.0405093	0	0.218673	0	0	0	NaN	0	0	0	0	0	0	0	0	0	0	0	0	0.261468	0	0	0.228595	0	0	0.21163	0	0	0	0	0	0	0	0	0	0	0	0	0.176423	0.0965418	0	0	0.182995
0	NaN	0	0	0	0.228132	0	0	0	0.199107	0	0	0	NaN	0	0	0	0	0	0	0	0	0	0	0	0	0.280278	0	0	NaN	0	0	0.224104	0	0	0	0	0	0	0	0	0	0	0	0	0.160582	0.0759994	0	0	NaN
0	0.139974	0	0	0	0.201864	0	0	0	0.198421	0	0	0	0	0	0	0	0	0	0	0	0	0	0	0	0	0.220363	0	0	0.292318	0	0	0.242741	0	0	0	0	0	0	0	0	0	0	0	0	0.159054	0.0742199	0	0	0.220098
0	0.151653	0	0	0	0.196505	0	0	0	0.232036	0	0	0	0	0	0	0	0	0	0	0	0	0	0	0	0	NaN	0	0	0.271794	0	0	0.237563	0	0	0	0	0	0	0	0	0	0	0	0	0.166876	0.106768	0	0	0.235296
0	0.149843	0	0	0	0.170593	0	0	0	0.19724	0	0	0	0	0	0	0	0	0	0	0	0	0	0	0	0	0.237867	0	0	0.229818	0	0	0.249132	0	0	0	0	0	0	0	0	0	0	0	0	0.173002	0.126069	0	0	0.258844
0	0.138822	0	0	0	0.180009	0	0	0	0.229772	0	0	0	0	0	0	0	0	0	0	0	0	0	0	0	0	0.275362	0	0	0.267574	0	0	0.246963	0	0	0	0	0	0	0	0	0	0	0	0	0.180518	0.111551	0	0	0.245711
0	0.140252	0	0	0	0.173121	0	0	0	NaN	0	0	0	0	0	0	0	0	0	0	0	0	0	0	0	0	0.245698	0	0	0.251864	0	0	0.259494	0	0	0	0	0	0	0	0	0	0	0	0	NaN	0.114289	0	0	0.263026
0	0	0	0	0	0.177694	0	0	0	0.219247	0	0	0	0	0	0	0	0	0	0	0	0	0	0	0	0	0.275776	0	0	0.256072	0	0	0.263112	0	0	0	0	0	0	0	0	0	0	0	0	0.185207	0.0884637	0	0	0.294497
0	0	0	0	0	0.203144	0	0	0	0.202331	0	0	0	0	0	0	0	0	0	0	0	0	0	0	0	0	0.287854	0	0	0.254793	0	0	0.274113	0	0	0	0	0	0	0	0	0	0	0	0	0.199849	0.105635	0	0	0.288137
0	0	0	0	0	0.217253	0	0	0	0.211412	0	0	0	0	0	0	0	0	0	0	0	0	0	0	0	0	0.249961	0	0	0.262184	0	0	0.259147	0	0	0	0	0	0	0	0	0	0	0	0	NaN	0	0	0	0.270433
0	0	0	0	0	0.230838	0	0	0	0	0	0	0	0	0	0	0	0	0	0	0	0	0	0	0	0	0.292499	0	0	0.260634	0	0	0	0	0	0	0	0	0	0	0	0	0	0	0	0.186773	0	0	0	0.250876
0	0	0	0	0	0.215532	0	0	0	0	0	0	0	0	0	0	0	0	0	0	0	0	0	0	0	0	0.278616	0	0	NaN	0	0	0	0	0	0	0	0	0	0	0	0	0	0	0	0.186696	0	0	0	0.260407
0	0	0	0	0	0.215499	0	0	0	0	0	0	0	0	0	0	0	0	0	0	0	0	0	0	0	0	0.331212	0	0	0.199869	0	0	0	0	0	0	0	0	0	0	0	0	0	0	0	0.191548	0	0	0	0.22292
0	0	0	0	0	0.245001	0	0	0	0	0	0	0	0	0	0	0	0	0	0	0	0	0	0	0	0	NaN	0	0	NaN	0	0	0	0	0	0	0	0	0	0	0	0	0	0	0	0.189651	0	0	0	0.262295
0	0	0	0	0	0.24395	0	0	0	0	0	0	0	0	0	0	0	0	0	0	0	0	0	0	0	0	0.375134	0	0	NaN	0	0	0	0	0	0	0	0	0	0	0	0	0	0	0	0.199362	0	0	0	0.231026
0	0	0	0	0	0.195078	0	0	0	0	0	0	0	0	0	0	0	0	0	0	0	0	0	0	0	0	0.285132	0	0	0.256422	0	0	0	0	0	0	0	0	0	0	0	0	0	0	0	0	0	0	0	0.202039
0	0	0	0	0	0.200953	0	0	0	0	0	0	0	0	0	0	0	0	0	0	0	0	0	0	0	0	0.268552	0	0	0.26845	0	0	0	0	0	0	0	0	0	0	0	0	0	0	0	0	0	0	0	0.271673
0	0	0	0	0	0.198229	0	0	0	0	0	0	0	0	0	0	0	0	0	0	0	0	0	0	0	0	0.259931	0	0	0.256975	0	0	0	0	0	0	0	0	0	0	0	0	0	0	0	0	0	0	0	0.206217
0	0	0	0	0	0.195179	0	0	0	0	0	0	0	0	0	0	0	0	0	0	0	0	0	0	0	0	0.289671	0	0	0.276586	0	0	0	0	0	0	0	0	0	0	0	0	0	0	0	0	0	0	0	0.226226
0	0	0	0	0	0.19886	0	0	0	0	0	0	0	0	0	0	0	0	0	0	0	0	0	0	0	0	0.318857	0	0	0.265498	0	0	0	0	0	0	0	0	0	0	0	0	0	0	0	0	0	0	0	0
0	0	0	0	0	0.206518	0	0	0	0	0	0	0	0	0	0	0	0	0	0	0	0	0	0	0	0	0.286091	0	0	0.273329	0	0	0	0	0	0	0	0	0	0	0	0	0	0	0	0	0	0	0	0
0	0	0	0	0	0.201159	0	0	0	0	0	0	0	0	0	0	0	0	0	0	0	0	0	0	0	0	0.284218	0	0	NaN	0	0	0	0	0	0	0	0	0	0	0	0	0	0	0	0	0	0	0	0
0	0	0	0	0	0.212023	0	0	0	0	0	0	0	0	0	0	0	0	0	0	0	0	0	0	0	0	0.300904	0	0	0.229865	0	0	0	0	0	0	0	0	0	0	0	0	0	0	0	0	0	0	0	0
0	0	0	0	0	0.238402	0	0	0	0	0	0	0	0	0	0	0	0	0	0	0	0	0	0	0	0	0.269605	0	0	NaN	0	0	0	0	0	0	0	0	0	0	0	0	0	0	0	0	0	0	0	0
0	0	0	0	0	0.246916	0	0	0	0	0	0	0	0	0	0	0	0	0	0	0	0	0	0	0	0	0.256657	0	0	0.245778	0	0	0	0	0	0	0	0	0	0	0	0	0	0	0	0	0	0	0	0
0	0	0	0	0	0.23846	0	0	0	0	0	0	0	0	0	0	0	0	0	0	0	0	0	0	0	0	0.227289	0	0	0.288232	0	0	0	0	0	0	0	0	0	0	0	0	0	0	0	0	0	0	0	0
0	0	0	0	0	0.218143	0	0	0	0	0	0	0	0	0	0	0	0	0	0	0	0	0	0	0	0	0.251474	0	0	0.275329	0	0	0	0	0	0	0	0	0	0	0	0	0	0	0	0	0	0	0	0
0	0	0	0	0	0.241129	0	0	0	0	0	0	0	0	0	0	0	0	0	0	0	0	0	0	0	0	0.231868	0	0	0	0	0	0	0	0	0	0	0	0	0	0	0	0	0	0	0	0	0	0	0
0	0	0	0	0	0.237368	0	0	0	0	0	0	0	0	0	0	0	0	0	0	0	0	0	0	0	0	0.240876	0	0	0	0	0	0	0	0	0	0	0	0	0	0	0	0	0	0	0	0	0	0	0
0	0	0	0	0	0.251178	0	0	0	0	0	0	0	0	0	0	0	0	0	0	0	0	0	0	0	0	0.249993	0	0	0	0	0	0	0	0	0	0	0	0	0	0	0	0	0	0	0	0	0	0	0
0	0	0	0	0	0.224503	0	0	0	0	0	0	0	0	0	0	0	0	0	0	0	0	0	0	0	0	0.248233	0	0	0	0	0	0	0	0	0	0	0	0	0	0	0	0	0	0	0	0	0	0	0
0	0	0	0	0	0.191998	0	0	0	0	0	0	0	0	0	0	0	0	0	0	0	0	0	0	0	0	0.241097	0	0	0	0	0	0	0	0	0	0	0	0	0	0	0	0	0	0	0	0	0	0	0
0	0	0	0	0	0.194502	0	0	0	0	0	0	0	0	0	0	0	0	0	0	0	0	0	0	0	0	0.254994	0	0	0	0	0	0	0	0	0	0	0	0	0	0	0	0	0	0	0	0	0	0	0
0	0	0	0	0	0.206727	0	0	0	0	0	0	0	0	0	0	0	0	0	0	0	0	0	0	0	0	0.253023	0	0	0	0	0	0	0	0	0	0	0	0	0	0	0	0	0	0	0	0	0	0	0
0	0	0	0	0	0.207526	0	0	0	0	0	0	0	0	0	0	0	0	0	0	0	0	0	0	0	0	0.290048	0	0	0	0	0	0	0	0	0	0	0	0	0	0	0	0	0	0	0	0	0	0	0
0	0	0	0	0	0.223668	0	0	0	0	0	0	0	0	0	0	0	0	0	0	0	0	0	0	0	0	0.30875	0	0	0	0	0	0	0	0	0	0	0	0	0	0	0	0	0	0	0	0	0	0	0
0	0	0	0	0	0.21357	0	0	0	0	0	0	0	0	0	0	0	0	0	0	0	0	0	0	0	0	0.302192	0	0	0	0	0	0	0	0	0	0	0	0	0	0	0	0	0	0	0	0	0	0	0
0	0	0	0	0	0.217452	0	0	0	0	0	0	0	0	0	0	0	0	0	0	0	0	0	0	0	0	0.260336	0	0	0	0	0	0	0	0	0	0	0	0	0	0	0	0	0	0	0	0	0	0	0
0	0	0	0	0	0.211087	0	0	0	0	0	0	0	0	0	0	0	0	0	0	0	0	0	0	0	0	NaN	0	0	0	0	0	0	0	0	0	0	0	0	0	0	0	0	0	0	0	0	0	0	0
0	0	0	0	0	NaN	0	0	0	0	0	0	0	0	0	0	0	0	0	0	0	0	0	0	0	0	0.295887	0	0	0	0	0	0	0	0	0	0	0	0	0	0	0	0	0	0	0	0	0	0	0
0	0	0	0	0	0.233823	0	0	0	0	0	0	0	0	0	0	0	0	0	0	0	0	0	0	0	0	0	0	0	0	0	0	0	0	0	0	0	0	0	0	0	0	0	0	0	0	0	0	0	0
0	0	0	0	0	0.195923	0	0	0	0	0	0	0	0	0	0	0	0	0	0	0	0	0	0	0	0	0	0	0	0	0	0	0	0	0	0	0	0	0	0	0	0	0	0	0	0	0	0	0	0
0	0	0	0	0	0.19349	0	0	0	0	0	0	0	0	0	0	0	0	0	0	0	0	0	0	0	0	0	0	0	0	0	0	0	0	0	0	0	0	0	0	0	0	0	0	0	0	0	0	0	0
0	0	0	0	0	0.160851	0	0	0	0	0	0	0	0	0	0	0	0	0	0	0	0	0	0	0	0	0	0	0	0	0	0	0	0	0	0	0	0	0	0	0	0	0	0	0	0	0	0	0	0
0	0	0	0	0	0.148098	0	0	0	0	0	0	0	0	0	0	0	0	0	0	0	0	0	0	0	0	0	0	0	0	0	0	0	0	0	0	0	0	0	0	0	0	0	0	0	0	0	0	0	0
0	0	0	0	0	0	0	0	0	0	0	0	0	0	0	0	0	0	0	0	0	0	0	0	0	0	0	0	0	0	0	0	0	0	0	0	0	0	0	0	0	0	0	0	0	0	0	0	0	0
0	0	0	0	0	0	0	0	0	0	0	0	0	0	0	0	0	0	0	0	0	0	0	0	0	0	0	0	0	0	0	0	0	0	0	0	0	0	0	0	0	0	0	0	0	0	0	0	0	0
0	0	0	0	0	0	0	0	0	0	0	0	0	0	0	0	0	0	0	0	0	0	0	0	0	0	0	0	0	0	0	0	0	0	0	0	0	0	0	0	0	0	0	0	0	0	0	0	0	0
0	0	0	0	0	0	0	0	0	0	0	0	0	0	0	0	0	0	0	0	0	0	0	0	0	0	0	0	0	0	0	0	0	0	0	0	0	0	0	0	0	0	0	0	0	0	0	0	0	0
0	0	0	0	0	0	0	0	0	0	0	0	0	0	0	0	0	0	0	0	0	0	0	0	0	0	0	0	0	0	0	0	0	0	0	0	0	0	0	0	0	0	0	0	0	0	0	0	0	0
0	0	0	0	0	0	0	0	0	0	0	0	0	0	0	0	0	0	0	0	0	0	0	0	0	0	0	0	0	0	0	0	0	0	0	0	0	0	0	0	0	0	0	0	0	0	0	0	0	0
0	0	0	0	0	0	0	0	0	0	0	0	0	0	0	0	0	0	0	0	0	0	0	0	0	0	0	0	0	0	0	0	0	0	0	0	0	0	0	0	0	0	0	0	0	0	0	0	0	0
0	0	0	0	0	0	0	0	0	0	0	0	0	0	0	0	0	0	0	0	0	0	0	0	0	0	0	0	0	0	0	0	0	0	0	0	0	0	0	0	0	0	0	0	0	0	0	0	0	0
0	0	0	0	0	0	0	0	0	0	0	0	0	0	0	0	0	0	0	0	0	0	0	0	0	0	0	0	0	0	0	0	0	0	0	0	0	0	0	0	0	0	0	0	0	0	0	0	0	0
0	0	0	0	0	0	0	0	0	0	0	0	0	0	0	0	0	0	0	0	0	0	0	0	0	0	0	0	0	0	0	0	0	0	0	0	0	0	0	0	0	0	0	0	0	0	0	0	0	0
0	0	0	0	0	0	0	0	0	0	0	0	0	0	0	0	0	0	0	0	0	0	0	0	0	0	0	0	0	0	0	0	0	0	0	0	0	0	0	0	0	0	0	0	0	0	0	0	0	0
0	0	0	0	0	0	0	0	0	0	0	0	0	0	0	0	0	0	0	0	0	0	0	0	0	0	0	0	0	0	0	0	0	0	0	0	0	0	0	0	0	0	0	0	0	0	0	0	0	0
0	0	0	0	0	0	0	0	0	0	0	0	0	0	0	0	0	0	0	0	0	0	0	0	0	0	0	0	0	0	0	0	0	0	0	0	0	0	0	0	0	0	0	0	0	0	0	0	0	0
0	0	0	0	0	0	0	0	0	0	0	0	0	0	0	0	0	0	0	0	0	0	0	0	0	0	0	0	0	0	0	0	0	0	0	0	0	0	0	0	0	0	0	0	0	0	0	0	0	0
0	0	0	0	0	0	0	0	0	0	0	0	0	0	0	0	0	0	0	0	0	0	0	0	0	0	0	0	0	0	0	0	0	0	0	0	0	0	0	0	0	0	0	0	0	0	0	0	0	0
0	0	0	0	0	0	0	0	0	0	0	0	0	0	0	0	0	0	0	0	0	0	0	0	0	0	0	0	0	0	0	0	0	0	0	0	0	0	0	0	0	0	0	0	0	0	0	0	0	0
0	0	0	0	0	0	0	0	0	0	0	0	0	0	0	0	0	0	0	0	0	0	0	0	0	0	0	0	0	0	0	0	0	0	0	0	0	0	0	0	0	0	0	0	0	0	0	0	0	0
0	0	0	0	0	0	0	0	0	0	0	0	0	0	0	0	0	0	0	0	0	0	0	0	0	0	0	0	0	0	0	0	0	0	0	0	0	0	0	0	0	0	0	0	0	0	0	0	0	0
0	0	0	0	0	0	0	0	0	0	0	0	0	0	0	0	0	0	0	0	0	0	0	0	0	0	0	0	0	0	0	0	0	0	0	0	0	0	0	0	0	0	0	0	0	0	0	0	0	0
0	0	0	0	0	0	0	0	0	0	0	0	0	0	0	0	0	0	0	0	0	0	0	0	0	0	0	0	0	0	0	0	0	0	0	0	0	0	0	0	0	0	0	0	0	0	0	0	0	0
0	0	0	0	0	0	0	0	0	0	0	0	0	0	0	0	0	0	0	0	0	0	0	0	0	0	0	0	0	0	0	0	0	0	0	0	0	0	0	0	0	0	0	0	0	0	0	0	0	0
0	0	0	0	0	0	0	0	0	0	0	0	0	0	0	0	0	0	0	0	0	0	0	0	0	0	0	0	0	0	0	0	0	0	0	0	0	0	0	0	0	0	0	0	0	0	0	0	0	0
0	0	0	0	0	0	0	0	0	0	0	0	0	0	0	0	0	0	0	0	0	0	0	0	0	0	0	0	0	0	0	0	0	0	0	0	0	0	0	0	0	0	0	0	0	0	0	0	0	0
0	0	0	0	0	0	0	0	0	0	0	0	0	0	0	0	0	0	0	0	0	0	0	0	0	0	0	0	0	0	0	0	0	0	0	0	0	0	0	0	0	0	0	0	0	0	0	0	0	0
0	0	0	0	0	0	0	0	0	0	0	0	0	0	0	0	0	0	0	0	0	0	0	0	0	0	0	0	0	0	0	0	0	0	0	0	0	0	0	0	0	0	0	0	0	0	0	0	0	0
0	0	0	0	0	0	0	0	0	0	0	0	0	0	0	0	0	0	0	0	0	0	0	0	0	0	0	0	0	0	0	0	0	0	0	0	0	0	0	0	0	0	0	0	0	0	0	0	0	0
0	0	0	0	0	0	0	0	0	0	0	0	0	0	0	0	0	0	0	0	0	0	0	0	0	0	0	0	0	0	0	0	0	0	0	0	0	0	0	0	0	0	0	0	0	0	0	0	0	0
0	0	0	0	0	0	0	0	0	0	0	0	0	0	0	0	0	0	0	0	0	0	0	0	0	0	0	0	0	0	0	0	0	0	0	0	0	0	0	0	0	0	0	0	0	0	0	0	0	0
0	0	0	0	0	0	0	0	0	0	0	0	0	0	0	0	0	0	0	0	0	0	0	0	0	0	0	0	0	0	0	0	0	0	0	0	0	0	0	0	0	0	0	0	0	0	0	0	0	0
0	0	0	0	0	0	0	0	0	0	0	0	0	0	0	0	0	0	0	0	0	0	0	0	0	0	0	0	0	0	0	0	0	0	0	0	0	0	0	0	0	0	0	0	0	0	0	0	0	0
0	0	0	0	0	0	0	0	0	0	0	0	0	0	0	0	0	0	0	0	0	0	0	0	0	0	0	0	0	0	0	0	0	0	0	0	0	0	0	0	0	0	0	0	0	0	0	0	0	0
0	0	0	0	0	0	0	0	0	0	0	0	0	0	0	0	0	0	0	0	0	0	0	0	0	0	0	0	0	0	0	0	0	0	0	0	0	0	0	0	0	0	0	0	0	0	0	0	0	0
0	0	0	0	0	0	0	0	0	0	0	0	0	0	0	0	0	0	0	0	0	0	0	0	0	0	0	0	0	0	0	0	0	0	0	0	0	0	0	0	0	0	0	0	0	0	0	0	0	0
0	0	0	0	0	0	0	0	0	0	0	0	0	0	0	0	0	0	0	0	0	0	0	0	0	0	0	0	0	0	0	0	0	0	0	0	0	0	0	0	0	0	0	0	0	0	0	0	0	0
0	0	0	0	0	0	0	0	0	0	0	0	0	0	0	0	0	0	0	0	0	0	0	0	0	0	0	0	0	0	0	0	0	0	0	0	0	0	0	0	0	0	0	0	0	0	0	0	0	0
0	0	0	0	0	0	0	0	0	0	0	0	0	0	0	0	0	0	0	0	0	0	0	0	0	0	0	0	0	0	0	0	0	0	0	0	0	0	0	0	0	0	0	0	0	0	0	0	0	0
0	0	0	0	0	0	0	0	0	0	0	0	0	0	0	0	0	0	0	0	0	0	0	0	0	0	0	0	0	0	0	0	0	0	0	0	0	0	0	0	0	0	0	0	0	0	0	0	0	0
[truncated: 356 more columns]
